# Supplementary material for: Rich microbial and depolymerising diversity in Antarctic krill gut
Source: Microbiol Spectr. 2024 Mar 11;12(4):e04035-23. doi: 10.1128/spectrum.04035-23 (PMC10986584; doi:10.1128/spectrum.04035-23)
Supplement: Table S1 — Data from the plate-based biopolymer degradation assays. [file spectrum.04035-23-s0004.xlsx]

## Sheet: DOL
TABLE S1 Raw data for the calculation of the polymer degradation coefficient (PDC) for each of the isolates and tested polymers. For all isolates, working IDs and phylogenetic affiliations are given. DOH and DOL indicate isolates grown at room temperature and 4°C, respectively. In the species column, the closest BLAST hit is listed for each isolate. Colony and lysis area diameters per isolate are…
-		Milk powder			Tween 20			Tween 80			Tributyrin			Alginic acid			Chitin			Cellulose			Xylan			Pectin			Starch
Working ID	Species	Colony Ø	Lysis area Ø	PDC	Colony Ø	Lysis area Ø	PDC	Colony Ø	Lysis area Ø	PDC	Colony Ø	Lysis area Ø	PDC	Colony Ø	Lysis area Ø	PDC	Colony Ø	Lysis area Ø	PDC	Colony Ø	Lysis area Ø	PDC	Colony Ø	Lysis area Ø	PDC	Colony Ø	Lysis area Ø	PDC	Colony Ø	Lysis area Ø	PDC
DOL-2	Colwellia sp.	78.775	270.301	3.4313	38.548	117.611	3.05103	123.488	264.046	2.13823	-	-	0	80.662	238.79	2.96038	-	-	0	-	-	0	-	-	0	-	-	0	97.875	106.829	1.09148
DOL-3	Shewanella frigidimarina	63.738	212.598	3.3355	57.96	167.77	2.89458	105.918	206.944	1.95381	60.896	147.862	2.42811	68.034	193.218	2.84002	-	-	0	-	-	0	-	-	0	-	-	0	83.325	86.682	1.04029
DOL-5	Pseudoalteromonas sp.	72.443	199.072	2.74798	42.391	108.277	2.55425	105.918	171.805	1.62206	-	-	0	-	-	0	-	-	0	-	-	0	-	-	0	-	-	0	-	-	0
DOL-6	Colwellia psychrerythraea	-	-	0	60.25	209.593	3.47872	115.801	291.499	2.51724	-	-	0	-	-	0	-	-	0	-	-	0	-	-	0	-	-	0	-	-	0
DOL-7	Psychrobacter okhotskensis	-	-	0	57.144	175.74	3.07539	89.447	190.473	2.12945	65.837	135.567	2.05913	-	-	0	-	-	0	-	-	0	-	-	0	-	-	0	-	-	0
DOL-8	Shewanella frigidimarina	102.518	273.467	2.6675	68.015	116.332	1.71039	153.137	227.808	1.48761	87.579	113.979	1.30144	79.015	109.213	1.38218	-	-	0	-	-	0	-	-	0	-	-	0	-	-	0
DOL-19	Colwellia psychrerythraea	-	-	0	61.803	211.146	3.41644	109.213	333.227	3.05117	-	-	0	50.363	278.77	5.53521	-	-	0	-	-	0	-	-	0	-	-	0	-	-	0
DOL-21	Shewanella frigidimarina	89.855	225.981	2.51495	55.591	152.225	2.7383	137.764	238.79	1.73333	-	-	0	58.05	129.427	2.22958	-	-	0	-	-	0	-	-	0	-	-	0	-	-	0
DOL-27	Pseudoalteromonas sp.	84.259	362.952	4.30758	55.591	178.579	3.21237	113.605	201.454	1.77328	79.814	122.091	1.52969	-	-	0	-	-	0	-	-	0	-	-	0	-	-	0	-	-	0
DOL-28	Colwellia sp.	96.011	320.98	3.34316	69.317	135.204	1.95052	120.194	313.461	2.60796	-	-	0	94.544	211.016	2.23193	-	-	0	-	-	0	-	-	0	-	-	0	124.737	168.388	1.34994
DOL-34	Psychrobacter nivimaris/glacincola	-	-	0	86.887	209.875	2.41549	89.447	186.08	2.08034	64.441	106.169	1.64754	-	-	0	-	-	0	-	-	0	-	-	0	-	-	0	-	-	0
DOL-46	Psychrobacter nivimaris	-	-	0	92.378	171.442	1.85587	89.447	150.941	1.68749	64.441	107.923	1.67476	-	-	0	-	-	0	-	-	0	-	-	0	-	-	0	-	-	0
DOL-58	Shewanella sp.	112.24	330.494	2.94453	100.064	183.521	1.83404	137.764	230.005	1.66956	-	-	0	100.756	114.733	1.13872	-	-	0	-	-	0	-	-	0	-	-	0	-	-	0
DOL-59	Shewanella frigidimarina	71.596	268.584	3.75138	76.455	230.19	3.01079	102.624	265.144	2.58365	64.441	118.248	1.83498	72.803	252.946	3.47439	-	-	0	-	-	0	-	-	0	-	-	0	-	-	0
DOL-60	Pseudoalteromonas distincta	125.879	350.849	2.78719	89.632	212.621	2.37216	139.895	254.098	1.81635	-	-	0	-	-	0	-	-	0	107.654	373.21	3.46675	-	-	0	-	-	0	-	-	0
DOL-61	Psychrobacter nivimaris	-	-	0	84.142	229.092	2.72268	88.647	246.775	2.78379	69.382	118.797	1.71222	-	-	0	-	-	0	-	-	0	-	-	0	-	-	0	-	-	0
DOL-62	Pseudoalteromonas sp.	85.938	309.121	3.59702	102.624	273.929	2.66925	79.33	246.242	3.10402	88.599	118.248	1.33464	92.215	567.421	6.15324	79.795	169.351	2.12233	-	-	0	-	-	0	47.61	92.388	1.94052	85.563	410.146	4.7935
DOL-63	Psychrobacter okhotskensis/luti/glacincola	-	-	0	72.063	230.19	3.19429	70.012	233.747	3.33867	80.363	186.88	2.32545	-	-	0	-	-	0	-	-	0	-	-	0	-	-	0	-	-	0
DOL-64	Psychrobacter luti	-	-	0	72.063	208.228	2.88953	70.012	210.57	3.00763	87.351	163.447	1.87115	-	-	0	-	-	0	-	-	0	-	-	0	-	-	0	-	-	0
DOL-65	Colwellia asteriadis	71.692	223.646	3.11954	58.863	265.307	4.50719	63.8	327.346	5.13082	46.721	186.181	3.98495	70.474	247.511	3.51209	64.97	113.112	1.74099	-	-	0	-	-	0	-	-	0	80.023	189.241	2.36483
DOL-66	Shewanella frigidimarina	97.809	262.426	2.68305	63.521	146.978	2.31385	80.883	208.263	2.57487	96.136	215.83	2.24505	74.866	224.209	2.9948	-	-	0	-	-	0	-	-	0	-	-	0	-	-	0
DOL-67	Shewanella livingstonensis	137.381	400.135	2.91259	63.521	182.117	2.86704	106.507	286.596	2.69087	120.984	181.549	1.5006	107.809	145.145	1.34632	100.784	135.301	1.34248	-	-	0	-	-	0	-	-	0	-	-	0
DOL-68	Shewanella frigidimarina	115.157	328.934	2.8564	72.839	200.22	2.7488	97.189	228.962	2.35584	-	-	0	109.026	128.532	1.17891	-	-	0	-	-	0	-	-	0	-	-	0	-	-	0
DOL-69	Shewanella frigidimarina	97.809	308.329	3.15236	68.957	169.983	2.46506	86.318	253.231	2.9337	89.925	223.479	2.48517	79.913	252.292	3.15708	-	-	0	-	-	0	-	-	0	-	-	0	-	-	0
DOL-70	Colwellia psychrerythraea	-	-	0	76.644	252.341	3.29238	110.476	360.845	3.26628	-	-	0	-	-	0	-	-	0	-	-	0	-	-	0	-	-	0	-	-	0
DOL-71	Psychrobacter glacincola	-	-	0	66.761	194.141	2.908	75.337	119.261	1.58303	81.383	132.631	1.62971	-	-	0	-	-	0	-	-	0	-	-	0	-	-	0	-	-	0
DOL-72	Shewanella frigidimarina	76.44	266.384	3.48488	49.191	150.217	3.05375	95.103	279.585	2.93981	76.724	163.69	2.13349	59.725	228.997	3.83419	-	-	0	-	-	0	-	-	0	26.754	34.67	1.29588	-	-	0
DOL-73	Psychrobacter glacincola	-	-	0	60.172	244.654	4.06591	68.748	213.699	3.10844	76.724	152.819	1.9918	-	-	0	-	-	0	-	-	0	-	-	0	-	-	0	-	-	0
DOL-74	Pseudoalteromonas carrageenovora/atlantica	80.398	331.11	4.11839	60.172	178.768	2.97095	103.888	253.231	2.43754	-	-	0	-	-	0	-	-	0	-	-	0	-	-	0	66.854	71.518	1.06976	-	-	0
DOL-75	Psychrobacter nivimaris/glacincola	-	-	0	72.251	195.239	2.70223	77.533	165.382	2.13305	76.724	110.89	1.44531	-	-	0	-	-	0	-	-	0	-	-	0	-	-	0	-	-	0
DOL-76	Psychrobacter sp.	-	-	0	60.172	187.552	3.11693	77.533	235.661	3.03949	76.724	135.737	1.76916	-	-	0	-	-	0	-	-	0	-	-	0	-	-	0	-	-	0
DOL-77	Psychrobacter sp.	-	-	0	70.055	201.828	2.88099	77.533	169.774	2.1897	79.83	124.866	1.56415	-	-	0	-	-	0	-	-	0	-	-	0	-	-	0	-	-	0
DOL-79	Psychrobacter glacincola	-	-	0	84.42	216.193	2.56092	95.103	152.205	1.60042	101.737	166.526	1.63683	-	-	0	-	-	0	-	-	0	-	-	0	-	-	0	-	-	0
DOL-81	Psychrobacter cibarius	-	-	0	71.22	202.993	2.85022	86.318	139.027	1.61064	92.952	153.348	1.64975	-	-	0	-	-	0	-	-	0	-	-	0	-	-	0	-	-	0
DOL-82	Psychrobacter glacincola/aquimaris	-	-	0	74.714	197.702	2.64612	77.533	143.42	1.84979	80.873	117.111	1.44809	-	-	0	-	-	0	-	-	0	-	-	0	-	-	0	-	-	0
DOL-83	Colwellia asteriadis	76.48	285.78	3.73666	44.431	246.483	5.54755	68.748	406.966	5.91968	54.519	112.718	2.0675	73.176	292.144	3.99235	116.616	127.17	1.0905	-	-	0	-	-	0	-	-	0	85.283	136.769	1.60371
DOL-84	Pseudoalteromonas sp.	70.884	357.412	5.04221	63.099	199.264	3.15796	94.005	203.816	2.16814	-	-	0	-	-	0	119.914	130.468	1.08801	-	-	0	-	-	0	-	-	0	-	-	0
DOL-85	Psychrobacter nivimaris	-	-	0	66.025	105.737	1.60147	88.514	215.895	2.43911	-	-	0	-	-	0	-	-	0	-	-	0	-	-	0	-	-	0	-	-	0
DOL-86	Pseudoalteromonas distincta	87.673	274.45	3.13038	69.311	209.869	3.02793	111.809	217.227	1.94284	-	-	0	-	-	0	-	-	0	-	-	0	-	-	0	-	-	0	-	-	0
DOL-87	Psychrobacter sp.	-	-	0	379.903	432.703	1.13898	287.293	348.787	1.21405	-	-	0	-	-	0	-	-	0	-	-	0	-	-	0	-	-	0	-	-	0
DOL-88	Psychrobacter nivimaris	-	-	0	106.582	230.819	2.16565	116.468	318.52	2.73483	105.32	166.526	1.58114	-	-	0	-	-	0	-	-	0	-	-	0	-	-	0	-	-	0
DOL-89	Pseudoalteromonas nigrifaciens	107.819	237.652	2.20418	129.876	260.325	2.00441	131.997	211.061	1.59898	-	-	0	-	-	0	-	-	0	-	-	0	-	-	0	-	-	0	-	-	0
DOL-90	Shewanella frigidimarina	107.819	298.092	2.76474	108.911	183.453	1.68443	122.679	236.883	1.93092	105.581	128.641	1.21841	98.024	183.437	1.87135	-	-	0	-	-	0	-	-	0	-	-	0	-	-	0
DOL-91	Shewanella frigidimarina	107.819	323.88	3.00392	73.193	172.583	2.35792	110.256	259.599	2.35451	116.562	134.132	1.15074	100.741	123.259	1.22352	-	-	0	-	-	0	-	-	0	-	-	0	-	-	0
DOL-92	Psychrobacter luti	-	-	0	87.17	279.737	3.2091	77.644	279.696	3.60229	101.188	151.701	1.4992	-	-	0	-	-	0	-	-	0	-	-	0	-	-	0	-	-	0
DOL-93	Colwellia sp.	107.819	353.163	3.27552	94.935	225.383	2.37408	111.809	331.43	2.96425	-	-	0	103.847	162.86	1.56827	-	-	0	-	-	0	-	-	0	-	-	0	-	-	0
DOL-94	Shewanella frigidimarina	82.076	318.238	3.87736	73.193	271.972	3.71582	96.279	346.648	3.60045	85.659	195.919	2.2872	70.804	249.495	3.52374	-	-	0	-	-	0	-	-	0	-	-	0	-	-	0
DOL-95	Shewanella livingstonensis	135.894	420.809	3.0966	73.193	191.218	2.61252	130.444	363.243	2.78467	-	-	0	102.74	140.011	1.36277	149.126	178.045	1.19392	-	-	0	-	-	0	-	-	0	-	-	0
DOL-96	Colwellia sp.	-	-	0	87.17	284.396	3.26254	111.809	353.393	3.16068	-	-	0	-	-	0	-	-	0	-	-	0	-	-	0	-	-	0	-	-	0
DOL-98	Psychrobacter luti/fozii	-	-	0	77.586	226.67	2.92153	83.258	193.069	2.31892	87.988	129.918	1.47654	-	-	0	-	-	0	-	-	0	-	-	0	-	-	0	-	-	0
DOL-99	Pseudoalteromonas sp.	86.825	340.083	3.91688	61.114	179.139	2.93123	92.043	294.095	3.19519	87.988	114.388	1.30004	84.881	106.622	1.25614	-	-	0	76.983	316.139	4.10661	-	-	0	-	-	0	-	-	0
DOL-100	Psychrobacter nivimaris/glacincola	-	-	0	81.978	349.087	4.2583	72.277	349	4.82865	103.518	193.589	1.8701	-	-	0	-	-	0	-	-	0	-	-	0	-	-	0	-	-	0
DOL-101	Psychrobacter cryohalolentis	-	-	0	84.174	314.012	3.73051	89.847	388.532	4.32437	83.329	187.378	2.24865	-	-	0	-	-	0	-	-	0	-	-	0	-	-	0	-	-	0
DOL-102	Pseudoalteromonas sp.	118.164	271.501	2.29766	119.892	268.976	2.24349	149.636	281.409	1.88062	-	-	0	-	-	0	-	-	0	-	-	0	-	-	0	-	-	0	-	-	0
DOL-103	Pseudoalteromonas elyakovii	105.293	212.741	2.02047	81.068	199.093	2.45588	104.6	227.588	2.17579	-	-	0	-	-	0	-	-	0	-	-	0	-	-	0	-	-	0	-	-	0
DOL-104	Psychrobacter cryohalolentis	-	-	0	77.962	314.012	4.02776	95.282	323.689	3.39717	82.553	150.883	1.82771	-	-	0	-	-	0	-	-	0	-	-	0	-	-	0	-	-	0
DOL-105	Psychrobacter luti/fozii	-	-	0	115.233	301.589	2.61721	95.282	257.802	2.70567	119.824	174.177	1.45361	-	-	0	-	-	0	-	-	0	-	-	0	-	-	0	-	-	0
DOL-106	Pseudoalteromonas sp.	114.836	400.996	3.4919	118.888	364.256	3.06386	107.332	312.323	2.90988	122.862	191.192	1.55615	95.07	411.326	4.32656	151.074	223.549	1.47973	-	-	0	-	-	0	-	-	-	87.257	333.234	3.81899
DOL-108	Marinobacter antarcticus	-	-	0	75.405	317.667	4.21281	46.767	289.029	6.18019	84.038	161.686	1.92396	-	-	0	-	-	0	-	-	0	-	-	0	-	-	-	-	-	0
DOL-109	Pseudoalteromonas sp.	114.836	428.534	3.7317	69.193	280.396	4.05238	111.991	251.758	2.24802	118.203	195.851	1.6569	79.541	430.51	5.41243	129.112	159.859	1.23814	-	-	0	-	-	0	-	-	-	76.276	300.29	3.93689
DOL-110	Pseudoalteromonas sp.	114.836	410.227	3.57229	100.253	227.29	2.26716	96.462	248.652	2.57772	99.567	175.663	1.76427	79.541	394.791	4.96336	61.029	104.953	1.71972	-	-	0	-	-	0	-	-	-	76.276	302.487	3.96569
DOL-111	Pseudoalteromonas distincta	171.938	365.205	2.12405	118.888	303.349	2.55155	127.521	270.393	2.12038	149.262	225.357	1.50981	-	-	0	-	-	0	-	-	0	-	-	0	-	-	-	-	-	0
DOL-112	Pseudoalteromonas distincta/nirifaciens	200.489	341.047	1.70108	106.464	187.218	1.75851	127.521	208.275	1.63326	119.756	186.533	1.55761	-	-	0	-	-	0	-	-	0	-	-	0	-	-	-	-	-	0
DOL-113	Pseudoalteromonas sp.	109.346	410.227	3.75164	75.405	252.443	3.34783	96.462	233.122	2.41672	115.097	197.404	1.71511	73.329	404.109	5.5109	126.915	177.428	1.39801	-	-	0	-	-	0	-	-	-	87.257	300.29	3.44144
DOL-114	Pseudoalteromonas nigrifaciens	156.564	268.571	1.71541	94.041	267.972	2.84952	108.885	195.851	1.7987	124.415	155.474	1.24964	-	-	0	-	-	0	-	-	0	-	-	0	-	-	-	-	-	0
DOL-115	Psychrobacter okhotskensis/glacincola	-	-	0	90.779	420.211	4.62895	81.648	349.586	4.28162	87.079	213.362	2.45021	-	-	0	-	-	0	-	-	0	-	-	0	-	-	-	-	-	0
DOL-116	Psychrobacter okhotskensis/glacincola	-	-	0	90.779	385.072	4.24186	81.648	338.605	4.14713	91.472	183.713	2.00841	-	-	0	-	-	0	-	-	0	-	-	0	-	-	-	-	-	0
DOL-117	Pseudoalteromonas distincta	193.9	436.162	2.24942	136.899	323.578	2.36363	112.395	195.851	1.74252	129.905	168.339	1.29586	-	-	0	-	-	0	-	-	0	-	-	0	-	-	-	-	-	0
DOL-118	Bizionia sp.	97.616	262.23	2.68634	-	-	0	61.882	97.021	1.56784	75	96.962	1.29283	-	-	0	-	-	0	-	-	0	-	-	0	-	-	-	-	-	0
DOL-119	Psychrobacter okhotskensis/luti	-	-	0	93.416	404.008	4.32483	61.882	347.39	5.61375	81.589	238.618	2.92463	-	-	0	-	-	0	-	-	0	-	-	0	-	-	-	-	-	0
DOL-120	Pseudoalteromonas distincta	193.9	442.374	2.28145	121.37	233.183	1.92126	117.788	186.119	1.58012	125.513	180.418	1.43744	-	-	0	-	-	0	-	-	0	-	-	0	-	-	-	-	-	0
DOL-121	Psychrobacter glacincola	-	-	0	126.029	231.63	1.83791	120.118	171.365	1.42664	160.652	217.754	1.35544	-	-	0	-	-	0	-	-	0	-	-	0	-	-	-	-	-	0
DOL-122	Psychrobacter psychrophilus	-	-	0	79.44	153.982	1.93834	71.976	89.059	1.23734	70.581	115.617	1.63808	-	-	0	-	-	0	-	-	0	-	-	0	-	-	-	-	-	0
DOL-123	Psychrobacter psychrophilus	-	-	0	79.44	116.711	1.46917	54.893	98.367	1.79198	70.581	107.852	1.52806	-	-	0	-	-	0	-	-	0	-	-	0	-	-	-	-	-	0
DOL-124	Pseudoalteromonas sp.	221.853	492.068	2.21799	98.075	262.689	2.67845	154.283	262.99	1.70459	160.652	204.135	1.27067	-	-	0	-	-	0	122.683	352.493	2.8732	-	-	0	-	-	-	-	-	0
DOL-125	Psychrobacter okhotskensis/luti	-	-	0	90.31	379.161	4.19844	120.118	371.697	3.09443	138.911	253.83	1.82729	-	-	0	-	-	0	-	-	0	-	-	0	-	-	-	-	-	0
DOL-126	Psychrobacter adeliensis	-	-	0	90.31	357.42	3.9577	95.27	247.461	2.59747	89.216	194.818	2.18367	-	-	0	-	-	0	-	-	0	-	-	0	-	-	-	-	-	0
DOL-127	Psychrobacter okhotskensis	-	-	0	90.31	310.831	3.44182	106.141	311.132	2.93131	142.017	272.466	1.91854	-	-	0	-	-	0	-	-	0	-	-	0	-	-	-	-	-	0
DOL-128	Pseudomonas sp.	-	-	0	53.039	394.691	7.44152	75.082	255.225	3.39928	67.475	204.135	3.02534	-	-	0	-	-	0	-	-	0	-	-	0	-	-	-	-	-	0
DOL-129	Moritella dasanensis ArB 0140	160.359	362.411	2.26	121.37	348.102	2.86811	134.094	401.204	2.99196	37.826	59.788	1.58061	107.494	588.912	5.47856	153.27	173.036	1.12896	-	-	0	-	-	0	-	-	-	93.846	124.593	1.32763
DOL-130	Pseudoalteromonas sp.	213.068	467.83	2.19568	84.099	211.441	2.51419	140.306	221.06	1.57556	149.833	198.15	1.32247	-	-	0	-	-	0	122.683	301.088	2.45419	80.35	328.302	4.0859	-	-	-	-	-	0
DOL-131	Bizionia berychis	103.258	445.867	4.31799	41.392	89.534	2.16307	81.294	162.048	1.99336	68.573	83.947	1.2242	-	-	0	-	-	0	-	-	0	-	-	0	-	-	-	-	-	0
DOL-132	Psychrobacter okhotskensis	-	-	0	75.557	328.69	4.35023	81.294	261.384	3.21529	83.947	209.131	2.49123	-	-	0	-	-	0	-	-	0	-	-	0	-	-	-	-	-	0
DOL-133	Moritella dasanensis ArB 0140	-	-	0	99.716	319.337	3.20247	81.294	248.206	3.05319	67.475	93.829	1.39057	107.494	489.522	4.55395	-	-	0	-	-	0	80.35	531.476	6.61451	-	-	-	69.688	96.042	1.37817
DOL-134	Psychrobacter okhotskensis/luti	-	-	0	75.557	385.224	5.09846	72.509	327.27	4.51351	82.848	236.584	2.85564	-	-	0	-	-	0	-	-	0	-	-	0	-	-	-	-	-	0
DOL-135	Pseudoalteromonas distincta	195.499	362.411	1.85377	141.444	330.319	2.33533	134.003	296.523	2.21281	155.324	212.425	1.36763	-	-	0	-	-	0	-	-	0	-	-	0	-	-	-	-	-	0
DOL-136	Bizionia hallyeonensis	94.473	173.537	1.8369	-	-	0	-	-	0	78.456	126.773	1.61585	-	-	0	-	-	0	-	-	0	-	-	0	-	-	-	-	-	0
DOL-137	Pseudoalteromonas distincta	182.321	412.924	2.26482	104.108	240.274	2.30793	134.003	180.124	1.34418	124.577	181.678	1.45836	-	-	0	-	-	0	-	-	0	-	-	0	-	-	-	-	-	0
DOL-138	Marinobacter antarcticus	-	-	0	73.361	301.768	4.11347	59.332	289.934	4.88664	98.222	188.267	1.91675	-	-	0	-	-	0	-	-	0	-	-	0	-	-	-	-	-	0
DOL-139	Pseudoalteromonas distincta/nigrifaciens	182.321	404.139	2.21663	106.304	255.647	2.40487	112.041	166.946	1.49004	120.184	172.893	1.43857	-	-	0	-	-	0	-	-	0	-	-	0	-	-	-	-	-	0
DOL-140	Pseudoalteromonas distincta/nigrifaciens	182.321	338.253	1.85526	113.991	261.138	2.29087	112.041	199.89	1.78408	114.694	160.814	1.40211	101.282	132.341	1.30666	-	-	0	-	-	0	-	-	0	-	-	-	-	-	0
DOL-141	Lacinutrix sp.	142.789	182.321	1.27686	50.301	228.194	4.53657	83.49	160.358	1.92069	97.124	147.637	1.52009	101.282	337.332	3.33062	-	-	0	-	-	0	91.275	340.352	3.72886	-	-	-	-	-	0
DOL-142	Thalassotalea piscium	164.752	318.487	1.93313	70.067	186.466	2.66125	98.864	198.253	2.00531	103.712	136.656	1.31765	105.941	211.542	1.99679	-	-	0	-	-	0	-	-	0	-	-	-	-	-	0
DOL-143	Psychrobacter maritimus	-	-	0	70.067	120.58	1.72092	-	-	0	83.947	125.675	1.49708	-	-	0	-	-	0	-	-	0	-	-	0	-	-	-	-	-	0
DOL-144	Pseudoalteromonas sp.	164.752	415.12	2.51967	89.833	348.986	3.88483	120.605	207.571	1.72108	121.282	165.207	1.36217	105.941	290.811	2.74503	-	-	0	101.517	246.66	2.42974	91.275	316.318	3.46555	-	-	-	-	-	0
DOL-145	Shewanella frigidimarina	202.087	404.139	1.99983	100.814	206.232	2.04567	125.264	181.17	1.44631	134.46	204.738	1.52267	-	-	0	-	-	0	-	-	0	-	-	0	-	-	-	-	-	0
DOL-146	Lacinutrix sp.	98.865	224.049	2.26621	44.81	156.817	3.4996	91.099	119.052	1.30684	79.554	121.282	1.52452	-	-	0	-	-	0	-	-	0	-	-	0	-	-	-	-	-	0
DOL-147	Psychrobacter nivimaris/glacincola	-	-	0	117.286	224.9	1.91753	-	-	0	125.675	187.169	1.48931	-	-	0	-	-	0	-	-	0	-	-	0	-	-	-	-	-	0
DOL-149	Psychromonas arctica	-	-	0	-	-	0	-	-	0	-	-	0	93.517	270.555	2.89311	-	-	0	-	-	0	-	-	0	-	-	-	-	-	0
DOL-150	Pseudoalteromonas distincta	125.22	364.607	2.91173	97.52	310.553	3.18451	119.052	237.077	1.99137	108.105	152.029	1.40631	-	-	0	-	-	0	-	-	0	-	-	0	-	-	-	-	-	0
DOL-151	Shewanella gelidimarina	160.359	445.867	2.78043	108.501	336.907	3.10511	99.286	338.674	3.4111	130.067	184.973	1.42214	-	-	0	-	-	0	-	-	0	-	-	0	-	-	-	-	-	0
DOL-152	Psychromonas arctica	-	-	0	-	-	0	-	-	0	-	-	0	109.047	180.483	1.65509	-	-	0	-	-	0	-	-	0	-	-	-	-	-	0
DOL-153	Pseudoalteromonas distincta	221.853	531.52	2.39582	130.463	336.907	2.5824	127.837	242.04	1.89335	171.795	222.308	1.29403	-	-	0	-	-	0	137.802	282.945	2.05327	-	-	0	-	-	-	-	-	0
DOL-154	Polaribacter irgensii	147.182	566.659	3.85006	71.165	137.942	1.93834	-	-	0	-	-	0	102.835	286.084	2.78197	-	-	0	-	-	0	91.275	314.134	3.44162	-	-	-	69.688	88.323	1.26741
DOL-155	Shewanella frigidimarina	202.087	487.596	2.4128	128.624	200.061	1.55539	108.071	215.686	1.99578	-	-	0	-	-	0	-	-	0	-	-	0	-	-	0	-	-	-	-	-	0
DOL-156	Pseudoalteromonas sp.	142.79	551.286	3.86082	92.906	364.674	3.92519	97.09	299.142	3.08108	154.225	171.795	1.11392	102.835	528.346	5.1378	153.27	153.27	1	-	-	0	91.275	606.909	6.64924	-	-	-	80.558	308.843	3.8338
DOL-157	Pseudoalteromonas sp.	252.6	459.045	1.81728	150.366	370.886	2.46655	130.033	217.882	1.67559	198.15	255.251	1.28817	-	-	0	-	-	0	-	-	0	-	-	0	-	-	-	-	-	0
DOL-158	Psychromonas marina	-	-	0	-	-	0	-	-	0	-	-	0	-	-	0	87.383	87.383	1	-	-	0	-	-	0	-	-	-	-	-	0
DOL-159	Psychromonas marina	-	-	0	-	-	0	-	-	0	-	-	0	-	-	0	87.383	87.383	1	-	-	0	-	-	0	-	-	-	-	-	0
DOL-160	Colwellia psychrerythraea	142.79	230.638	1.61523	66.506	268.391	4.03559	130.033	365.028	2.8072	108.105	163.01	1.50789	124.576	534.558	4.29102	-	-	0	-	-	0	91.275	633.128	6.93649	-	-	-	111.617	179.948	1.61219
DOL-161A	Oleispira antarctica	-	-	0	113.095	308.768	2.73016	-	-	0	-	-	0	-	-	0	-	-	0	-	-	0	-	-	0	-	-	-	-	-	0
DOL-162	Rubritalea sp.	-	-	0	-	-	0	-	-	0	-	-	0	-	-	0	-	-	0	-	-	0	-	-	0	-	-	-	-	-	0
DOL-163	Rubritalea sp.	-	-	0	-	-	0	-	-	0	-	-	0	-	-	0	-	-	0	-	-	0	-	-	0	-	-	-	-	-	0

## Sheet: DOH
TABLE S1 Raw data for the calculation of the polymer degradation coefficient (PDC) for each of the isolates and tested polymers. For all isolates, working IDs and phylogenetic affiliations are given. DOH and DOL indicate isolates grown at room temperature and 4°C, respectively. In the species column, the closest BLAST hit is listed for each isolate. Colony and lysis area diameters per isolate are…
-		Milk powder			Tween 20			Tween 80			Tributyrin			Alginic acid			Chitin			Cellulose			Xylan			Pectin			Starch
Working ID	Species	Colony Ø	Lysis area Ø	PDC	Colony Ø	Lysis area Ø	PDC	Colony Ø	Lysis area Ø	PDC	Colony Ø	Lysis area Ø	PDC	Colony Ø	Lysis area Ø	PDC	Colony Ø	Lysis area Ø	PDC	Colony Ø	Lysis area Ø	PDC	Colony Ø	Lysis area Ø	PDC	Colony Ø	Lysis area Ø	PDC	Colony Ø	Lysis area Ø	PDC
DOH-10	Psychrobacter glacincola/aquimaris	-	-	0	4.21	12.052	2.86271	4.397	5.93	1.34865	185.837	367.704	1.97864	-	-	0	-	-	0	-	-	0	-	-	0	-	-	0	-	-	0
DOH-21	Psychrobacter nivimaris	-	-	0	6.221	12.361	1.98698	-	-	0	230.182	271.115	1.17783	-	-	0	-	-	0	-	-	0	-	-	0	-	-	0	-	-	0
DOH-25	Psychrobacter glacincola/aquimaris	-	-	0	5.178	13.565	2.61974	-	-	0	185.837	229.045	1.2325	-	-	0	-	-	0	-	-	0	-	-	0	-	-	0	-	-	0
DOH-27	Pseudoalteromonas carrageenovora	23.252	50.647	2.17818	4.015	10.651	2.6528	-	-	0	271.115	298.404	1.10065	-	-	0	145.478	168.808	1.16037	-	-	0	-	-	0	-	-	0	-	-	0
DOH-34	Psychrobacter glacincola/aquimaris	-	-	0	4.654	13.118	2.81865	-	-	0	160.109	179.405	1.12052	-	-	0	-	-	0	-	-	0	-	-	0	-	-	0	-	-	0
DOH-40	Colwellia sp.	15.881	23.819	1.49984	4.015	7.758	1.93225	-	-	0	193.05	204.42	1.0589	-	-	0	-	-	0	-	-	0	-	-	0	-	-	0	-	-	0
DOH-45	Pseudoalteromonas sp.	18.432	31.261	1.69602	3.261	10.296	3.15731	7.331	13.489	1.83999	215.548	267.005	1.23873	-	-	0	-	-	0	98.994	318.367	3.21602	-	-	0	-	-	0	-	-	0
DOH-48	Pseudoalteromons distincta	18.432	34.469	1.87006	4.497	15.454	3.43651	6.31	14.453	2.29049	225.196	331.325	1.47127	-	-	0	-	-	0	74.371	311.652	4.1905	-	-	0	-	-	0	-	-	0
DOH-49	Shewanella frigidimarina	13.519	25.141	1.85968	4.497	10.097	2.24527	4.971	11.41	2.29531	172.132	236.452	1.37367	14.109	39.105	2.77164	-	-	0	-	-	0	-	-	0	-	-	0	-	-	0
DOH-50	Colwellia psychrerythraea	-	-	0	4.198	13.867	3.30324	4.333	14.788	3.41288	147.117	197.147	1.34007	10.349	57.019	5.50961	-	-	0	-	-	0	-	-	0	-	-	0	82.323	167.976	2.04045
DOH-57	Colwellia psychrerythraea	-	-	0	6.214	15.967	2.56952	5.29	13.741	2.59754	190.324	276.739	1.45404	13.969	56.287	4.02942	-	-	0	-	-	0	-	-	0	-	-	0	91.558	187.094	2.04345
DOH-58	Colwellia psychrerythraea	-	-	0	3.985	15.165	3.80552	4.843	14.084	2.90811	164.172	243.765	1.48481	9.943	66.046	6.64246	-	-	0	-	-	0	-	-	0	-	-	0	72.89	87.166	1.19586
DOH-65	Shewanella livingstonensis	15.125	33.457	2.21203	4.015	8.707	2.16862	6.629	12.402	1.87087	210.805	310.502	1.47293	21.33	30.115	1.41186	-	-	0	-	-	0	-	-	0	-	-	0	-	-	0
DOH-79	Chryseobacterium sp.	-	-	0	41.836	99.592	2.38053	-	-	0	63.274	78.55	1.24143	14.73	29.871	2.0279	-	-	0	-	-	0	-	-	0	-	-	0	87.616	95.381	1.08863
DOH-81	Pseudoalteromonas translucida	173.356	303.189	1.74894	64.485	225.298	3.4938	-	-	0	181.057	242.161	1.33748	-	-	0	-	-	0	-	-	0	-	-	0	-	-	0	-	-	0
DOH-84	Psychrobacter nivimaris	-	-	0	178.866	295.512	1.65214	-	-	0	185.881	253.417	1.36333	-	-	0	-	-	0	-	-	0	-	-	0	-	-	0	-	-	0
DOH-86	Pseudoalteromonas translucida	162.163	291.996	1.80063	69.015	172.071	2.49324	-	-	0	208.621	245.007	1.17441	26.571	51.031	1.92055	-	-	0	-	-	0	-	-	0	-	-	0	-	-	0
DOH-87	Pseudoalteromonas arctica	211.41	381.536	1.80472	96.195	247.948	2.57756	143.254	222.318	1.55191	257.514	309.818	1.20311	25.601	94.708	3.69939	-	-	0	90.04	315.01	3.49856	-	-	0	47.59	121.985	2.56325	-	-	0
DOH-93	Shewanella sp.	162.163	363.628	2.24236	83.477	149.141	1.78661	-	-	0	233.636	295.036	1.2628	21.33	50.43	2.36428	-	-	0	-	-	0	-	-	0	-	-	0	-	-	0
DOH-103	Shewanella frigidimarina	136.42	272.969	2.00095	56.25	130.994	2.32878	105.918	114.703	1.08294	188.723	275.138	1.45789	19.409	54.548	2.81045	-	-	0	-	-	0	-	-	0	-	-	0	-	-	0
DOH-108	Psychrobacter sp.	-	-	0	97.891	200.391	2.04708	120.743	244.98	2.02894	182.984	234.44	1.2812	-	-	0	-	-	0	-	-	0	-	-	0	-	-	0	-	-	0
DOH-109	Pseudoalteromonas sp.	201.913	334.873	1.6585	52.246	197.204	3.77453	163.02	355.587	2.18125	244.892	323.685	1.32175	22.977	97.1	4.22597	-	-	0	-	-	0	-	-	0	-	-	0	118.441	295.237	2.49269
DOH-110	Pseudoalteromonas distincta	161.55	209.036	1.29394	42.054	157.567	3.74678	115.655	177.773	1.5371	161.276	243.284	1.50849	-	-	0	-	-	0	-	-	0	-	-	0	-	-	0	-	-	0
DOH-114	Shewanella livingstonensis	173.862	382.043	2.19739	42.054	113.324	2.69473	159.138	264.739	1.66358	225.054	311.469	1.38397	22.703	33.684	1.48368	-	-	0	-	-	0	-	-	0	-	-	0	-	-	0
DOH-117	Colwellia psychrerythraea	-	-	0	42.054	139.447	3.3159	152.492	350.152	2.2962	167.065	239.836	1.43558	-	-	0	-	-	0	-	-	0	-	-	0	-	-	0	-	-	0
DOH-119	Psychrobacter nivimaris	-	-	0	81.292	146.957	1.80777	93.064	148.97	1.60073	182.984	233.014	1.27341	-	-	0	-	-	0	-	-	0	-	-	0	-	-	0	-	-	0
DOH-129	Psychrobacter sp.	-	-	0	74.085	126.937	1.7134	93.064	180.03	1.93448	152.66	186.428	1.2212	-	-	0	-	-	0	-	-	0	-	-	0	-	-	0	-	-	0
DOH-131	Colwellia psychrerythraea	-	-	0	88.208	242.13	2.74499	112.363	271.668	2.41777	122.108	157.484	1.28971	-	-	0	-	-	0	-	-	0	-	-	0	-	-	0	-	-	0
DOH-134	Shewanella frigidimarina	108.173	215.808	1.99503	67.645	135.112	1.99737	164.18	220.604	1.34367	142.208	192.057	1.35054	16.938	44.116	2.60456	-	-	0	-	-	0	-	-	0	-	-	0	-	-	0
DOH-145	Shewanella livingstonensis	165.948	328.982	1.98244	59.502	163.141	2.74177	203.606	273.7	1.34426	250.045	320.542	1.28194	21.33	22.37	1.04876	-	-	0	-	-	0	-	-	0	-	-	0	-	-	0
DOH-151	Shewanella frigidimarina	102.633	203.936	1.98704	74.624	200.254	2.68351	150.239	258.566	1.72103	148.26	196.015	1.3221	13.918	45.763	3.28804	-	-	0	-	-	0	-	-	0	-	-	0	-	-	0
DOH-152	Pseudoalteromonas distincta/nigrifaciens	169.113	251.422	1.48671	86.257	237.477	2.75313	285.131	387.086	1.35757	225.578	271.06	1.20162	-	-	0	-	-	0	-	-	0	-	-	0	-	-	0	-	-	0
DOH-159	Colwellia psychrerythraea	-	-	0	60.665	228.462	3.76596	189.574	327.675	1.72848	141	169.944	1.20528	-	-	0	-	-	0	-	-	0	-	-	0	-	-	0	-	-	0
DOH-172	Colwellia psychrerythraea	-	-	0	60.665	248.533	4.09681	127.455	312.249	2.44988	145.02	173.964	1.19959	-	-	0	-	-	0	-	-	0	-	-	0	-	-	0	-	-	0
DOH-178	Pseudoalteromonas sp.	142.6	378.447	2.65391	62.31	177.465	2.8481	135.34	296.651	2.19189	168.726	243.771	1.44477	18.859	27.095	1.43671	-	-	0	-	-	0	-	-	0	-	-	0	-	-	0
DOH-180	Pseudoalteromonas sp.	168.718	382.404	2.26653	54.908	174.031	3.1695	100.993	113.417	1.12302	152.808	257.415	1.68456	19.409	34.507	1.77789	-	-	0	-	-	0	-	-	0	-	-	0	-	-	0
DOH-182	Pseudoalteromonas sp.	159.764	220.203	1.3783	47.505	179.11	3.77034	91.435	161.529	1.7666	189.193	318.816	1.68514	-	-	0	-	-	0	75.49	241.139	3.19432	-	-	0	-	-	0	-	-	0
DOH-195	Colwellia asteriadis	105.155	105.155	1	50.795	156.079	3.07272	74.352	246.402	3.31399	101.641	281.293	2.76752	21.879	68.274	3.12053	-	-	0	-	-	0	-	-	0	-	-	0	153.134	246.473	1.60952
DOH-198	Pseudoalteromonas distincta	157.638	167.926	1.06526	54.908	153.611	2.79761	-	-	0	143.712	234.675	1.63295	20.507	31.213	1.52207	-	-	0	-	-	0	-	-	0	-	-	0	-	-	0
DOH-207	Psychrobacter sp.	-	-	0	95.212	253.138	2.65868	-	-	0	151.671	194.878	1.28487	-	-	0	-	-	0	-	-	0	-	-	0	-	-	0	-	-	0
DOH-216	Pseudoalteromonas distincta	174.642	267.54	1.53193	55.73	187.335	3.36147	188.05	290.005	1.54217	238.086	285.841	1.20058	-	-	0	-	-	0	-	-	0	-	-	0	-	-	0	-	-	0
DOH-222	Shewanella livingstonensis	138.236	296.522	2.14504	47.505	113.307	2.38516	86.375	111.864	1.2951	202.838	234.675	1.15696	20.507	32.86	1.60238	-	-	0	-	-	0	-	-	0	-	-	0	-	-	0
DOH-227	Psychrobacter cryohalolentis	-	-	0	258.712	344.255	1.33065	335.409	373.642	1.11399	139.163	348.379	2.50339	-	-	0	-	-	0	-	-	0	-	-	0	-	-	0	-	-	0
DOH-233	Psychrobacter okhotskensis/glacincola	-	-	0	91.899	215.886	2.34917	131.295	265.111	2.0192	130.41	339.452	2.60296	-	-	0	-	-	0	-	-	0	-	-	0	-	-	0	-	-	0
DOH-235	Planococcus halocryophilus	-	-	0	-	-	0	-	-	0	-	-	0	10.624	66.142	6.22572	-	-	0	-	-	0	-	-	0	-	-	0	66.572	122.387	1.83842
DOH-245	Pseudoalteromonas /carrageenovora/atlantica/hodoensis	357.462	547.735	1.53229	80.991	176.404	2.17807	254.283	362.61	1.42601	217.243	336.236	1.54774	-	-	0	-	-	0	-	-	0	-	-	0	-	-	0	-	-	0
DOH-249	Pseudoalteromonas nigrifaciens	183.844	268.907	1.46269	73.588	201.903	2.74369	169.084	239.178	1.41455	185.082	255.835	1.38228	12.82	32.449	2.53112	-	-	0	-	-	0	-	-	0	-	-	0	-	-	0
DOH-250	Pseudoalteromonas sp.	118.979	330.182	2.77513	63.225	208.427	3.29659	106.051	266.006	2.50828	90.933	116.636	1.28266	100.561	327.293	3.25467	71.221	117.191	1.64546	-	-	0	56.636	317.986	5.61456	-	-	0	88.697	285.923	3.22359
DOH-251	Pseudoalteromonas nigrifaciens	162.904	252.949	1.55275	107.149	282.847	2.63975	100.561	210.821	2.09645	112.1	112.1	1	-	-	0	-	-	0	-	-	0	-	-	0	-	-	0	-	-	0
DOH-252	Psychrobacter okhotskensis/glacincola	-	-	0	76.402	342.145	4.47822	73.657	284.86	3.86739	63.719	163.505	2.56603	-	-	0	-	-	0	-	-	0	-	-	0	-	-	0	-	-	0
DOH-253	Pseudoalteromonas nigrifaciens	162.462	221.475	1.36324	91.776	247.707	2.69904	113.189	173.754	1.53508	121.171	121.171	1	-	-	0	-	-	0	-	-	0	-	-	0	-	-	0	-	-	0
DOH-254	Psychrobacter okhotskensis/glacincola	-	-	0	78.599	328.967	4.18538	77.826	309.217	3.97318	62.207	137.802	2.21522	-	-	0	-	-	0	-	-	0	-	-	0	-	-	0	-	-	0
DOH-255	Psychrobacter glacincola	-	-	0	112.64	182.919	1.62393	93.356	125.968	1.34933	77.326	106.052	1.37149	-	-	0	-	-	0	-	-	0	-	-	0	-	-	0	-	-	0
DOH-256	Bizionia berychis	84.814	205.945	2.4282	44.433	80.152	1.80388	54.532	54.532	1	63.719	63.719	1	-	-	0	-	-	0	-	-	0	-	-	0	-	-	0	-	-	0
DOH-257	Pseudoalteromonas sp.	117.427	320.864	2.73246	80.152	268.06	3.3444	93.778	225.551	2.40516	89.421	128.731	1.43961	95.07	313.594	3.29856	96.879	137.504	1.41934	-	-	0	56.636	320.182	5.65333	-	-	0	76.273	282.817	3.70796
DOH-258	Pseudoalteromonas distincta	150.039	303.782	2.02469	80.152	246.318	3.07314	108.885	217.598	1.99842	100.005	133.267	1.3326	-	-	0	-	-	0	-	-	0	-	-	0	-	-	0	59.191	76.273	1.28859
DOH-259	Psychrobacter okhotskensis	-	-	0	56.857	308.437	5.42478	72.648	225.285	3.10105	72.791	154.433	2.12159	-	-	0	-	-	0	-	-	0	-	-	0	-	-	0	-	-	0
DOH-260	Psychrobacter okhotskensis/luti/glacincola	-	-	0	64.622	201.282	3.11476	72.648	149.515	2.05807	84.886	171.064	2.01522	-	-	0	-	-	0	-	-	0	-	-	0	-	-	0	-	-	0
DOH-261	Pseudoalteromonas distincta	124.015	254.69	2.0537	103.446	286.695	2.77145	97.904	221.99	2.26743	121.171	155.945	1.28698	-	-	0	-	-	0	-	-	0	-	-	0	-	-	0	-	-	0
DOH-263	Pseudomonas sp.	-	-	0	52.106	271.073	5.20234	75.019	160.432	2.13855	85.167	164.279	1.9289	-	-	0	-	-	0	-	-	0	-	-	0	-	-	0	-	-	0
DOH-264	Carnobacterium maltaromaticum	40.541	40.541	1	-	-	0	-	-	0	-	-	0	-	-	0	53.034	53.034	1	-	-	0	-	-	0	-	-	0	-	-	0
DOH-265	Pseudoalteromonas distincta	148.863	301.053	2.02235	87.916	286.695	3.26101	116.572	155.006	1.3297	121.171	121.171	1	-	-	0	-	-	0	-	-	0	-	-	0	-	-	0	-	-	0
DOH-267	Psychrobacter sp.	-	-	0	65.398	150.811	2.30605	58.372	97.904	1.67724	74.302	136.291	1.83428	-	-	0	-	-	0	-	-	0	-	-	0	-	-	0	-	-	0
DOH-268	Psychrobacter nivimaris	-	-	0	94.905	236.224	2.48906	86.923	116.572	1.34109	95.469	143.85	1.50677	-	-	0	-	-	0	-	-	0	-	-	0	-	-	0	-	-	0
DOH-269	Pseudoalteromonas distincta	137.215	252.134	1.83751	94.905	282.813	2.97996	86.923	249.443	2.8697	112.1	155.945	1.39112	-	-	0	-	-	0	-	-	0	56.636	302.613	5.34312	-	-	0	-	-	0
DOH-270	Marinobacter antarcticus	-	-	0	54.528	183.423	3.36383	61.667	173.674	2.81632	78.838	122.683	1.55614	-	-	0	-	-	0	-	-	0	-	-	0	-	-	0	-	-	0
DOH-271	Psychrobacter cryohalolentis	-	-	0	98.011	298.342	3.04396	72.648	133.044	1.83135	78.838	124.195	1.57532	-	-	0	-	-	0	-	-	0	-	-	0	-	-	0	-	-	0
DOH-273	Psychrobacter luti/glacincola	-	-	0	74.716	327.849	4.38794	72.648	196.734	2.70804	84.886	201.302	2.37144	-	-	0	-	-	0	-	-	0	-	-	0	-	-	0	-	-	0
DOH-274	Psychrobacter okhotskensis/luti/glacincola	-	-	0	90.246	327.849	3.63284	97.904	219.794	2.245	112.1	189.207	1.68784	-	-	0	-	-	0	-	-	0	-	-	0	48.77	48.77	1	-	-	0
DOH-277	Psychrobacter okhotskensis/luti/glacincola	-	-	0	66.951	296.79	4.43294	75.942	185.753	2.44599	72.791	172.576	2.37084	-	-	0	-	-	0	-	-	0	-	-	0	-	-	0	-	-	0
DOH-283	Psychrobacter okhotskensis/luti/glacincola	-	-	0	91.799	330.955	3.60521	89.119	208.813	2.34308	127.219	220.957	1.73682	-	-	0	-	-	0	-	-	0	-	-	0	-	-	0	-	-	0
DOH-288	Psychrobacter okhotskensis/luti/glacincola	-	-	0	85.587	320.084	3.73987	96.806	204.421	2.11166	98.493	192.231	1.95172	-	-	0	-	-	0	-	-	0	-	-	0	38.08	38.08	1	-	-	0
DOH-292	Bizionia berychis	71.215	203.216	2.85356	43.923	94.436	2.15004	-	-	0	60.695	60.695	1	-	-	0	-	-	0	-	-	0	-	-	0	-	-	0	-	-	0
DOH-293	Pseudoalteromonas distincta	146.984	197.497	1.34366	59.453	211.643	3.55984	90.217	158.3	1.75466	96.981	137.802	1.42092	-	-	0	-	-	0	-	-	0	-	-	0	-	-	0	-	-	0
DOH-294	Thalassotalea piscium	107.608	261.343	2.42866	59.453	144.866	2.43665	90.217	221.99	2.46062	95.469	122.683	1.28506	78.05	195.547	2.50541	-	-	0	-	-	0	-	-	0	33.803	33.803	1	108.885	143.05	1.31377
DOH-295	Pseudoalteromonas distincta	157.023	205.339	1.3077	78.089	203.878	2.61084	105.591	168.183	1.59278	122.683	148.386	1.20951	-	-	0	-	-	0	-	-	0	-	-	0	-	-	0	82.485	82.485	1
DOH-296	Pseudoalteromonas distincta/nigrifaciens	190.739	310.6	1.6284	66.859	105.683	-	130.145	202.62	1.55688	117.24	170.694	1.45594	-	-	0	-	-	0	-	-	0	-	-	0	-	-	0	-	-	0
DOH-297	Leucothrix mucor	-	-	0	61.006	155.737	2.55281	-	-	0	-	-	0	77.661	100.956	1.29996	-	-	0	-	-	0	-	-	0	-	-	0	-	-	0
DOH-298	Psychrobacter sp.	-	-	0	92.065	370.947	4.02919	56.176	329.605	5.86736	-	-	0	71.838	197.022	2.74259	-	-	0	-	-	0	-	-	0	-	-	0	-	-	0
DOH-299	Shewanella algidipiscicola	-	-	0	156.154	235.266	1.50663	123.161	203.915	1.65568	138.621	138.621	1	-	-	0	-	-	0	-	-	0	-	-	0	-	-	0	-	-	0
DOH-300	Psychrobacter maritimus	-	-	0	-	-	0	-	-	0	85.167	106.687	1.25268	-	-	0	-	-	0	-	-	0	-	-	0	-	-	0	-	-	0
DOH-301	Shewanella sp.	137.114	253.586	1.84945	76.953	148.389	1.92831	98.313	155.773	1.58446	-	-	0	-	-	0	-	-	0	-	-	0	-	-	0	-	-	0	-	-	0
DOH-304	Psychrobacter glacincola	-	-	0	48.223	118.106	-	40.649	73.593	1.81045	48.819	95.858	1.96354	-	-	0	-	-	0	-	-	0	-	-	0	-	-	0	-	-	0
DOH-306B	Bizionia hallyeonensis	68.846	113.54	1.64919	29.588	40.458	-	-	-	0	35.99	35.99	1	-	-	0	-	-	0	-	-	0	-	-	0	-	-	0	-	-	0
DOH-307	Dietzia psychralcaliphila/cercidiphylli	-	-	0	53.659	121.989	2.27341	40.1	40.1	1	40.266	46.681	1.15932	-	-	0	-	-	0	-	-	0	-	-	0	-	-	0	-	-	0
