# Supplementary material for: Rich microbial and depolymerising diversity in Antarctic krill gut
Source: Microbiol Spectr. 2024 Mar 11;12(4):e04035-23. doi: 10.1128/spectrum.04035-23 (PMC10986584; doi:10.1128/spectrum.04035-23)
Supplement: Table S2 — Predicted hydrolytic enzymes underlying Fig. 5AB. [file spectrum.04035-23-s0005.xlsx]

## Sheet: Tabelle1
TABLE S2 All hydrolases and alginate lyases predicted from the cultivated variety microbiome and integrated in Fig. 5AB.
Locus tag	Dataset no.	Length [bp]	Gene	EC no.	COG	Product	Contig no.	Superkingdom	Phylum	Class	Order	Family	Genus	Species
bin.153_09686	1	399	blh_3	3.-.-.-	COG0491	Beta-lactamase hydrolase-like protein	gnl|IGB|bin.153_247	Bacteria	Pseudomonadota	Gammaproteobacteria	Alteromonadales	Alteromonadaceae	Alteromonas	Alteromonas sp. MB-3u-76
bin.153_09688	2	873		3.-.-.-		putative metallo-hydrolase	gnl|IGB|bin.153_247	Bacteria	Pseudomonadota	Gammaproteobacteria	Alteromonadales	Alteromonadaceae	Alteromonas	Alteromonas sp. MB-3u-76
bin.96_02973	3	411	blh_1	3.-.-.-	COG0491	Beta-lactamase hydrolase-like protein	gnl|IGB|bin.96_27	Bacteria	Pseudomonadota	Gammaproteobacteria	Alteromonadales	Alteromonadaceae	Alteromonas	Alteromonas stellipolaris
bin.96_02974	4	303	blh_2	3.-.-.-	COG0491	Beta-lactamase hydrolase-like protein	gnl|IGB|bin.96_27	Bacteria	Pseudomonadota	Gammaproteobacteria	Alteromonadales	Alteromonadaceae	Alteromonas	Alteromonas stellipolaris
bin.84_00728	81	801	ybfF	3.1.-.-	COG0596	Esterase YbfF	gnl|IGB|bin.84_2	Bacteria	Pseudomonadota	Gammaproteobacteria	Alteromonadales	Alteromonadaceae
bin.84_00980	82	459	ybeY	3.1.-.-	COG0319	Endoribonuclease YbeY	gnl|IGB|bin.84_2	Bacteria	Pseudomonadota	Gammaproteobacteria	Alteromonadales	Alteromonadaceae
bin.84_01105	83	573	mutS2	3.1.-.-		Endonuclease MutS2	gnl|IGB|bin.84_2	Bacteria	Pseudomonadota	Gammaproteobacteria	Alteromonadales	Alteromonadaceae
bin.84_01928	84	588	smrA	3.1.-.-	COG2840	putative DNA endonuclease SmrA	gnl|IGB|bin.84_5	Bacteria	Pseudomonadota	Gammaproteobacteria	Alteromonadales	Alteromonadaceae
bin.84_00966	1021	564	pth	3.1.1.29		Peptidyl-tRNA hydrolase	gnl|IGB|bin.84_2	Bacteria	Pseudomonadota	Gammaproteobacteria	Alteromonadales	Alteromonadaceae
bin.84_00926	1162	693	pgl	3.1.1.31		6-phosphogluconolactonase	gnl|IGB|bin.84_2	Bacteria	Pseudomonadota	Gammaproteobacteria	Alteromonadales	Alteromonadaceae
bin.84_01848	1255	1125	cheB1	3.1.1.61	COG2201	Protein-glutamate methylesterase/protein-glutamine glutaminase 1	gnl|IGB|bin.84_5	Bacteria	Pseudomonadota	Gammaproteobacteria	Alteromonadales	Alteromonadaceae
bin.84_01097	1735	642	rnt	3.1.13.-	COG0847	Ribonuclease T	gnl|IGB|bin.84_2	Bacteria	Pseudomonadota	Gammaproteobacteria	Alteromonadales	Alteromonadaceae
bin.84_01055	1877	1167	rnd	3.1.13.5	COG0349	Ribonuclease D	gnl|IGB|bin.84_2	Bacteria	Pseudomonadota	Gammaproteobacteria	Alteromonadales	Alteromonadaceae
bin.84_00687	1927	861	tesB	3.1.2.-	COG1946	Acyl-CoA thioesterase 2	gnl|IGB|bin.84_2	Bacteria	Pseudomonadota	Gammaproteobacteria	Alteromonadales	Alteromonadaceae
bin.96_02963	2130	1368	gloB_2	3.1.2.6		Hydroxyacylglutathione hydrolase	gnl|IGB|bin.96_27	Bacteria	Pseudomonadota	Gammaproteobacteria	Alteromonadales	Alteromonadaceae	Alteromonas	Alteromonas stellipolaris
bin.84_01944	2551	642	rnhB	3.1.26.4	COG0164	Ribonuclease HII	gnl|IGB|bin.84_5	Bacteria	Pseudomonadota	Gammaproteobacteria	Alteromonadales	Alteromonadaceae
bin.84_01852	2675	759	cheZ	3.1.3.-	COG3143	Protein phosphatase CheZ	gnl|IGB|bin.84_5	Bacteria	Pseudomonadota	Gammaproteobacteria	Alteromonadales	Alteromonadaceae
bin.84_00798	2959	576	hisB	3.1.3.15		Histidine biosynthesis bifunctional protein HisB	gnl|IGB|bin.84_2	Bacteria	Pseudomonadota	Gammaproteobacteria	Alteromonadales	Alteromonadaceae
bin.84_01095	3656	1047	glpQ_1	3.1.4.46	COG0584	Glycerophosphodiester phosphodiesterase, periplasmic	gnl|IGB|bin.84_2	Bacteria	Pseudomonadota	Gammaproteobacteria	Alteromonadales	Alteromonadaceae
bin.84_00915	4001	1710	glgX	3.2.1.-	COG1523	Glycogen operon protein GlgX	gnl|IGB|bin.84_2	Bacteria	Pseudomonadota	Gammaproteobacteria	Alteromonadales	Alteromonadaceae
bin.84_01912	4002	957	flgJ	3.2.1.-	COG1705	Peptidoglycan hydrolase FlgJ	gnl|IGB|bin.84_5	Bacteria	Pseudomonadota	Gammaproteobacteria	Alteromonadales	Alteromonadaceae
bin.84_00834	4256	2127	pulA	3.2.1.41		Pullulanase	gnl|IGB|bin.84_2	Bacteria	Pseudomonadota	Gammaproteobacteria	Alteromonadales	Alteromonadaceae
bin.84_01975	4379	537	ppnN_1	3.2.2.-	COG1611	Pyrimidine/purine nucleotide 5'-monophosphate nucleosidase	gnl|IGB|bin.84_5	Bacteria	Pseudomonadota	Gammaproteobacteria	Alteromonadales	Alteromonadaceae
bin.84_01976	4380	672	ppnN_2	3.2.2.-	COG1611	Pyrimidine/purine nucleotide 5'-monophosphate nucleosidase	gnl|IGB|bin.84_5	Bacteria	Pseudomonadota	Gammaproteobacteria	Alteromonadales	Alteromonadaceae
bin.84_02058	4654	1239	bepA_4	3.4.-.-		Beta-barrel assembly-enhancing protease	gnl|IGB|bin.84_5	Bacteria	Pseudomonadota	Gammaproteobacteria	Alteromonadales	Alteromonadaceae
bin.84_01961	5044	792	map	3.4.11.18	COG0024	Methionine aminopeptidase	gnl|IGB|bin.84_5	Bacteria	Pseudomonadota	Gammaproteobacteria	Alteromonadales	Alteromonadaceae
bin.84_02104	5117	1728	dap_2	3.4.11.19		D-aminopeptidase	gnl|IGB|bin.84_5	Bacteria	Pseudomonadota	Gammaproteobacteria	Alteromonadales	Alteromonadaceae
bin.84_00676	5156	2616	pepN	3.4.11.2	COG0308	Aminopeptidase N	gnl|IGB|bin.84_2	Bacteria	Pseudomonadota	Gammaproteobacteria	Alteromonadales	Alteromonadaceae
bin.84_00875	5428	2172	dapb2	3.4.14.-		Dipeptidyl aminopeptidase BII	gnl|IGB|bin.84_2	Bacteria	Pseudomonadota	Gammaproteobacteria	Alteromonadales	Alteromonadaceae
bin.84_00892	5660	1710	mrdA_1	3.4.16.4	COG0768	Peptidoglycan D,D-transpeptidase MrdA	gnl|IGB|bin.84_2	Bacteria	Pseudomonadota	Gammaproteobacteria	Alteromonadales	Alteromonadaceae
bin.84_00893	5661	240	mrdA_2	3.4.16.4		Peptidoglycan D,D-transpeptidase MrdA	gnl|IGB|bin.84_2	Bacteria	Pseudomonadota	Gammaproteobacteria	Alteromonadales	Alteromonadaceae
bin.84_00896	5662	1155	dacA	3.4.16.4	COG1686	D-alanyl-D-alanine carboxypeptidase DacA	gnl|IGB|bin.84_2	Bacteria	Pseudomonadota	Gammaproteobacteria	Alteromonadales	Alteromonadaceae
bin.84_00700	5905	1743	ggt	3.4.19.13	COG0405	Glutathione hydrolase proenzyme	gnl|IGB|bin.84_2	Bacteria	Pseudomonadota	Gammaproteobacteria	Alteromonadales	Alteromonadaceae
bin.84_00812	6000	1023	sohB	3.4.21.-	COG0616	putative protease SohB	gnl|IGB|bin.84_2	Bacteria	Pseudomonadota	Gammaproteobacteria	Alteromonadales	Alteromonadaceae
bin.84_00934	6001	1866	sppA	3.4.21.-	COG0616	Protease 4	gnl|IGB|bin.84_2	Bacteria	Pseudomonadota	Gammaproteobacteria	Alteromonadales	Alteromonadaceae
bin.84_00679	6136	813	prc_1	3.4.21.102	COG0793	Tail-specific protease	gnl|IGB|bin.84_2	Bacteria	Pseudomonadota	Gammaproteobacteria	Alteromonadales	Alteromonadaceae
bin.84_00680	6137	1164	prc_2	3.4.21.102	COG0793	Tail-specific protease	gnl|IGB|bin.84_2	Bacteria	Pseudomonadota	Gammaproteobacteria	Alteromonadales	Alteromonadaceae
bin.84_00885	6388	2418	lon_1	3.4.21.53		Lon protease	gnl|IGB|bin.84_2	Bacteria	Pseudomonadota	Gammaproteobacteria	Alteromonadales	Alteromonadaceae
bin.84_00882	6784	1923	ftsH_2	3.4.24.-	COG0465	ATP-dependent zinc metalloprotease FtsH	gnl|IGB|bin.84_2	Bacteria	Pseudomonadota	Gammaproteobacteria	Alteromonadales	Alteromonadaceae
bin.84_01838	6785	2085	pepO_1	3.4.24.-	COG3590	Neutral endopeptidase	gnl|IGB|bin.84_5	Bacteria	Pseudomonadota	Gammaproteobacteria	Alteromonadales	Alteromonadaceae
bin.84_01950	6786	1353	rseP	3.4.24.-	COG0750	Regulator of sigma-E protease RseP	gnl|IGB|bin.84_5	Bacteria	Pseudomonadota	Gammaproteobacteria	Alteromonadales	Alteromonadaceae
bin.84_00902	7427	1134	ansA	3.5.1.1	COG0252	L-asparaginase 1	gnl|IGB|bin.84_2	Bacteria	Pseudomonadota	Gammaproteobacteria	Alteromonadales	Alteromonadaceae
bin.84_02032	7989	627	pncC	3.5.1.42	COG1546	Nicotinamide-nucleotide amidohydrolase PncC	gnl|IGB|bin.84_5	Bacteria	Pseudomonadota	Gammaproteobacteria	Alteromonadales	Alteromonadaceae
bin.84_00813	8441	2547	pvdQ	3.5.1.97	COG2366	Acyl-homoserine lactone acylase PvdQ	gnl|IGB|bin.84_2	Bacteria	Pseudomonadota	Gammaproteobacteria	Alteromonadales	Alteromonadaceae
bin.84_00741	8760	1032	pxpC	3.5.2.9	COG1984	5-oxoprolinase subunit C	gnl|IGB|bin.84_2	Bacteria	Pseudomonadota	Gammaproteobacteria	Alteromonadales	Alteromonadaceae
bin.84_00742	8761	303	pxpB	3.5.2.9	COG2049	5-oxoprolinase subunit B	gnl|IGB|bin.84_2	Bacteria	Pseudomonadota	Gammaproteobacteria	Alteromonadales	Alteromonadaceae
bin.84_00744	8762	726	pxpA3	3.5.2.9	COG1540	5-oxoprolinase subunit A 3	gnl|IGB|bin.84_2	Bacteria	Pseudomonadota	Gammaproteobacteria	Alteromonadales	Alteromonadaceae
bin.84_03229	9081	564	folE_2	3.5.4.16	COG0302	GTP cyclohydrolase 1	gnl|IGB|bin.84_12	Bacteria	Pseudomonadota	Gammaproteobacteria	Alteromonadales	Alteromonadaceae
bin.84_01934	9335	624	tadA	3.5.4.33		tRNA-specific adenosine deaminase	gnl|IGB|bin.84_5	Bacteria	Pseudomonadota	Gammaproteobacteria	Alteromonadales	Alteromonadaceae
bin.84_01847	9635	771	soj_1	3.6.-.-	COG1192	Sporulation initiation inhibitor protein Soj	gnl|IGB|bin.84_5	Bacteria	Pseudomonadota	Gammaproteobacteria	Alteromonadales	Alteromonadaceae
bin.84_00752	9795	591	nudL	3.6.1.-		putative Nudix hydrolase NudL	gnl|IGB|bin.84_2	Bacteria	Pseudomonadota	Gammaproteobacteria	Alteromonadales	Alteromonadaceae
bin.84_02043	10626	1587		3.6.3.-	COG1132	Putative multidrug export ATP-binding/permease protein	gnl|IGB|bin.84_5	Bacteria	Pseudomonadota	Gammaproteobacteria	Alteromonadales	Alteromonadaceae
bin.96_02947	10627	1128	sugC	3.6.3.-	COG3839	Trehalose import ATP-binding protein SugC	gnl|IGB|bin.96_27	Bacteria	Pseudomonadota	Gammaproteobacteria	Alteromonadales	Alteromonadaceae	Alteromonas	Alteromonas stellipolaris
bin.84_01063	11587	1650	yoaA	3.6.4.12	COG1199	putative ATP-dependent DNA helicase YoaA	gnl|IGB|bin.84_2	Bacteria	Pseudomonadota	Gammaproteobacteria	Alteromonadales	Alteromonadaceae
bin.84_00762	12216	1368	cshA	3.6.4.13	COG0513	DEAD-box ATP-dependent RNA helicase CshA	gnl|IGB|bin.84_2	Bacteria	Pseudomonadota	Gammaproteobacteria	Alteromonadales	Alteromonadaceae
bin.1_03484	5	876	ydjP	3.-.-.-	COG0596	AB hydrolase superfamily protein YdjP	gnl|IGB|bin.1_116	Bacteria	Pseudomonadota	Gammaproteobacteria	Alteromonadales	Colwelliaceae
bin.1_00579	85	546	orn_1	3.1.-.-	COG1949	Oligoribonuclease	gnl|IGB|bin.1_9	Bacteria	Pseudomonadota	Gammaproteobacteria	Alteromonadales	Colwelliaceae
bin.1_00873	86	498	orn_2	3.1.-.-	COG1949	Oligoribonuclease	gnl|IGB|bin.1_15	Bacteria	Pseudomonadota	Gammaproteobacteria	Alteromonadales	Colwelliaceae	Colwellia	Colwellia sp. Arc7-635
bin.1_01312	87	186	xni_1	3.1.-.-		Flap endonuclease Xni	gnl|IGB|bin.1_27	Bacteria	Pseudomonadota	Gammaproteobacteria	Alteromonadales	Colwelliaceae	Colwellia	Colwellia sp. Arc7-635
bin.1_01313	88	693	ygdG	3.1.-.-	COG0258	Flap endonuclease Xni	gnl|IGB|bin.1_27	Bacteria	Pseudomonadota	Gammaproteobacteria	Alteromonadales	Colwelliaceae	Colwellia	Colwellia sp. Arc7-635
bin.1_02060	89	771	ybfF	3.1.-.-	COG0596	Esterase YbfF	gnl|IGB|bin.1_50	Bacteria	Pseudomonadota	Gammaproteobacteria	Alteromonadales	Colwelliaceae	Colwellia	Colwellia sp. Arc7-635
bin.1_02162	90	1773	recJ	3.1.-.-	COG0608	Single-stranded-DNA-specific exonuclease RecJ	gnl|IGB|bin.1_54	Bacteria	Pseudomonadota	Gammaproteobacteria	Alteromonadales	Colwelliaceae	Colwellia	Colwellia sp. Arc7-635
bin.1_02729	91	471	ybeY	3.1.-.-	COG0319	Endoribonuclease YbeY	gnl|IGB|bin.1_77	Bacteria	Pseudomonadota	Gammaproteobacteria	Alteromonadales	Colwelliaceae	Colwellia	Colwellia sp. Arc7-635
bin.1_02872	92	1389		3.1.-.-	COG1236	Ribonuclease	gnl|IGB|bin.1_84	Bacteria	Pseudomonadota	Gammaproteobacteria	Alteromonadales	Colwelliaceae	Colwellia	Colwellia sp. Arc7-635
bin.1_03556	93	438	yqgF	3.1.-.-	COG0816	Putative pre-16S rRNA nuclease	gnl|IGB|bin.1_120	Bacteria	Pseudomonadota	Gammaproteobacteria	Alteromonadales	Colwelliaceae	Colwellia	Colwellia sp. Arc7-635
bin.1_03755	94	810	yjjV	3.1.-.-	COG0084	putative metal-dependent hydrolase YjjV	gnl|IGB|bin.1_133	Bacteria	Pseudomonadota	Gammaproteobacteria	Alteromonadales	Colwelliaceae	Colwellia	Colwellia sp. Arc7-635
bin.1_04339	95	510	ycfH	3.1.-.-	COG0084	putative metal-dependent hydrolase YcfH	gnl|IGB|bin.1_175	Bacteria	Pseudomonadota	Gammaproteobacteria	Alteromonadales	Colwelliaceae	Colwellia	Colwellia sp. Arc7-635
bin.1_04985	96	483	xni_2	3.1.-.-		Flap endonuclease Xni	gnl|IGB|bin.1_236	Bacteria	Pseudomonadota	Gammaproteobacteria	Alteromonadales	Colwelliaceae	Colwellia	Colwellia sp. Arc7-635
bin.101_00130	97	294	cas2	3.1.-.-		CRISPR-associated endoribonuclease Cas2	gnl|IGB|bin.101_1	Bacteria	Pseudomonadota	Gammaproteobacteria	Alteromonadales	Colwelliaceae
bin.101_00131	98	696	cas1	3.1.-.-		CRISPR-associated endonuclease Cas1	gnl|IGB|bin.101_1	Bacteria	Pseudomonadota	Gammaproteobacteria	Alteromonadales	Colwelliaceae
bin.101_00136	99	615	cas5d	3.1.-.-		CRISPR pre-crRNA endoribonuclease Cas5d	gnl|IGB|bin.101_1	Bacteria	Pseudomonadota	Gammaproteobacteria	Alteromonadales	Colwelliaceae
bin.101_00207	100	546	orn	3.1.-.-	COG1949	Oligoribonuclease	gnl|IGB|bin.101_1	Bacteria	Pseudomonadota	Gammaproteobacteria	Alteromonadales	Colwelliaceae
bin.109_00450	101	249	dinG	3.1.-.-		3'-5' exonuclease DinG	gnl|IGB|bin.109_2	Bacteria	Pseudomonadota	Gammaproteobacteria	Alteromonadales	Colwelliaceae
bin.109_00906	102	249	mutS2_1	3.1.-.-		Endonuclease MutS2	gnl|IGB|bin.109_4	Bacteria	Pseudomonadota	Gammaproteobacteria	Alteromonadales	Colwelliaceae
bin.110_00006	103	846	besA	3.1.-.-	COG2819	Ferri-bacillibactin esterase BesA	gnl|IGB|bin.110_1	Bacteria	Pseudomonadota	Gammaproteobacteria	Alteromonadales	Colwelliaceae	Colwellia	Colwellia sp. Arc7-635
bin.110_00091	104	438	yqgF	3.1.-.-	COG0816	Putative pre-16S rRNA nuclease	gnl|IGB|bin.110_2	Bacteria	Pseudomonadota	Gammaproteobacteria	Alteromonadales	Colwelliaceae	Colwellia	Colwellia sp. Arc7-635
bin.141_00128	105	810	yjjV	3.1.-.-	COG0084	putative metal-dependent hydrolase YjjV	gnl|IGB|bin.141_3	Bacteria	Pseudomonadota	Gammaproteobacteria	Alteromonadales	Colwelliaceae
bin.150_00189	106	696	recJ_1	3.1.-.-	COG0608	Single-stranded-DNA-specific exonuclease RecJ	gnl|IGB|bin.150_2	Bacteria	Pseudomonadota	Gammaproteobacteria	Alteromonadales	Colwelliaceae	Colwellia	Colwellia sp. Arc7-635
bin.150_00190	107	108	recJ_2	3.1.-.-	COG0608	Single-stranded-DNA-specific exonuclease RecJ	gnl|IGB|bin.150_2	Bacteria	Pseudomonadota	Gammaproteobacteria	Alteromonadales	Colwelliaceae	Colwellia	Colwellia sp. Arc7-635
bin.150_00191	108	555	recJ_3	3.1.-.-	COG0608	Single-stranded-DNA-specific exonuclease RecJ	gnl|IGB|bin.150_2	Bacteria	Pseudomonadota	Gammaproteobacteria	Alteromonadales	Colwelliaceae	Colwellia	Colwellia sp. Arc7-635
bin.150_00192	109	213	recJ_4	3.1.-.-	COG0608	Single-stranded-DNA-specific exonuclease RecJ	gnl|IGB|bin.150_2	Bacteria	Pseudomonadota	Gammaproteobacteria	Alteromonadales	Colwelliaceae	Colwellia	Colwellia sp. Arc7-635
bin.151_00481	110	381	orn	3.1.-.-	COG1949	Oligoribonuclease	gnl|IGB|bin.151_5	Bacteria	Pseudomonadota	Gammaproteobacteria	Alteromonadales	Colwelliaceae
bin.151_00569	111	822	ygdG	3.1.-.-	COG0258	Flap endonuclease Xni	gnl|IGB|bin.151_7	Bacteria	Pseudomonadota	Gammaproteobacteria	Alteromonadales	Colwelliaceae	Colwellia	Colwellia sp. Arc7-635
bin.153_05233	112	654	cas6f	3.1.-.-		CRISPR-associated endonuclease Cas6f/Csy4	gnl|IGB|bin.153_74	Bacteria	Pseudomonadota	Gammaproteobacteria	Alteromonadales	Colwelliaceae	Colwellia
bin.153_05239	113	3129	cas3_1	3.1.-.-	COG1203	CRISPR-associated nuclease/helicase Cas3 subtype I-F/YPEST	gnl|IGB|bin.153_74	Bacteria	Pseudomonadota	Gammaproteobacteria	Alteromonadales	Colwelliaceae	Colwellia
bin.153_05240	114	321	cas3_2	3.1.-.-		CRISPR-associated nuclease/helicase Cas3 subtype I-F/YPEST	gnl|IGB|bin.153_74	Bacteria	Pseudomonadota	Gammaproteobacteria	Alteromonadales	Colwelliaceae	Colwellia
bin.153_05241	115	918	cas1_1	3.1.-.-		CRISPR-associated endonuclease Cas1	gnl|IGB|bin.153_74	Bacteria	Pseudomonadota	Gammaproteobacteria	Alteromonadales	Colwelliaceae	Colwellia
bin.18_00094	116	102	orn_1	3.1.-.-	COG1949	Oligoribonuclease	gnl|IGB|bin.18_1	Bacteria	Pseudomonadota	Gammaproteobacteria	Alteromonadales	Colwelliaceae
bin.18_00095	117	327	orn_2	3.1.-.-		Oligoribonuclease	gnl|IGB|bin.18_1	Bacteria	Pseudomonadota	Gammaproteobacteria	Alteromonadales	Colwelliaceae
bin.18_00357	118	471	ybeY	3.1.-.-	COG0319	Endoribonuclease YbeY	gnl|IGB|bin.18_8	Bacteria	Pseudomonadota	Gammaproteobacteria	Alteromonadales	Colwelliaceae	Colwellia	Colwellia sp. Arc7-635
bin.24_00279	119	996	cas1	3.1.-.-		CRISPR-associated endonuclease Cas1	gnl|IGB|bin.24_4	Bacteria	Pseudomonadota	Gammaproteobacteria	Alteromonadales	Colwelliaceae
bin.24_00280	120	3345	cas3	3.1.-.-	COG1203	CRISPR-associated nuclease/helicase Cas3 subtype I-F/YPEST	gnl|IGB|bin.24_4	Bacteria	Pseudomonadota	Gammaproteobacteria	Alteromonadales	Colwelliaceae
bin.24_00284	121	639	cas6f	3.1.-.-		CRISPR-associated endonuclease Cas6f/Csy4	gnl|IGB|bin.24_4	Bacteria	Pseudomonadota	Gammaproteobacteria	Alteromonadales	Colwelliaceae
bin.24_00390	122	822	ygdG	3.1.-.-	COG0258	Flap endonuclease Xni	gnl|IGB|bin.24_6	Bacteria	Pseudomonadota	Gammaproteobacteria	Alteromonadales	Colwelliaceae	Colwellia	Colwellia sp. Arc7-635
bin.42_00261	123	810	ycfH_1	3.1.-.-	COG0084	putative metal-dependent hydrolase YcfH	gnl|IGB|bin.42_4	Bacteria	Pseudomonadota	Gammaproteobacteria	Alteromonadales	Colwelliaceae	Colwellia	Colwellia sp. Arc7-635
bin.42_00315	124	768	ycfH_2	3.1.-.-	COG0084	putative metal-dependent hydrolase YcfH	gnl|IGB|bin.42_5	Bacteria	Pseudomonadota	Gammaproteobacteria	Alteromonadales	Colwelliaceae
bin.60_00310	125	447	yqgF	3.1.-.-	COG0816	Putative pre-16S rRNA nuclease	gnl|IGB|bin.60_3	Bacteria	Pseudomonadota	Gammaproteobacteria	Alteromonadales	Colwelliaceae
bin.7_00409	126	483	xni	3.1.-.-		Flap endonuclease Xni	gnl|IGB|bin.7_16	Bacteria	Pseudomonadota	Gammaproteobacteria	Alteromonadales	Colwelliaceae	Colwellia	Colwellia sp. Arc7-635
bin.87_01499	127	789	ybfF	3.1.-.-	COG0596	Esterase YbfF	gnl|IGB|bin.87_7	Bacteria	Pseudomonadota	Gammaproteobacteria	Alteromonadales	Colwelliaceae
bin.87_02482	128	828	ygdG	3.1.-.-	COG0258	Flap endonuclease Xni	gnl|IGB|bin.87_16	Bacteria	Pseudomonadota	Gammaproteobacteria	Alteromonadales	Colwelliaceae	Colwellia
bin.96_09078	129	810	yjjV_2	3.1.-.-	COG0084	putative metal-dependent hydrolase YjjV	gnl|IGB|bin.96_185	Bacteria	Pseudomonadota	Gammaproteobacteria	Alteromonadales	Colwelliaceae	Colwellia	Colwellia sp. Arc7-635
bin.96_09888	130	921	recJ_2	3.1.-.-	COG0608	Single-stranded-DNA-specific exonuclease RecJ	gnl|IGB|bin.96_225	Bacteria	Pseudomonadota	Gammaproteobacteria	Alteromonadales	Colwelliaceae	Colwellia	Colwellia sp. Arc7-635
bin.96_09889	131	732	recJ_3	3.1.-.-	COG0608	Single-stranded-DNA-specific exonuclease RecJ	gnl|IGB|bin.96_225	Bacteria	Pseudomonadota	Gammaproteobacteria	Alteromonadales	Colwelliaceae	Colwellia	Colwellia sp. Arc7-635
bin.98_00212	132	501	recJ_1	3.1.-.-	COG0608	Single-stranded-DNA-specific exonuclease RecJ	gnl|IGB|bin.98_2	Bacteria	Pseudomonadota	Gammaproteobacteria	Alteromonadales	Colwelliaceae
bin.98_00213	133	285	recJ_2	3.1.-.-	COG0608	Single-stranded-DNA-specific exonuclease RecJ	gnl|IGB|bin.98_2	Bacteria	Pseudomonadota	Gammaproteobacteria	Alteromonadales	Colwelliaceae
bin.98_00214	134	681	recJ_3	3.1.-.-	COG0608	Single-stranded-DNA-specific exonuclease RecJ	gnl|IGB|bin.98_2	Bacteria	Pseudomonadota	Gammaproteobacteria	Alteromonadales	Colwelliaceae
bin.1_00670	810	966	aes_1	3.1.1.-		Acetyl esterase	gnl|IGB|bin.1_11	Bacteria	Pseudomonadota	Gammaproteobacteria	Alteromonadales	Colwelliaceae	Colwellia	Colwellia sp. Arc7-635
bin.1_04874	870	678	estB	3.1.1.1	COG0400	Carboxylesterase 2	gnl|IGB|bin.1_224	Bacteria	Pseudomonadota	Gammaproteobacteria	Alteromonadales	Colwelliaceae	Colwellia	Colwellia sp. Arc7-635
bin.101_00033	871	513	estB	3.1.1.1	COG0400	Carboxylesterase 2	gnl|IGB|bin.101_1	Bacteria	Pseudomonadota	Gammaproteobacteria	Alteromonadales	Colwelliaceae
bin.109_00989	872	930	nlhH	3.1.1.1	COG0657	Carboxylesterase NlhH	gnl|IGB|bin.109_4	Bacteria	Pseudomonadota	Gammaproteobacteria	Alteromonadales	Colwelliaceae
bin.24_00322	873	675	estB	3.1.1.1	COG0400	Carboxylesterase 2	gnl|IGB|bin.24_4	Bacteria	Pseudomonadota	Gammaproteobacteria	Alteromonadales	Colwelliaceae
bin.42_00313	962	582		3.1.1.2		Arylesterase	gnl|IGB|bin.42_5	Bacteria	Pseudomonadota	Gammaproteobacteria	Alteromonadales	Colwelliaceae
bin.1_00482	1022	414	arfB_1	3.1.1.29	COG1186	Peptidyl-tRNA hydrolase ArfB	gnl|IGB|bin.1_7	Bacteria	Pseudomonadota	Gammaproteobacteria	Alteromonadales	Colwelliaceae	Colwellia	Colwellia sp. Arc7-635
bin.1_00547	1023	414	arfB_2	3.1.1.29	COG1186	Peptidyl-tRNA hydrolase ArfB	gnl|IGB|bin.1_9	Bacteria	Pseudomonadota	Gammaproteobacteria	Alteromonadales	Colwelliaceae
bin.101_00242	1024	414	arfB	3.1.1.29	COG1186	Peptidyl-tRNA hydrolase ArfB	gnl|IGB|bin.101_1	Bacteria	Pseudomonadota	Gammaproteobacteria	Alteromonadales	Colwelliaceae
bin.141_00002	1025	414	arfB	3.1.1.29	COG1186	Peptidyl-tRNA hydrolase ArfB	gnl|IGB|bin.141_1	Bacteria	Pseudomonadota	Gammaproteobacteria	Alteromonadales	Colwelliaceae	Colwellia	Colwellia sp. Arc7-635
bin.18_00368	1026	636	pth	3.1.1.29		Peptidyl-tRNA hydrolase	gnl|IGB|bin.18_8	Bacteria	Pseudomonadota	Gammaproteobacteria	Alteromonadales	Colwelliaceae	Colwellia	Colwellia sp. Arc7-635
bin.87_02461	1027	585	pth	3.1.1.29		Peptidyl-tRNA hydrolase	gnl|IGB|bin.87_16	Bacteria	Pseudomonadota	Gammaproteobacteria	Alteromonadales	Colwelliaceae	Colwellia
bin.1_05373	1100	873	lip3	3.1.1.3		Lipase 3	gnl|IGB|bin.1_288	Bacteria	Pseudomonadota	Gammaproteobacteria	Alteromonadales	Colwelliaceae	Colwellia	Colwellia sp. Arc7-635
bin.1_02210	1163	693	pgl	3.1.1.31		6-phosphogluconolactonase	gnl|IGB|bin.1_56	Bacteria	Pseudomonadota	Gammaproteobacteria	Alteromonadales	Colwelliaceae	Colwellia	Colwellia sp. Arc7-635
bin.109_00353	1188	945	pldA	3.1.1.32	COG2829	Phospholipase A1	gnl|IGB|bin.109_2	Bacteria	Pseudomonadota	Gammaproteobacteria	Alteromonadales	Colwelliaceae
bin.24_00470	1189	945	pldA	3.1.1.32	COG2829	Phospholipase A1	gnl|IGB|bin.24_7	Bacteria	Pseudomonadota	Gammaproteobacteria	Alteromonadales	Colwelliaceae
bin.87_01246	1190	453	pldA	3.1.1.32	COG2829	Phospholipase A1	gnl|IGB|bin.87_6	Bacteria	Pseudomonadota	Gammaproteobacteria	Alteromonadales	Colwelliaceae
bin.1_00572	1226	1086	pldB_1	3.1.1.5	COG2267	Lysophospholipase L2	gnl|IGB|bin.1_9	Bacteria	Pseudomonadota	Gammaproteobacteria	Alteromonadales	Colwelliaceae
bin.1_00860	1227	1074	pldB_2	3.1.1.5	COG2267	Lysophospholipase L2	gnl|IGB|bin.1_15	Bacteria	Pseudomonadota	Gammaproteobacteria	Alteromonadales	Colwelliaceae	Colwellia	Colwellia sp. Arc7-635
bin.101_00215	1228	354	pldB	3.1.1.5	COG2267	Lysophospholipase L2	gnl|IGB|bin.101_1	Bacteria	Pseudomonadota	Gammaproteobacteria	Alteromonadales	Colwelliaceae
bin.151_00475	1229	1086	pldB	3.1.1.5	COG2267	Lysophospholipase L2	gnl|IGB|bin.151_5	Bacteria	Pseudomonadota	Gammaproteobacteria	Alteromonadales	Colwelliaceae
bin.18_00084	1230	1074	pldB	3.1.1.5	COG2267	Lysophospholipase L2	gnl|IGB|bin.18_1	Bacteria	Pseudomonadota	Gammaproteobacteria	Alteromonadales	Colwelliaceae
bin.1_00624	1256	969	cheB1_1	3.1.1.61	COG2201	Protein-glutamate methylesterase/protein-glutamine glutaminase 1	gnl|IGB|bin.1_10	Bacteria	Pseudomonadota	Gammaproteobacteria	Alteromonadales	Colwelliaceae
bin.1_00935	1257	1143	cheB1_2	3.1.1.61	COG2201	Protein-glutamate methylesterase/protein-glutamine glutaminase 1	gnl|IGB|bin.1_16	Bacteria	Pseudomonadota	Gammaproteobacteria	Alteromonadales	Colwelliaceae	Colwellia	Colwellia sp. Arc7-635
bin.24_00047	1258	1143	cheB1	3.1.1.61	COG2201	Protein-glutamate methylesterase/protein-glutamine glutaminase 1	gnl|IGB|bin.24_1	Bacteria	Pseudomonadota	Gammaproteobacteria	Alteromonadales	Colwelliaceae
bin.7_00156	1259	1143	cheB1	3.1.1.61	COG2201	Protein-glutamate methylesterase/protein-glutamine glutaminase 1	gnl|IGB|bin.7_3	Bacteria	Pseudomonadota	Gammaproteobacteria	Alteromonadales	Colwelliaceae	Colwellia	Colwellia sp. Arc7-635
bin.87_01442	1260	1128	cheB1	3.1.1.61	COG2201	Protein-glutamate methylesterase/protein-glutamine glutaminase 1	gnl|IGB|bin.87_7	Bacteria	Pseudomonadota	Gammaproteobacteria	Alteromonadales	Colwelliaceae
bin.1_04665	1298	822	bioH_1	3.1.1.85	COG0596	Pimeloyl-[acyl-carrier protein] methyl ester esterase	gnl|IGB|bin.1_204	Bacteria	Pseudomonadota	Gammaproteobacteria	Alteromonadales	Colwelliaceae
bin.1_05402	1299	672	bioH_2	3.1.1.85	COG0596	Pimeloyl-[acyl-carrier protein] methyl ester esterase	gnl|IGB|bin.1_291	Bacteria	Pseudomonadota	Gammaproteobacteria	Alteromonadales	Colwelliaceae	Colwellia	Colwellia sp. Arc7-635
bin.103_00178	1300	282	bioH_1	3.1.1.85	COG0596	Pimeloyl-[acyl-carrier protein] methyl ester esterase	gnl|IGB|bin.103_1	Bacteria	Pseudomonadota	Gammaproteobacteria	Alteromonadales	Colwelliaceae
bin.103_00179	1301	444	bioH_2	3.1.1.85	COG0596	Pimeloyl-[acyl-carrier protein] methyl ester esterase	gnl|IGB|bin.103_1	Bacteria	Pseudomonadota	Gammaproteobacteria	Alteromonadales	Colwelliaceae
bin.132_00418	1302	639	bioH	3.1.1.85	COG0596	Pimeloyl-[acyl-carrier protein] methyl ester esterase	gnl|IGB|bin.132_3	Bacteria	Pseudomonadota	Gammaproteobacteria	Alteromonadales	Colwelliaceae
bin.42_00089	1303	795	bioH	3.1.1.85	COG0596	Pimeloyl-[acyl-carrier protein] methyl ester esterase	gnl|IGB|bin.42_1	Bacteria	Pseudomonadota	Gammaproteobacteria	Alteromonadales	Colwelliaceae
bin.87_00690	1304	822	bioH	3.1.1.85	COG0596	Pimeloyl-[acyl-carrier protein] methyl ester esterase	gnl|IGB|bin.87_3	Bacteria	Pseudomonadota	Gammaproteobacteria	Alteromonadales	Colwelliaceae
bin.1_02529	1335	402	dtd	3.1.1.96	COG1490	D-aminoacyl-tRNA deacylase	gnl|IGB|bin.1_68	Bacteria	Pseudomonadota	Gammaproteobacteria	Alteromonadales	Colwelliaceae	Colwellia	Colwellia sp. Arc7-635
bin.103_00433	1336	672	dtd3	3.1.1.96		D-aminoacyl-tRNA deacylase	gnl|IGB|bin.103_2	Bacteria	Pseudomonadota	Gammaproteobacteria	Alteromonadales	Colwelliaceae
bin.153_06347	1337	438	dtd	3.1.1.96	COG1490	D-aminoacyl-tRNA deacylase	gnl|IGB|bin.153_103	Bacteria	Pseudomonadota	Gammaproteobacteria	Alteromonadales	Colwelliaceae	Colwellia	Colwellia sp. Arc7-635
bin.8_01255	1338	438	dtd	3.1.1.96	COG1490	D-aminoacyl-tRNA deacylase	gnl|IGB|bin.8_60	Bacteria	Pseudomonadota	Gammaproteobacteria	Alteromonadales	Colwelliaceae
bin.1_02437	1399	288	tatD_1	3.1.11.-	COG0084	3'-5' ssDNA/RNA exonuclease TatD	gnl|IGB|bin.1_65	Bacteria	Pseudomonadota	Gammaproteobacteria	Alteromonadales	Colwelliaceae	Colwellia	Colwellia sp. Arc7-635
bin.1_02438	1400	450	tatD_2	3.1.11.-	COG0084	3'-5' ssDNA/RNA exonuclease TatD	gnl|IGB|bin.1_65	Bacteria	Pseudomonadota	Gammaproteobacteria	Alteromonadales	Colwelliaceae	Colwellia	Colwellia sp. Arc7-635
bin.103_00150	1401	837	tatD	3.1.11.-	COG0084	3'-5' ssDNA/RNA exonuclease TatD	gnl|IGB|bin.103_1	Bacteria	Pseudomonadota	Gammaproteobacteria	Alteromonadales	Colwelliaceae
bin.141_00334	1402	795	tatD	3.1.11.-	COG0084	3'-5' ssDNA/RNA exonuclease TatD	gnl|IGB|bin.141_10	Bacteria	Pseudomonadota	Gammaproteobacteria	Alteromonadales	Colwelliaceae
bin.33_00091	1403	810	tatD	3.1.11.-	COG0084	3'-5' ssDNA/RNA exonuclease TatD	gnl|IGB|bin.33_2	Bacteria	Pseudomonadota	Gammaproteobacteria	Alteromonadales	Colwelliaceae
bin.87_00660	1404	837	tatD_2	3.1.11.-	COG0084	3'-5' ssDNA/RNA exonuclease TatD	gnl|IGB|bin.87_3	Bacteria	Pseudomonadota	Gammaproteobacteria	Alteromonadales	Colwelliaceae
bin.153_05246	1433	828	sbcB_3	3.1.11.1	COG2925	Exodeoxyribonuclease I	gnl|IGB|bin.153_74	Bacteria	Pseudomonadota	Gammaproteobacteria	Alteromonadales	Colwelliaceae	Colwellia
bin.153_05247	1434	390	sbcB_4	3.1.11.1	COG2925	Exodeoxyribonuclease I	gnl|IGB|bin.153_74	Bacteria	Pseudomonadota	Gammaproteobacteria	Alteromonadales	Colwelliaceae	Colwellia
bin.87_01214	1435	1473	sbcB	3.1.11.1	COG2925	Exodeoxyribonuclease I	gnl|IGB|bin.87_6	Bacteria	Pseudomonadota	Gammaproteobacteria	Alteromonadales	Colwelliaceae
bin.1_05258	1460	744	xthA	3.1.11.2	COG0708	Exodeoxyribonuclease III	gnl|IGB|bin.1_271	Bacteria	Pseudomonadota	Gammaproteobacteria	Alteromonadales	Colwelliaceae	Colwellia	Colwellia sp. Arc7-635
bin.109_00878	1461	807	xthA	3.1.11.2	COG0708	Exodeoxyribonuclease III	gnl|IGB|bin.109_4	Bacteria	Pseudomonadota	Gammaproteobacteria	Alteromonadales	Colwelliaceae
bin.110_00019	1462	789	xthA_1	3.1.11.2	COG0708	Exodeoxyribonuclease III	gnl|IGB|bin.110_1	Bacteria	Pseudomonadota	Gammaproteobacteria	Alteromonadales	Colwelliaceae	Colwellia	Colwellia sp. Arc7-635
bin.33_00185	1463	807	xthA	3.1.11.2	COG0708	Exodeoxyribonuclease III	gnl|IGB|bin.33_4	Bacteria	Pseudomonadota	Gammaproteobacteria	Alteromonadales	Colwelliaceae
bin.1_05627	1513	651	recD_1	3.1.11.5	COG0507	RecBCD enzyme subunit RecD	gnl|IGB|bin.1_324	Bacteria	Pseudomonadota	Gammaproteobacteria	Alteromonadales	Colwelliaceae	Colwellia	Colwellia sp. Arc7-635
bin.1_05628	1514	492	recD_2	3.1.11.5	COG0507	RecBCD enzyme subunit RecD	gnl|IGB|bin.1_324	Bacteria	Pseudomonadota	Gammaproteobacteria	Alteromonadales	Colwelliaceae	Colwellia	Colwellia sp. Arc7-635
bin.1_05629	1515	1011	recD_3	3.1.11.5		RecBCD enzyme subunit RecD	gnl|IGB|bin.1_324	Bacteria	Pseudomonadota	Gammaproteobacteria	Alteromonadales	Colwelliaceae	Colwellia	Colwellia sp. Arc7-635
bin.1_05630	1516	366	recB	3.1.11.5	COG1074	RecBCD enzyme subunit RecB	gnl|IGB|bin.1_324	Bacteria	Pseudomonadota	Gammaproteobacteria	Alteromonadales	Colwelliaceae	Colwellia	Colwellia sp. Arc7-635
bin.60_00278	1517	288	recC_1	3.1.11.5		RecBCD enzyme subunit RecC	gnl|IGB|bin.60_2	Bacteria	Pseudomonadota	Gammaproteobacteria	Alteromonadales	Colwelliaceae
bin.60_00279	1518	426	recC_2	3.1.11.5		RecBCD enzyme subunit RecC	gnl|IGB|bin.60_2	Bacteria	Pseudomonadota	Gammaproteobacteria	Alteromonadales	Colwelliaceae
bin.60_00280	1519	3030	recC_3	3.1.11.5		RecBCD enzyme subunit RecC	gnl|IGB|bin.60_2	Bacteria	Pseudomonadota	Gammaproteobacteria	Alteromonadales	Colwelliaceae
bin.60_00281	1520	3552	recB_1	3.1.11.5	COG1074	RecBCD enzyme subunit RecB	gnl|IGB|bin.60_2	Bacteria	Pseudomonadota	Gammaproteobacteria	Alteromonadales	Colwelliaceae
bin.60_00282	1521	465	recB_2	3.1.11.5		RecBCD enzyme subunit RecB	gnl|IGB|bin.60_2	Bacteria	Pseudomonadota	Gammaproteobacteria	Alteromonadales	Colwelliaceae
bin.60_00283	1522	2352	recD	3.1.11.5		RecBCD enzyme subunit RecD	gnl|IGB|bin.60_2	Bacteria	Pseudomonadota	Gammaproteobacteria	Alteromonadales	Colwelliaceae
bin.1_03171	1668	255	xseB_2	3.1.11.6	COG1722	Exodeoxyribonuclease 7 small subunit	gnl|IGB|bin.1_99	Bacteria	Pseudomonadota	Gammaproteobacteria	Alteromonadales	Colwelliaceae	Colwellia	Colwellia sp. Arc7-635
bin.1_03963	1669	474	xseA_1	3.1.11.6	COG1570	Exodeoxyribonuclease 7 large subunit	gnl|IGB|bin.1_146	Bacteria	Pseudomonadota	Gammaproteobacteria	Alteromonadales	Colwelliaceae	Colwellia	Colwellia sp. Arc7-635
bin.1_03964	1670	804	xseA_2	3.1.11.6	COG1570	Exodeoxyribonuclease 7 large subunit	gnl|IGB|bin.1_146	Bacteria	Pseudomonadota	Gammaproteobacteria	Alteromonadales	Colwelliaceae	Colwellia	Colwellia sp. Arc7-635
bin.109_01875	1671	981	xseA_4	3.1.11.6	COG1570	Exodeoxyribonuclease 7 large subunit	gnl|IGB|bin.109_15	Bacteria	Pseudomonadota	Gammaproteobacteria	Alteromonadales	Colwelliaceae
bin.151_00783	1672	1182	xseA	3.1.11.6	COG1570	Exodeoxyribonuclease 7 large subunit	gnl|IGB|bin.151_10	Bacteria	Pseudomonadota	Gammaproteobacteria	Alteromonadales	Colwelliaceae
bin.42_00178	1673	255	xseB	3.1.11.6	COG1722	Exodeoxyribonuclease 7 small subunit	gnl|IGB|bin.42_2	Bacteria	Pseudomonadota	Gammaproteobacteria	Alteromonadales	Colwelliaceae
bin.1_01931	1736	894	yciV	3.1.13.-	COG0613	5'-3' exoribonuclease	gnl|IGB|bin.1_46	Bacteria	Pseudomonadota	Gammaproteobacteria	Alteromonadales	Colwelliaceae	Colwellia	Colwellia sp. Arc7-635
bin.123_00142	1737	915	yciV	3.1.13.-	COG0613	5'-3' exoribonuclease	gnl|IGB|bin.123_1	Bacteria	Pseudomonadota	Gammaproteobacteria	Alteromonadales	Colwelliaceae
bin.123_00171	1738	276	rnt	3.1.13.-		Ribonuclease T	gnl|IGB|bin.123_1	Bacteria	Pseudomonadota	Gammaproteobacteria	Alteromonadales	Colwelliaceae
bin.137_00188	1739	894	yciV	3.1.13.-	COG0613	5'-3' exoribonuclease	gnl|IGB|bin.137_4	Bacteria	Pseudomonadota	Gammaproteobacteria	Alteromonadales	Colwelliaceae	Colwellia	Colwellia sp. Arc7-635
bin.87_02249	1740	696	rnt_1	3.1.13.-	COG0847	Ribonuclease T	gnl|IGB|bin.87_14	Bacteria	Pseudomonadota	Gammaproteobacteria	Alteromonadales	Colwelliaceae
bin.87_02500	1741	906	yciV	3.1.13.-	COG0613	5'-3' exoribonuclease	gnl|IGB|bin.87_16	Bacteria	Pseudomonadota	Gammaproteobacteria	Alteromonadales	Colwelliaceae	Colwellia
bin.87_02524	1742	165	rnt_2	3.1.13.-	COG0847	Ribonuclease T	gnl|IGB|bin.87_16	Bacteria	Pseudomonadota	Gammaproteobacteria	Alteromonadales	Colwelliaceae	Colwellia
bin.87_02525	1743	462	rnt_3	3.1.13.-	COG0847	Ribonuclease T	gnl|IGB|bin.87_16	Bacteria	Pseudomonadota	Gammaproteobacteria	Alteromonadales	Colwelliaceae	Colwellia
bin.96_07932	1744	894	yciV_2	3.1.13.-	COG0613	5'-3' exoribonuclease	gnl|IGB|bin.96_140	Bacteria	Pseudomonadota	Gammaproteobacteria	Alteromonadales	Colwelliaceae	Colwellia	Colwellia sp. Arc7-635
bin.1_01571	1797	2190	rnr_1	3.1.13.1	COG0557	Ribonuclease R	gnl|IGB|bin.1_34	Bacteria	Pseudomonadota	Gammaproteobacteria	Alteromonadales	Colwelliaceae	Colwellia	Colwellia sp. Arc7-635
bin.1_01572	1798	270	rnr_2	3.1.13.1	COG0557	Ribonuclease R	gnl|IGB|bin.1_34	Bacteria	Pseudomonadota	Gammaproteobacteria	Alteromonadales	Colwelliaceae	Colwellia	Colwellia sp. Arc7-635
bin.123_00144	1878	753	rnd_1	3.1.13.5	COG0349	Ribonuclease D	gnl|IGB|bin.123_1	Bacteria	Pseudomonadota	Gammaproteobacteria	Alteromonadales	Colwelliaceae
bin.123_00145	1879	369	rnd_2	3.1.13.5	COG0349	Ribonuclease D	gnl|IGB|bin.123_1	Bacteria	Pseudomonadota	Gammaproteobacteria	Alteromonadales	Colwelliaceae
bin.137_00181	1880	1152	rnd	3.1.13.5	COG0349	Ribonuclease D	gnl|IGB|bin.137_4	Bacteria	Pseudomonadota	Gammaproteobacteria	Alteromonadales	Colwelliaceae	Colwellia	Colwellia sp. Arc7-635
bin.87_02503	1881	1140	rnd	3.1.13.5	COG0349	Ribonuclease D	gnl|IGB|bin.87_16	Bacteria	Pseudomonadota	Gammaproteobacteria	Alteromonadales	Colwelliaceae	Colwellia
bin.96_07927	1882	909	rnd_2	3.1.13.5	COG0349	Ribonuclease D	gnl|IGB|bin.96_140	Bacteria	Pseudomonadota	Gammaproteobacteria	Alteromonadales	Colwelliaceae	Colwellia	Colwellia sp. Arc7-635
bin.1_01708	1928	858	tesB_1	3.1.2.-	COG1946	Acyl-CoA thioesterase 2	gnl|IGB|bin.1_39	Bacteria	Pseudomonadota	Gammaproteobacteria	Alteromonadales	Colwelliaceae	Colwellia	Colwellia sp. Arc7-635
bin.1_02705	1929	411	ybgC	3.1.2.-	COG0824	Acyl-CoA thioesterase YbgC	gnl|IGB|bin.1_76	Bacteria	Pseudomonadota	Gammaproteobacteria	Alteromonadales	Colwelliaceae	Colwellia	Colwellia sp. Arc7-635
bin.1_03194	1930	477		3.1.2.-	COG1607	putative acyl-CoA thioester hydrolase	gnl|IGB|bin.1_101	Bacteria	Pseudomonadota	Gammaproteobacteria	Alteromonadales	Colwelliaceae	Colwellia	Colwellia sp. Arc7-635
bin.103_00497	1931	411	tesB_1	3.1.2.-	COG1946	Acyl-CoA thioesterase 2	gnl|IGB|bin.103_2	Bacteria	Pseudomonadota	Gammaproteobacteria	Alteromonadales	Colwelliaceae
bin.103_00498	1932	387	tesB_2	3.1.2.-	COG1946	Acyl-CoA thioesterase 2	gnl|IGB|bin.103_2	Bacteria	Pseudomonadota	Gammaproteobacteria	Alteromonadales	Colwelliaceae
bin.110_00267	1933	858	tesB	3.1.2.-	COG1946	Acyl-CoA thioesterase 2	gnl|IGB|bin.110_4	Bacteria	Pseudomonadota	Gammaproteobacteria	Alteromonadales	Colwelliaceae
bin.123_00040	1934	438	fadM	3.1.2.-	COG0824	Long-chain acyl-CoA thioesterase FadM	gnl|IGB|bin.123_1	Bacteria	Pseudomonadota	Gammaproteobacteria	Alteromonadales	Colwelliaceae
bin.141_00156	1935	489		3.1.2.-	COG1607	putative acyl-CoA thioester hydrolase	gnl|IGB|bin.141_4	Bacteria	Pseudomonadota	Gammaproteobacteria	Alteromonadales	Colwelliaceae	Colwellia	Colwellia sp. Arc7-635
bin.46_00150	1936	858	tesB	3.1.2.-	COG1946	Acyl-CoA thioesterase 2	gnl|IGB|bin.46_3	Bacteria	Pseudomonadota	Gammaproteobacteria	Alteromonadales	Colwelliaceae	Colwellia	Colwellia sp. Arc7-635
bin.7_00192	1937	858	tesB	3.1.2.-	COG1946	Acyl-CoA thioesterase 2	gnl|IGB|bin.7_5	Bacteria	Pseudomonadota	Gammaproteobacteria	Alteromonadales	Colwelliaceae	Colwellia	Colwellia sp. Arc7-635
bin.1_00364	2072	483	yeiG	3.1.2.12	COG0627	S-formylglutathione hydrolase YeiG	gnl|IGB|bin.1_5	Bacteria	Pseudomonadota	Gammaproteobacteria	Alteromonadales	Colwelliaceae	Colwellia	Colwellia sp. Arc7-635
bin.1_00365	2073	324	fghA	3.1.2.12	COG0627	S-formylglutathione hydrolase	gnl|IGB|bin.1_5	Bacteria	Pseudomonadota	Gammaproteobacteria	Alteromonadales	Colwelliaceae	Colwellia	Colwellia sp. Arc7-635
bin.110_00391	2074	465		3.1.2.12	COG0627	S-formylglutathione hydrolase	gnl|IGB|bin.110_6	Bacteria	Pseudomonadota	Gammaproteobacteria	Alteromonadales	Colwelliaceae
bin.98_00200	2075	624	yeiG	3.1.2.12	COG0627	S-formylglutathione hydrolase YeiG	gnl|IGB|bin.98_2	Bacteria	Pseudomonadota	Gammaproteobacteria	Alteromonadales	Colwelliaceae
bin.137_00270	2131	504	gloB	3.1.2.6	COG0491	Hydroxyacylglutathione hydrolase GloB	gnl|IGB|bin.137_7	Bacteria	Pseudomonadota	Gammaproteobacteria	Alteromonadales	Colwelliaceae	Colwellia	Colwellia sp. Arc7-635
bin.87_01227	2132	810	gloB_1	3.1.2.6	COG0491	Hydroxyacylglutathione hydrolase	gnl|IGB|bin.87_6	Bacteria	Pseudomonadota	Gammaproteobacteria	Alteromonadales	Colwelliaceae
bin.87_01318	2133	1101	gloB_2	3.1.2.6		Hydroxyacylglutathione hydrolase	gnl|IGB|bin.87_6	Bacteria	Pseudomonadota	Gammaproteobacteria	Alteromonadales	Colwelliaceae
bin.1_02708	2318	621	ruvC	3.1.22.4	COG0817	Crossover junction endodeoxyribonuclease RuvC	gnl|IGB|bin.1_76	Bacteria	Pseudomonadota	Gammaproteobacteria	Alteromonadales	Colwelliaceae	Colwellia	Colwellia sp. Arc7-635
bin.1_03058	2361	1464	rng_3	3.1.26.-	COG1530	Ribonuclease G	gnl|IGB|bin.1_93	Bacteria	Pseudomonadota	Gammaproteobacteria	Alteromonadales	Colwelliaceae	Colwellia	Colwellia sp. Arc7-635
bin.87_02210	2362	1233	rng_2	3.1.26.-	COG1530	Ribonuclease G	gnl|IGB|bin.87_13	Bacteria	Pseudomonadota	Gammaproteobacteria	Alteromonadales	Colwelliaceae
bin.87_02211	2363	276	rng_3	3.1.26.-	COG1530	Ribonuclease G	gnl|IGB|bin.87_13	Bacteria	Pseudomonadota	Gammaproteobacteria	Alteromonadales	Colwelliaceae
bin.1_05464	2417	414	rbn	3.1.26.11		Ribonuclease BN	gnl|IGB|bin.1_300	Bacteria	Pseudomonadota	Gammaproteobacteria	Alteromonadales	Colwelliaceae	Colwellia	Colwellia sp. Arc7-635
bin.1_02826	2453	1356	rne	3.1.26.12		Ribonuclease E	gnl|IGB|bin.1_82	Bacteria	Pseudomonadota	Gammaproteobacteria	Alteromonadales	Colwelliaceae	Colwellia	Colwellia sp. Arc7-635
bin.42_00278	2454	2472	rne	3.1.26.12		Ribonuclease E	gnl|IGB|bin.42_4	Bacteria	Pseudomonadota	Gammaproteobacteria	Alteromonadales	Colwelliaceae	Colwellia	Colwellia sp. Arc7-635
bin.1_05547	2499	690	rnc_2	3.1.26.3	COG0571	Ribonuclease 3	gnl|IGB|bin.1_312	Bacteria	Pseudomonadota	Gammaproteobacteria	Alteromonadales	Colwelliaceae	Colwellia	Colwellia sp. Arc7-635
bin.109_01901	2500	678	rnc	3.1.26.3	COG0571	Ribonuclease 3	gnl|IGB|bin.109_15	Bacteria	Pseudomonadota	Gammaproteobacteria	Alteromonadales	Colwelliaceae
bin.98_00257	2501	690	rnc	3.1.26.3	COG0571	Ribonuclease 3	gnl|IGB|bin.98_2	Bacteria	Pseudomonadota	Gammaproteobacteria	Alteromonadales	Colwelliaceae
bin.1_02412	2552	651	rnhB_2	3.1.26.4	COG0164	Ribonuclease HII	gnl|IGB|bin.1_64	Bacteria	Pseudomonadota	Gammaproteobacteria	Alteromonadales	Colwelliaceae	Colwellia	Colwellia sp. Arc7-635
bin.137_00122	2553	798	rnhA	3.1.26.4		Ribonuclease H	gnl|IGB|bin.137_3	Bacteria	Pseudomonadota	Gammaproteobacteria	Alteromonadales	Colwelliaceae	Colwellia	Colwellia sp. Arc7-635
bin.24_00004	2554	666	rnhB_1	3.1.26.4	COG0164	Ribonuclease HII	gnl|IGB|bin.24_1	Bacteria	Pseudomonadota	Gammaproteobacteria	Alteromonadales	Colwelliaceae
bin.24_00426	2555	651	rnhB_2	3.1.26.4	COG0164	Ribonuclease HII	gnl|IGB|bin.24_6	Bacteria	Pseudomonadota	Gammaproteobacteria	Alteromonadales	Colwelliaceae	Colwellia	Colwellia sp. Arc7-635
bin.87_01488	2556	627	rnhB	3.1.26.4	COG0164	Ribonuclease HII	gnl|IGB|bin.87_7	Bacteria	Pseudomonadota	Gammaproteobacteria	Alteromonadales	Colwelliaceae
bin.96_05385	2557	798	rnhA_2	3.1.26.4		Ribonuclease H	gnl|IGB|bin.96_71	Bacteria	Pseudomonadota	Gammaproteobacteria	Alteromonadales	Colwelliaceae
bin.1_03228	2634	357	rnpA_2	3.1.26.5	COG0594	Ribonuclease P protein component	gnl|IGB|bin.1_103	Bacteria	Pseudomonadota	Gammaproteobacteria	Alteromonadales	Colwelliaceae	Colwellia	Colwellia sp. Arc7-635
bin.103_00719	2635	357	rnpA	3.1.26.5	COG0594	Ribonuclease P protein component	gnl|IGB|bin.103_2	Bacteria	Pseudomonadota	Gammaproteobacteria	Alteromonadales	Colwelliaceae
bin.62_00039	2636	357	rnpA	3.1.26.5	COG0594	Ribonuclease P protein component	gnl|IGB|bin.62_1	Bacteria	Pseudomonadota	Gammaproteobacteria	Alteromonadales	Colwelliaceae	Colwellia	Colwellia sp. Arc7-635
bin.1_00622	2676	744	cheZ_1	3.1.3.-	COG3143	Protein phosphatase CheZ	gnl|IGB|bin.1_10	Bacteria	Pseudomonadota	Gammaproteobacteria	Alteromonadales	Colwelliaceae
bin.1_00932	2677	498	cheZ_2	3.1.3.-	COG3143	Protein phosphatase CheZ	gnl|IGB|bin.1_16	Bacteria	Pseudomonadota	Gammaproteobacteria	Alteromonadales	Colwelliaceae	Colwellia	Colwellia sp. Arc7-635
bin.109_00905	2678	501	sixA	3.1.3.-	COG2062	Phosphohistidine phosphatase SixA	gnl|IGB|bin.109_4	Bacteria	Pseudomonadota	Gammaproteobacteria	Alteromonadales	Colwelliaceae
bin.110_00161	2679	369	cheZ_1	3.1.3.-	COG3143	Protein phosphatase CheZ	gnl|IGB|bin.110_3	Bacteria	Pseudomonadota	Gammaproteobacteria	Alteromonadales	Colwelliaceae
bin.110_00162	2680	219	cheZ_2	3.1.3.-	COG3143	Protein phosphatase CheZ	gnl|IGB|bin.110_3	Bacteria	Pseudomonadota	Gammaproteobacteria	Alteromonadales	Colwelliaceae
bin.24_00049	2681	744	cheZ	3.1.3.-	COG3143	Protein phosphatase CheZ	gnl|IGB|bin.24_1	Bacteria	Pseudomonadota	Gammaproteobacteria	Alteromonadales	Colwelliaceae
bin.46_00001	2682	339	sixA	3.1.3.-	COG2062	Phosphohistidine phosphatase SixA	gnl|IGB|bin.46_1	Bacteria	Pseudomonadota	Gammaproteobacteria	Alteromonadales	Colwelliaceae	Colwellia	Colwellia sp. Arc7-635
bin.7_00153	2683	498	cheZ	3.1.3.-	COG3143	Protein phosphatase CheZ	gnl|IGB|bin.7_3	Bacteria	Pseudomonadota	Gammaproteobacteria	Alteromonadales	Colwelliaceae	Colwellia	Colwellia sp. Arc7-635
bin.87_01440	2684	744	cheZ	3.1.3.-	COG3143	Protein phosphatase CheZ	gnl|IGB|bin.87_7	Bacteria	Pseudomonadota	Gammaproteobacteria	Alteromonadales	Colwelliaceae
bin.123_00061	2768	1416	phoB	3.1.3.1	COG1785	Alkaline phosphatase 3	gnl|IGB|bin.123_1	Bacteria	Pseudomonadota	Gammaproteobacteria	Alteromonadales	Colwelliaceae
bin.153_06615	2769	477	phoA	3.1.3.1	COG1785	Alkaline phosphatase 4	gnl|IGB|bin.153_111	Bacteria	Pseudomonadota	Gammaproteobacteria	Alteromonadales	Colwelliaceae	Colwellia	Colwellia sp. Arc7-635
bin.153_06616	2770	357	phoB_1	3.1.3.1	COG1785	Alkaline phosphatase 3	gnl|IGB|bin.153_111	Bacteria	Pseudomonadota	Gammaproteobacteria	Alteromonadales	Colwelliaceae	Colwellia	Colwellia sp. Arc7-635
bin.153_06617	2771	534	phoB_2	3.1.3.1	COG1785	Alkaline phosphatase 3	gnl|IGB|bin.153_111	Bacteria	Pseudomonadota	Gammaproteobacteria	Alteromonadales	Colwelliaceae	Colwellia	Colwellia sp. Arc7-635
bin.87_01340	2772	1665	phoA	3.1.3.1	COG1785	Alkaline phosphatase 4	gnl|IGB|bin.87_6	Bacteria	Pseudomonadota	Gammaproteobacteria	Alteromonadales	Colwelliaceae
bin.96_08906	2773	1365	phoA_2	3.1.3.1	COG1785	Alkaline phosphatase 4	gnl|IGB|bin.96_178	Bacteria	Pseudomonadota	Gammaproteobacteria	Alteromonadales	Colwelliaceae	Colwellia	Colwellia sp. Arc7-635
bin.1_01725	2824	648	yigB_1	3.1.3.104	COG1011	5-amino-6-(5-phospho-D-ribitylamino)uracil phosphatase YigB	gnl|IGB|bin.1_39	Bacteria	Pseudomonadota	Gammaproteobacteria	Alteromonadales	Colwelliaceae	Colwellia	Colwellia sp. Arc7-635
bin.103_00033	2825	804	yigB	3.1.3.104	COG1011	5-amino-6-(5-phospho-D-ribitylamino)uracil phosphatase YigB	gnl|IGB|bin.103_1	Bacteria	Pseudomonadota	Gammaproteobacteria	Alteromonadales	Colwelliaceae
bin.110_00248	2826	729	yigB	3.1.3.104	COG1011	5-amino-6-(5-phospho-D-ribitylamino)uracil phosphatase YigB	gnl|IGB|bin.110_4	Bacteria	Pseudomonadota	Gammaproteobacteria	Alteromonadales	Colwelliaceae
bin.46_00133	2827	729	yigB	3.1.3.104	COG1011	5-amino-6-(5-phospho-D-ribitylamino)uracil phosphatase YigB	gnl|IGB|bin.46_3	Bacteria	Pseudomonadota	Gammaproteobacteria	Alteromonadales	Colwelliaceae	Colwellia	Colwellia sp. Arc7-635
bin.7_00209	2828	648	yigB	3.1.3.104	COG1011	5-amino-6-(5-phospho-D-ribitylamino)uracil phosphatase YigB	gnl|IGB|bin.7_5	Bacteria	Pseudomonadota	Gammaproteobacteria	Alteromonadales	Colwelliaceae	Colwellia	Colwellia sp. Arc7-635
bin.87_00567	2829	804	yigB	3.1.3.104	COG1011	5-amino-6-(5-phospho-D-ribitylamino)uracil phosphatase YigB	gnl|IGB|bin.87_3	Bacteria	Pseudomonadota	Gammaproteobacteria	Alteromonadales	Colwelliaceae
bin.1_00331	2848	687	mupP_1	3.1.3.105	COG0546	N-acetylmuramic acid 6-phosphate phosphatase	gnl|IGB|bin.1_5	Bacteria	Pseudomonadota	Gammaproteobacteria	Alteromonadales	Colwelliaceae	Colwellia	Colwellia sp. Arc7-635
bin.1_04168	2849	636	mupP_2	3.1.3.105	COG0546	N-acetylmuramic acid 6-phosphate phosphatase	gnl|IGB|bin.1_160	Bacteria	Pseudomonadota	Gammaproteobacteria	Alteromonadales	Colwelliaceae	Colwellia	Colwellia sp. Arc7-635
bin.130_00546	2850	630	mupP	3.1.3.105	COG0546	N-acetylmuramic acid 6-phosphate phosphatase	gnl|IGB|bin.130_4	Bacteria	Pseudomonadota	Gammaproteobacteria	Alteromonadales	Colwelliaceae
bin.141_00220	2851	687	mupP	3.1.3.105	COG0546	N-acetylmuramic acid 6-phosphate phosphatase	gnl|IGB|bin.141_5	Bacteria	Pseudomonadota	Gammaproteobacteria	Alteromonadales	Colwelliaceae
bin.24_00516	2852	687	mupP	3.1.3.105	COG0546	N-acetylmuramic acid 6-phosphate phosphatase	gnl|IGB|bin.24_9	Bacteria	Pseudomonadota	Gammaproteobacteria	Alteromonadales	Colwelliaceae	Colwellia	Colwellia sp. Arc7-635
bin.103_00223	2983	426	cbbZP	3.1.3.18		Phosphoglycolate phosphatase, plasmid	gnl|IGB|bin.103_1	Bacteria	Pseudomonadota	Gammaproteobacteria	Alteromonadales	Colwelliaceae
bin.103_00395	2984	630	gph	3.1.3.18		Phosphoglycolate phosphatase	gnl|IGB|bin.103_1	Bacteria	Pseudomonadota	Gammaproteobacteria	Alteromonadales	Colwelliaceae
bin.87_00729	2985	684	gph_1	3.1.3.18	COG0546	Phosphoglycolate phosphatase	gnl|IGB|bin.87_3	Bacteria	Pseudomonadota	Gammaproteobacteria	Alteromonadales	Colwelliaceae
bin.87_02010	2986	630	gph_2	3.1.3.18		Phosphoglycolate phosphatase	gnl|IGB|bin.87_11	Bacteria	Pseudomonadota	Gammaproteobacteria	Alteromonadales	Colwelliaceae
bin.1_01382	3062	795	suhB	3.1.3.25	COG0483	Inositol-1-monophosphatase	gnl|IGB|bin.1_29	Bacteria	Pseudomonadota	Gammaproteobacteria	Alteromonadales	Colwelliaceae	Colwellia	Colwellia sp. Arc7-635
bin.46_00026	3063	795	suhB	3.1.3.25	COG0483	Inositol-1-monophosphatase	gnl|IGB|bin.46_1	Bacteria	Pseudomonadota	Gammaproteobacteria	Alteromonadales	Colwelliaceae	Colwellia	Colwellia sp. Arc7-635
bin.1_00636	3104	474	pgpA_1	3.1.3.27	COG1267	Phosphatidylglycerophosphatase A	gnl|IGB|bin.1_10	Bacteria	Pseudomonadota	Gammaproteobacteria	Alteromonadales	Colwelliaceae
bin.1_03381	3105	471	pgpA_2	3.1.3.27	COG1267	Phosphatidylglycerophosphatase A	gnl|IGB|bin.1_111	Bacteria	Pseudomonadota	Gammaproteobacteria	Alteromonadales	Colwelliaceae	Colwellia	Colwellia sp. Arc7-635
bin.24_00036	3106	474	pgpA	3.1.3.27	COG1267	Phosphatidylglycerophosphatase A	gnl|IGB|bin.24_1	Bacteria	Pseudomonadota	Gammaproteobacteria	Alteromonadales	Colwelliaceae
bin.87_01455	3107	474	pgpA	3.1.3.27	COG1267	Phosphatidylglycerophosphatase A	gnl|IGB|bin.87_7	Bacteria	Pseudomonadota	Gammaproteobacteria	Alteromonadales	Colwelliaceae
bin.1_01851	3150	546	kdsC_2	3.1.3.45	COG1778	3-deoxy-D-manno-octulosonate 8-phosphate phosphatase KdsC	gnl|IGB|bin.1_43	Bacteria	Pseudomonadota	Gammaproteobacteria	Alteromonadales	Colwelliaceae	Colwellia	Colwellia sp. Arc7-635
bin.153_02242	3151	534	kdsC_2	3.1.3.45	COG1778	3-deoxy-D-manno-octulosonate 8-phosphate phosphatase KdsC	gnl|IGB|bin.153_21	Bacteria	Pseudomonadota	Gammaproteobacteria	Alteromonadales	Colwelliaceae
bin.42_00398	3152	546	kdsC	3.1.3.45	COG1778	3-deoxy-D-manno-octulosonate 8-phosphate phosphatase KdsC	gnl|IGB|bin.42_7	Bacteria	Pseudomonadota	Gammaproteobacteria	Alteromonadales	Colwelliaceae	Colwellia	Colwellia sp. Arc7-635
bin.87_02227	3153	546	kdsC_2	3.1.3.45	COG1778	3-deoxy-D-manno-octulosonate 8-phosphate phosphatase KdsC	gnl|IGB|bin.87_13	Bacteria	Pseudomonadota	Gammaproteobacteria	Alteromonadales	Colwelliaceae
bin.1_02830	3192	207		3.1.3.48		Putative low molecular weight protein-tyrosine-phosphatase	gnl|IGB|bin.1_82	Bacteria	Pseudomonadota	Gammaproteobacteria	Alteromonadales	Colwelliaceae	Colwellia	Colwellia sp. Arc7-635
bin.42_00282	3193	432		3.1.3.48		Putative low molecular weight protein-tyrosine-phosphatase	gnl|IGB|bin.42_4	Bacteria	Pseudomonadota	Gammaproteobacteria	Alteromonadales	Colwelliaceae	Colwellia	Colwellia sp. Arc7-635
bin.1_00058	3278	678	yrfG_1	3.1.3.5	COG1011	GMP/IMP nucleotidase YrfG	gnl|IGB|bin.1_1	Bacteria	Pseudomonadota	Gammaproteobacteria	Alteromonadales	Colwelliaceae
bin.1_01270	3279	669	yrfG_2	3.1.3.5	COG1011	GMP/IMP nucleotidase YrfG	gnl|IGB|bin.1_26	Bacteria	Pseudomonadota	Gammaproteobacteria	Alteromonadales	Colwelliaceae	Colwellia	Colwellia sp. Arc7-635
bin.1_04938	3280	345	surE_1	3.1.3.5	COG0496	5'/3'-nucleotidase SurE	gnl|IGB|bin.1_231	Bacteria	Pseudomonadota	Gammaproteobacteria	Alteromonadales	Colwelliaceae	Colwellia	Colwellia sp. Arc7-635
bin.1_04939	3281	405	surE_2	3.1.3.5	COG0496	5'/3'-nucleotidase SurE	gnl|IGB|bin.1_231	Bacteria	Pseudomonadota	Gammaproteobacteria	Alteromonadales	Colwelliaceae	Colwellia	Colwellia sp. Arc7-635
bin.103_00330	3282	438	yrfG	3.1.3.5	COG1011	GMP/IMP nucleotidase YrfG	gnl|IGB|bin.103_1	Bacteria	Pseudomonadota	Gammaproteobacteria	Alteromonadales	Colwelliaceae
bin.109_01820	3283	174	surE_3	3.1.3.5	COG0496	5'/3'-nucleotidase SurE	gnl|IGB|bin.109_13	Bacteria	Pseudomonadota	Gammaproteobacteria	Alteromonadales	Colwelliaceae
bin.109_01821	3284	537	surE_4	3.1.3.5	COG0496	5'/3'-nucleotidase SurE	gnl|IGB|bin.109_13	Bacteria	Pseudomonadota	Gammaproteobacteria	Alteromonadales	Colwelliaceae
bin.130_00617	3285	456	yrfG	3.1.3.5	COG1011	GMP/IMP nucleotidase YrfG	gnl|IGB|bin.130_4	Bacteria	Pseudomonadota	Gammaproteobacteria	Alteromonadales	Colwelliaceae
bin.24_00761	3286	687	surE	3.1.3.5	COG0496	5'/3'-nucleotidase SurE	gnl|IGB|bin.24_17	Bacteria	Pseudomonadota	Gammaproteobacteria	Alteromonadales	Colwelliaceae	Colwellia	Colwellia sp. Arc7-635
bin.87_01948	3287	678	yrfG_1	3.1.3.5	COG1011	GMP/IMP nucleotidase YrfG	gnl|IGB|bin.87_11	Bacteria	Pseudomonadota	Gammaproteobacteria	Alteromonadales	Colwelliaceae
bin.87_02565	3288	678	yrfG_2	3.1.3.5	COG1011	GMP/IMP nucleotidase YrfG	gnl|IGB|bin.87_17	Bacteria	Pseudomonadota	Gammaproteobacteria	Alteromonadales	Colwelliaceae
bin.1_00055	3397	420	cysQ_1	3.1.3.7	COG1218	3'(2'),5'-bisphosphate nucleotidase CysQ	gnl|IGB|bin.1_1	Bacteria	Pseudomonadota	Gammaproteobacteria	Alteromonadales	Colwelliaceae
bin.1_00056	3398	279	cysQ_2	3.1.3.7		3'(2'),5'-bisphosphate nucleotidase CysQ	gnl|IGB|bin.1_1	Bacteria	Pseudomonadota	Gammaproteobacteria	Alteromonadales	Colwelliaceae
bin.1_01268	3399	819	cysQ_3	3.1.3.7	COG1218	3'(2'),5'-bisphosphate nucleotidase CysQ	gnl|IGB|bin.1_26	Bacteria	Pseudomonadota	Gammaproteobacteria	Alteromonadales	Colwelliaceae	Colwellia	Colwellia sp. Arc7-635
bin.103_00331	3400	1302	cysQ	3.1.3.7		3'(2'),5'-bisphosphate nucleotidase CysQ	gnl|IGB|bin.103_1	Bacteria	Pseudomonadota	Gammaproteobacteria	Alteromonadales	Colwelliaceae
bin.130_00613	3401	288	cysQ_1	3.1.3.7	COG1218	3'(2'),5'-bisphosphate nucleotidase CysQ	gnl|IGB|bin.130_4	Bacteria	Pseudomonadota	Gammaproteobacteria	Alteromonadales	Colwelliaceae
bin.130_00614	3402	534	cysQ_2	3.1.3.7	COG1218	3'(2'),5'-bisphosphate nucleotidase CysQ	gnl|IGB|bin.130_4	Bacteria	Pseudomonadota	Gammaproteobacteria	Alteromonadales	Colwelliaceae
bin.87_01950	3403	465	cysQ_1	3.1.3.7		3'(2'),5'-bisphosphate nucleotidase CysQ	gnl|IGB|bin.87_11	Bacteria	Pseudomonadota	Gammaproteobacteria	Alteromonadales	Colwelliaceae
bin.87_01951	3404	375	cysQ_2	3.1.3.7	COG1218	3'(2'),5'-bisphosphate nucleotidase CysQ	gnl|IGB|bin.87_11	Bacteria	Pseudomonadota	Gammaproteobacteria	Alteromonadales	Colwelliaceae
bin.87_02567	3405	810	cysQ_3	3.1.3.7	COG1218	3'(2'),5'-bisphosphate nucleotidase CysQ	gnl|IGB|bin.87_17	Bacteria	Pseudomonadota	Gammaproteobacteria	Alteromonadales	Colwelliaceae
bin.1_04158	3450	843	gpgP	3.1.3.70	COG3769	Glucosyl-3-phosphoglycerate/mannosyl-3-phosphoglycerate phosphatase	gnl|IGB|bin.1_160	Bacteria	Pseudomonadota	Gammaproteobacteria	Alteromonadales	Colwelliaceae	Colwellia	Colwellia sp. Arc7-635
bin.124_00168	3504	228	gmhB	3.1.3.83		D-glycero-alpha-D-manno-heptose-1,7-bisphosphate 7-phosphatase	gnl|IGB|bin.124_3	Bacteria	Pseudomonadota	Gammaproteobacteria	Alteromonadales	Colwelliaceae	Colwellia	Colwellia sp. Arc7-635
bin.42_00192	3505	549	gmhB	3.1.3.83		D-glycero-alpha-D-manno-heptose-1,7-bisphosphate 7-phosphatase	gnl|IGB|bin.42_3	Bacteria	Pseudomonadota	Gammaproteobacteria	Alteromonadales	Colwelliaceae	Colwellia	Colwellia sp. Arc7-635
bin.1_00088	3521	444		3.1.4.-	COG3437	3'3'-cGAMP-specific phosphodiesterase 2	gnl|IGB|bin.1_1	Bacteria	Pseudomonadota	Gammaproteobacteria	Alteromonadales	Colwelliaceae
bin.1_01575	3522	1170		3.1.4.-	COG2206	Cyclic di-GMP phosphodiesterase	gnl|IGB|bin.1_34	Bacteria	Pseudomonadota	Gammaproteobacteria	Alteromonadales	Colwelliaceae	Colwellia	Colwellia sp. Arc7-635
bin.1_02692	3523	984		3.1.4.-	COG3437	putative cyclic di-GMP phosphodiesterase	gnl|IGB|bin.1_75	Bacteria	Pseudomonadota	Gammaproteobacteria	Alteromonadales	Colwelliaceae	Colwellia	Colwellia sp. Arc7-635
bin.1_03574	3524	402		3.1.4.-	COG3437	3'3'-cGAMP-specific phosphodiesterase 2	gnl|IGB|bin.1_121	Bacteria	Pseudomonadota	Gammaproteobacteria	Alteromonadales	Colwelliaceae	Colwellia	Colwellia sp. Arc7-635
bin.1_03600	3525	1215	rpfG	3.1.4.-	COG3437	Cyclic di-GMP phosphodiesterase response regulator RpfG	gnl|IGB|bin.1_123	Bacteria	Pseudomonadota	Gammaproteobacteria	Alteromonadales	Colwelliaceae
bin.101_00258	3526	801		3.1.4.-	COG3437	putative cyclic di-GMP phosphodiesterase	gnl|IGB|bin.101_1	Bacteria	Pseudomonadota	Gammaproteobacteria	Alteromonadales	Colwelliaceae
bin.103_01457	3527	876		3.1.4.-	COG3437	putative cyclic di-GMP phosphodiesterase	gnl|IGB|bin.103_5	Bacteria	Pseudomonadota	Gammaproteobacteria	Alteromonadales	Colwelliaceae	Colwellia	Colwellia sp. Arc7-635
bin.124_00184	3528	951		3.1.4.-	COG3437	3'3'-cGAMP-specific phosphodiesterase 2	gnl|IGB|bin.124_3	Bacteria	Pseudomonadota	Gammaproteobacteria	Alteromonadales	Colwelliaceae	Colwellia	Colwellia sp. Arc7-635
bin.130_00651	3529	1083		3.1.4.-	COG3437	3'3'-cGAMP-specific phosphodiesterase 2	gnl|IGB|bin.130_4	Bacteria	Pseudomonadota	Gammaproteobacteria	Alteromonadales	Colwelliaceae
bin.151_00436	3530	231	rpfG_1	3.1.4.-	COG3437	Cyclic di-GMP phosphodiesterase response regulator RpfG	gnl|IGB|bin.151_5	Bacteria	Pseudomonadota	Gammaproteobacteria	Alteromonadales	Colwelliaceae
bin.151_00437	3531	567		3.1.4.-	COG3437	putative cyclic di-GMP phosphodiesterase	gnl|IGB|bin.151_5	Bacteria	Pseudomonadota	Gammaproteobacteria	Alteromonadales	Colwelliaceae
bin.153_05225	3532	1407		3.1.4.-	COG3437	3'3'-cGAMP-specific phosphodiesterase 2	gnl|IGB|bin.153_74	Bacteria	Pseudomonadota	Gammaproteobacteria	Alteromonadales	Colwelliaceae	Colwellia
bin.42_00204	3533	951		3.1.4.-	COG3437	3'3'-cGAMP-specific phosphodiesterase 2	gnl|IGB|bin.42_3	Bacteria	Pseudomonadota	Gammaproteobacteria	Alteromonadales	Colwelliaceae	Colwellia	Colwellia sp. Arc7-635
bin.1_04079	3698	1212	cdgJ_1	3.1.4.52	COG3434	Cyclic di-GMP phosphodiesterase CdgJ	gnl|IGB|bin.1_154	Bacteria	Pseudomonadota	Gammaproteobacteria	Alteromonadales	Colwelliaceae	Colwellia	Colwellia sp. Arc7-635
bin.1_04084	3699	1200	cdgJ_2	3.1.4.52	COG3434	Cyclic di-GMP phosphodiesterase CdgJ	gnl|IGB|bin.1_154	Bacteria	Pseudomonadota	Gammaproteobacteria	Alteromonadales	Colwelliaceae	Colwellia	Colwellia sp. Arc7-635
bin.1_04130	3700	192	pdeR	3.1.4.52	COG2199	Cyclic di-GMP phosphodiesterase PdeR	gnl|IGB|bin.1_157	Bacteria	Pseudomonadota	Gammaproteobacteria	Alteromonadales	Colwelliaceae
bin.1_04629	3701	303	pdeL	3.1.4.52	COG2200	Cyclic di-GMP phosphodiesterase PdeL	gnl|IGB|bin.1_201	Bacteria	Pseudomonadota	Gammaproteobacteria	Alteromonadales	Colwelliaceae	Colwellia	Colwellia sp. Arc7-635
bin.1_05291	3702	828	pdeF_2	3.1.4.52		Cyclic di-GMP phosphodiesterase PdeF	gnl|IGB|bin.1_277	Bacteria	Pseudomonadota	Gammaproteobacteria	Alteromonadales	Colwelliaceae	Colwellia	Colwellia sp. Arc7-635
bin.103_01433	3703	438	pdeR	3.1.4.52	COG2199	Cyclic di-GMP phosphodiesterase PdeR	gnl|IGB|bin.103_5	Bacteria	Pseudomonadota	Gammaproteobacteria	Alteromonadales	Colwelliaceae	Colwellia	Colwellia sp. Arc7-635
bin.109_00396	3704	615	pdeR	3.1.4.52	COG2199	Cyclic di-GMP phosphodiesterase PdeR	gnl|IGB|bin.109_2	Bacteria	Pseudomonadota	Gammaproteobacteria	Alteromonadales	Colwelliaceae
bin.123_00057	3705	534	pdeR	3.1.4.52	COG2199	Cyclic di-GMP phosphodiesterase PdeR	gnl|IGB|bin.123_1	Bacteria	Pseudomonadota	Gammaproteobacteria	Alteromonadales	Colwelliaceae
bin.123_00184	3706	1221	cdgJ	3.1.4.52	COG3434	Cyclic di-GMP phosphodiesterase CdgJ	gnl|IGB|bin.123_1	Bacteria	Pseudomonadota	Gammaproteobacteria	Alteromonadales	Colwelliaceae
bin.123_00296	3707	1443	pdeB	3.1.4.52	COG4943	putative cyclic di-GMP phosphodiesterase PdeB	gnl|IGB|bin.123_1	Bacteria	Pseudomonadota	Gammaproteobacteria	Alteromonadales	Colwelliaceae
bin.24_00249	3708	1221	cdgJ	3.1.4.52	COG3434	Cyclic di-GMP phosphodiesterase CdgJ	gnl|IGB|bin.24_3	Bacteria	Pseudomonadota	Gammaproteobacteria	Alteromonadales	Colwelliaceae
bin.87_02257	3709	1221	cdgJ_1	3.1.4.52	COG3434	Cyclic di-GMP phosphodiesterase CdgJ	gnl|IGB|bin.87_14	Bacteria	Pseudomonadota	Gammaproteobacteria	Alteromonadales	Colwelliaceae
bin.87_02536	3710	1227	cdgJ_2	3.1.4.52	COG3434	Cyclic di-GMP phosphodiesterase CdgJ	gnl|IGB|bin.87_16	Bacteria	Pseudomonadota	Gammaproteobacteria	Alteromonadales	Colwelliaceae	Colwellia
bin.98_00385	3711	1221	cdgJ	3.1.4.52	COG3434	Cyclic di-GMP phosphodiesterase CdgJ	gnl|IGB|bin.98_4	Bacteria	Pseudomonadota	Gammaproteobacteria	Alteromonadales	Colwelliaceae
bin.1_02667	3797	558	cpdA_2	3.1.4.53	COG1409	3',5'-cyclic adenosine monophosphate phosphodiesterase CpdA	gnl|IGB|bin.1_74	Bacteria	Pseudomonadota	Gammaproteobacteria	Alteromonadales	Colwelliaceae	Colwellia	Colwellia sp. Arc7-635
bin.150_00168	3798	771	cpdA	3.1.4.53	COG1409	3',5'-cyclic adenosine monophosphate phosphodiesterase CpdA	gnl|IGB|bin.150_2	Bacteria	Pseudomonadota	Gammaproteobacteria	Alteromonadales	Colwelliaceae	Colwellia	Colwellia sp. Arc7-635
bin.82_00093	3799	771	cpdA	3.1.4.53	COG1409	3',5'-cyclic adenosine monophosphate phosphodiesterase CpdA	gnl|IGB|bin.82_3	Bacteria	Pseudomonadota	Gammaproteobacteria	Alteromonadales	Colwelliaceae	Colwellia	Colwellia sp. Arc7-635
bin.153_03811	3868	621	thpR	3.1.4.58		RNA 2',3'-cyclic phosphodiesterase	gnl|IGB|bin.153_45	Bacteria	Pseudomonadota	Gammaproteobacteria	Alteromonadales	Colwelliaceae
bin.18_00145	3869	621	thpR	3.1.4.58		RNA 2',3'-cyclic phosphodiesterase	gnl|IGB|bin.18_2	Bacteria	Pseudomonadota	Gammaproteobacteria	Alteromonadales	Colwelliaceae	Colwellia	Colwellia sp. Arc7-635
bin.103_00634	3956	1338	spoT_2	3.1.7.2	COG0317	Guanosine-3',5'-bis(diphosphate) 3'-pyrophosphohydrolase	gnl|IGB|bin.103_2	Bacteria	Pseudomonadota	Gammaproteobacteria	Alteromonadales	Colwelliaceae
bin.1_00723	4003	1503	glgX_1	3.2.1.-	COG1523	Glycogen operon protein GlgX	gnl|IGB|bin.1_12	Bacteria	Pseudomonadota	Gammaproteobacteria	Alteromonadales	Colwelliaceae	Colwellia	Colwellia sp. Arc7-635
bin.1_03910	4004	993	flgJ	3.2.1.-	COG1705	Peptidoglycan hydrolase FlgJ	gnl|IGB|bin.1_143	Bacteria	Pseudomonadota	Gammaproteobacteria	Alteromonadales	Colwelliaceae	Colwellia	Colwellia sp. Arc7-635
bin.110_00219	4005	330	flgJ	3.2.1.-	COG1705	Peptidoglycan hydrolase FlgJ	gnl|IGB|bin.110_3	Bacteria	Pseudomonadota	Gammaproteobacteria	Alteromonadales	Colwelliaceae
bin.137_00144	4006	2406	glgX	3.2.1.-	COG1523	Glycogen operon protein GlgX	gnl|IGB|bin.137_3	Bacteria	Pseudomonadota	Gammaproteobacteria	Alteromonadales	Colwelliaceae	Colwellia	Colwellia sp. Arc7-635
bin.96_05399	4007	2406	glgX_5	3.2.1.-	COG1523	Glycogen operon protein GlgX	gnl|IGB|bin.96_71	Bacteria	Pseudomonadota	Gammaproteobacteria	Alteromonadales	Colwelliaceae
bin.1_00727	4060	1260	amy_1	3.2.1.1		Alpha-amylase	gnl|IGB|bin.1_12	Bacteria	Pseudomonadota	Gammaproteobacteria	Alteromonadales	Colwelliaceae	Colwellia	Colwellia sp. Arc7-635
bin.1_00728	4061	477	amy_2	3.2.1.1		Alpha-amylase	gnl|IGB|bin.1_12	Bacteria	Pseudomonadota	Gammaproteobacteria	Alteromonadales	Colwelliaceae	Colwellia	Colwellia sp. Arc7-635
bin.137_00141	4062	1179	amy	3.2.1.1		Alpha-amylase	gnl|IGB|bin.137_3	Bacteria	Pseudomonadota	Gammaproteobacteria	Alteromonadales	Colwelliaceae	Colwellia	Colwellia sp. Arc7-635
bin.96_05397	4063	1833	amy	3.2.1.1		Alpha-amylase	gnl|IGB|bin.96_71	Bacteria	Pseudomonadota	Gammaproteobacteria	Alteromonadales	Colwelliaceae
bin.1_03921	4127	1164	legG	3.2.1.184	COG0381	GDP/UDP-N,N'-diacetylbacillosamine 2-epimerase (hydrolyzing)	gnl|IGB|bin.1_143	Bacteria	Pseudomonadota	Gammaproteobacteria	Alteromonadales	Colwelliaceae	Colwellia	Colwellia sp. Arc7-635
bin.110_00206	4128	1164	legG	3.2.1.184	COG0381	GDP/UDP-N,N'-diacetylbacillosamine 2-epimerase (hydrolyzing)	gnl|IGB|bin.110_3	Bacteria	Pseudomonadota	Gammaproteobacteria	Alteromonadales	Colwelliaceae
bin.1_00724	4147	927	glgX_2	3.2.1.196		Glycogen debranching enzyme	gnl|IGB|bin.1_12	Bacteria	Pseudomonadota	Gammaproteobacteria	Alteromonadales	Colwelliaceae	Colwellia	Colwellia sp. Arc7-635
bin.1_04136	4148	4098	glgX_3	3.2.1.196		Glycogen debranching enzyme	gnl|IGB|bin.1_158	Bacteria	Pseudomonadota	Gammaproteobacteria	Alteromonadales	Colwelliaceae	Colwellia	Colwellia sp. Arc7-635
bin.1_03205	4158	1338	bglA	3.2.1.21	COG2723	Beta-glucosidase A	gnl|IGB|bin.1_101	Bacteria	Pseudomonadota	Gammaproteobacteria	Alteromonadales	Colwelliaceae	Colwellia	Colwellia sp. Arc7-635
bin.141_00165	4159	1338	bglA	3.2.1.21	COG2723	Beta-glucosidase A	gnl|IGB|bin.141_4	Bacteria	Pseudomonadota	Gammaproteobacteria	Alteromonadales	Colwelliaceae	Colwellia	Colwellia sp. Arc7-635
bin.141_00167	4160	735		3.2.1.21	COG1472	Beta-glucosidase BoGH3B	gnl|IGB|bin.141_4	Bacteria	Pseudomonadota	Gammaproteobacteria	Alteromonadales	Colwelliaceae	Colwellia	Colwellia sp. Arc7-635
bin.141_00294	4161	1863		3.2.1.21	COG1472	Beta-glucosidase BoGH3B	gnl|IGB|bin.141_8	Bacteria	Pseudomonadota	Gammaproteobacteria	Alteromonadales	Colwelliaceae	Colwellia	Colwellia sp. Arc7-635
bin.1_04149	4269	1020	nagZ	3.2.1.52	COG1472	Beta-hexosaminidase	gnl|IGB|bin.1_159	Bacteria	Pseudomonadota	Gammaproteobacteria	Alteromonadales	Colwelliaceae	Colwellia	Colwellia sp. Arc7-635
bin.141_00243	4270	273	nagZ_1	3.2.1.52	COG1472	Beta-hexosaminidase	gnl|IGB|bin.141_6	Bacteria	Pseudomonadota	Gammaproteobacteria	Alteromonadales	Colwelliaceae	Colwellia
bin.141_00244	4271	780	nagZ_2	3.2.1.52	COG1472	Beta-hexosaminidase	gnl|IGB|bin.141_6	Bacteria	Pseudomonadota	Gammaproteobacteria	Alteromonadales	Colwelliaceae	Colwellia
bin.87_01492	4272	2628	chb_3	3.2.1.52	COG3525	N,N'-diacetylchitobiase	gnl|IGB|bin.87_7	Bacteria	Pseudomonadota	Gammaproteobacteria	Alteromonadales	Colwelliaceae
bin.87_02151	4273	2022		3.2.1.52		Beta-hexosaminidase A	gnl|IGB|bin.87_13	Bacteria	Pseudomonadota	Gammaproteobacteria	Alteromonadales	Colwelliaceae
bin.1_01314	4381	261	ppnN_1	3.2.2.-	COG1611	Pyrimidine/purine nucleotide 5'-monophosphate nucleosidase	gnl|IGB|bin.1_27	Bacteria	Pseudomonadota	Gammaproteobacteria	Alteromonadales	Colwelliaceae	Colwellia	Colwellia sp. Arc7-635
bin.1_01315	4382	1038	ppnN_2	3.2.2.-	COG1611	Pyrimidine/purine nucleotide 5'-monophosphate nucleosidase	gnl|IGB|bin.1_27	Bacteria	Pseudomonadota	Gammaproteobacteria	Alteromonadales	Colwelliaceae	Colwellia	Colwellia sp. Arc7-635
bin.151_00570	4383	1344	ppnN	3.2.2.-	COG1611	Pyrimidine/purine nucleotide 5'-monophosphate nucleosidase	gnl|IGB|bin.151_7	Bacteria	Pseudomonadota	Gammaproteobacteria	Alteromonadales	Colwelliaceae	Colwellia	Colwellia sp. Arc7-635
bin.24_00391	4384	1347	ppnN	3.2.2.-	COG1611	Pyrimidine/purine nucleotide 5'-monophosphate nucleosidase	gnl|IGB|bin.24_6	Bacteria	Pseudomonadota	Gammaproteobacteria	Alteromonadales	Colwelliaceae	Colwellia	Colwellia sp. Arc7-635
bin.87_02483	4385	1347	ppnN	3.2.2.-	COG1611	Pyrimidine/purine nucleotide 5'-monophosphate nucleosidase	gnl|IGB|bin.87_16	Bacteria	Pseudomonadota	Gammaproteobacteria	Alteromonadales	Colwelliaceae	Colwellia
bin.1_04659	4467	816	mutM	3.2.2.23	COG0266	Formamidopyrimidine-DNA glycosylase	gnl|IGB|bin.1_204	Bacteria	Pseudomonadota	Gammaproteobacteria	Alteromonadales	Colwelliaceae
bin.103_00172	4468	636	mutM	3.2.2.23	COG0266	Formamidopyrimidine-DNA glycosylase	gnl|IGB|bin.103_1	Bacteria	Pseudomonadota	Gammaproteobacteria	Alteromonadales	Colwelliaceae
bin.18_00221	4469	909	mutM	3.2.2.23	COG0266	Formamidopyrimidine-DNA glycosylase	gnl|IGB|bin.18_4	Bacteria	Pseudomonadota	Gammaproteobacteria	Alteromonadales	Colwelliaceae	Colwellia	Colwellia sp. Arc7-635
bin.87_00685	4470	816	mutM	3.2.2.23	COG0266	Formamidopyrimidine-DNA glycosylase	gnl|IGB|bin.87_3	Bacteria	Pseudomonadota	Gammaproteobacteria	Alteromonadales	Colwelliaceae
bin.101_00039	4498	672	ung	3.2.2.27	COG0692	Uracil-DNA glycosylase	gnl|IGB|bin.101_1	Bacteria	Pseudomonadota	Gammaproteobacteria	Alteromonadales	Colwelliaceae
bin.24_00318	4499	672	ung	3.2.2.27	COG0692	Uracil-DNA glycosylase	gnl|IGB|bin.24_4	Bacteria	Pseudomonadota	Gammaproteobacteria	Alteromonadales	Colwelliaceae
bin.1_03454	4547	1083	mutY	3.2.2.31	COG1194	Adenine DNA glycosylase	gnl|IGB|bin.1_114	Bacteria	Pseudomonadota	Gammaproteobacteria	Alteromonadales	Colwelliaceae	Colwellia	Colwellia sp. Arc7-635
bin.98_00288	4548	1089	mutY	3.2.2.31	COG1194	Adenine DNA glycosylase	gnl|IGB|bin.98_2	Bacteria	Pseudomonadota	Gammaproteobacteria	Alteromonadales	Colwelliaceae
bin.1_01198	4596	711	mtnN_1	3.2.2.9	COG0775	5'-methylthioadenosine/S-adenosylhomocysteine nucleosidase	gnl|IGB|bin.1_24	Bacteria	Pseudomonadota	Gammaproteobacteria	Alteromonadales	Colwelliaceae	Colwellia	Colwellia sp. Arc7-635
bin.153_02193	4597	711	mtnN_1	3.2.2.9	COG0775	5'-methylthioadenosine/S-adenosylhomocysteine nucleosidase	gnl|IGB|bin.153_21	Bacteria	Pseudomonadota	Gammaproteobacteria	Alteromonadales	Colwelliaceae
bin.7_00160	4598	711	mtnN	3.2.2.9	COG0775	5'-methylthioadenosine/S-adenosylhomocysteine nucleosidase	gnl|IGB|bin.7_4	Bacteria	Pseudomonadota	Gammaproteobacteria	Alteromonadales	Colwelliaceae	Colwellia	Colwellia sp. Arc7-635
bin.1_03793	4653	858	dnhA	3.3.2.14		2,4-dinitroanisole O-demethylase subunit alpha	gnl|IGB|bin.1_135	Bacteria	Pseudomonadota	Gammaproteobacteria	Alteromonadales	Colwelliaceae	Colwellia	Colwellia sp. Arc7-635
bin.1_01840	4655	1356	pmbA_2	3.4.-.-	COG0312	Metalloprotease PmbA	gnl|IGB|bin.1_43	Bacteria	Pseudomonadota	Gammaproteobacteria	Alteromonadales	Colwelliaceae	Colwellia	Colwellia sp. Arc7-635
bin.1_02838	4656	1065	bepA_3	3.4.-.-		Beta-barrel assembly-enhancing protease	gnl|IGB|bin.1_82	Bacteria	Pseudomonadota	Gammaproteobacteria	Alteromonadales	Colwelliaceae	Colwellia	Colwellia sp. Arc7-635
bin.1_03054	4657	1449	tldD_3	3.4.-.-	COG0312	Metalloprotease TldD	gnl|IGB|bin.1_93	Bacteria	Pseudomonadota	Gammaproteobacteria	Alteromonadales	Colwelliaceae	Colwellia	Colwellia sp. Arc7-635
bin.1_03348	4658	1671	bepA_4	3.4.-.-		Beta-barrel assembly-enhancing protease	gnl|IGB|bin.1_109	Bacteria	Pseudomonadota	Gammaproteobacteria	Alteromonadales	Colwelliaceae	Colwellia	Colwellia sp. Arc7-635
bin.1_04393	4659	1416	bepA_5	3.4.-.-		Beta-barrel assembly-enhancing protease	gnl|IGB|bin.1_179	Bacteria	Pseudomonadota	Gammaproteobacteria	Alteromonadales	Colwelliaceae	Colwellia	Colwellia sp. Arc7-635
bin.1_04394	4660	1251	bepA_6	3.4.-.-		Beta-barrel assembly-enhancing protease	gnl|IGB|bin.1_179	Bacteria	Pseudomonadota	Gammaproteobacteria	Alteromonadales	Colwelliaceae	Colwellia	Colwellia sp. Arc7-635
bin.1_04396	4661	1692	bepA_7	3.4.-.-		Beta-barrel assembly-enhancing protease	gnl|IGB|bin.1_179	Bacteria	Pseudomonadota	Gammaproteobacteria	Alteromonadales	Colwelliaceae	Colwellia	Colwellia sp. Arc7-635
bin.1_04530	4662	810	yhbU_1	3.4.-.-	COG0826	putative protease YhbU	gnl|IGB|bin.1_190	Bacteria	Pseudomonadota	Gammaproteobacteria	Alteromonadales	Colwelliaceae	Colwellia	Colwellia sp. Arc7-635
bin.1_04715	4663	366	bepA_8	3.4.-.-		Beta-barrel assembly-enhancing protease	gnl|IGB|bin.1_209	Bacteria	Pseudomonadota	Gammaproteobacteria	Alteromonadales	Colwelliaceae	Colwellia	Colwellia sp. Arc7-635
bin.1_04716	4664	1080	bepA_9	3.4.-.-	COG4783	Beta-barrel assembly-enhancing protease	gnl|IGB|bin.1_209	Bacteria	Pseudomonadota	Gammaproteobacteria	Alteromonadales	Colwelliaceae	Colwellia	Colwellia sp. Arc7-635
bin.1_05018	4665	3741	bepA_11	3.4.-.-		Beta-barrel assembly-enhancing protease	gnl|IGB|bin.1_240	Bacteria	Pseudomonadota	Gammaproteobacteria	Alteromonadales	Colwelliaceae
bin.1_05234	4666	657	yhbU_2	3.4.-.-	COG0826	putative protease YhbU	gnl|IGB|bin.1_268	Bacteria	Pseudomonadota	Gammaproteobacteria	Alteromonadales	Colwelliaceae
bin.1_05275	4667	1629	tldD_4	3.4.-.-	COG0312	Metalloprotease TldD	gnl|IGB|bin.1_275	Bacteria	Pseudomonadota	Gammaproteobacteria	Alteromonadales	Colwelliaceae	Colwellia	Colwellia sp. Arc7-635
bin.1_05314	4668	2340	bepA_12	3.4.-.-		Beta-barrel assembly-enhancing protease	gnl|IGB|bin.1_280	Bacteria	Pseudomonadota	Gammaproteobacteria	Alteromonadales	Colwelliaceae	Colwellia	Colwellia sp. Arc7-635
bin.103_00215	4669	1404	bepA_1	3.4.-.-		Beta-barrel assembly-enhancing protease	gnl|IGB|bin.103_1	Bacteria	Pseudomonadota	Gammaproteobacteria	Alteromonadales	Colwelliaceae
bin.103_00262	4670	2268	bepA_2	3.4.-.-		Beta-barrel assembly-enhancing protease	gnl|IGB|bin.103_1	Bacteria	Pseudomonadota	Gammaproteobacteria	Alteromonadales	Colwelliaceae
bin.103_00265	4671	2379	bepA_3	3.4.-.-		Beta-barrel assembly-enhancing protease	gnl|IGB|bin.103_1	Bacteria	Pseudomonadota	Gammaproteobacteria	Alteromonadales	Colwelliaceae
bin.109_00856	4672	1407	bepA_2	3.4.-.-	COG4783	Beta-barrel assembly-enhancing protease	gnl|IGB|bin.109_4	Bacteria	Pseudomonadota	Gammaproteobacteria	Alteromonadales	Colwelliaceae
bin.110_00023	4673	1335	pmbA	3.4.-.-	COG0312	Metalloprotease PmbA	gnl|IGB|bin.110_1	Bacteria	Pseudomonadota	Gammaproteobacteria	Alteromonadales	Colwelliaceae	Colwellia	Colwellia sp. Arc7-635
bin.110_00083	4674	630		3.4.-.-		putative peptidase	gnl|IGB|bin.110_1	Bacteria	Pseudomonadota	Gammaproteobacteria	Alteromonadales	Colwelliaceae	Colwellia	Colwellia sp. Arc7-635
bin.151_01077	4675	996	yhbU	3.4.-.-	COG0826	putative protease YhbU	gnl|IGB|bin.151_16	Bacteria	Pseudomonadota	Gammaproteobacteria	Alteromonadales	Colwelliaceae	Colwellia
bin.153_02230	4676	1356	pmbA	3.4.-.-	COG0312	Metalloprotease PmbA	gnl|IGB|bin.153_21	Bacteria	Pseudomonadota	Gammaproteobacteria	Alteromonadales	Colwelliaceae
bin.18_00067	4677	2766	bepA_1	3.4.-.-		Beta-barrel assembly-enhancing protease	gnl|IGB|bin.18_1	Bacteria	Pseudomonadota	Gammaproteobacteria	Alteromonadales	Colwelliaceae
bin.18_00068	4678	2721	bepA_2	3.4.-.-		Beta-barrel assembly-enhancing protease	gnl|IGB|bin.18_1	Bacteria	Pseudomonadota	Gammaproteobacteria	Alteromonadales	Colwelliaceae
bin.24_00743	4679	1458	bepA	3.4.-.-	COG4783	Beta-barrel assembly-enhancing protease	gnl|IGB|bin.24_16	Bacteria	Pseudomonadota	Gammaproteobacteria	Alteromonadales	Colwelliaceae	Colwellia	Colwellia sp. Arc7-635
bin.33_00201	4680	1452	bepA	3.4.-.-	COG4783	Beta-barrel assembly-enhancing protease	gnl|IGB|bin.33_4	Bacteria	Pseudomonadota	Gammaproteobacteria	Alteromonadales	Colwelliaceae
bin.42_00287	4681	2793	bepA	3.4.-.-		Beta-barrel assembly-enhancing protease	gnl|IGB|bin.42_4	Bacteria	Pseudomonadota	Gammaproteobacteria	Alteromonadales	Colwelliaceae	Colwellia	Colwellia sp. Arc7-635
bin.42_00408	4682	1356	pmbA	3.4.-.-	COG0312	Metalloprotease PmbA	gnl|IGB|bin.42_7	Bacteria	Pseudomonadota	Gammaproteobacteria	Alteromonadales	Colwelliaceae	Colwellia	Colwellia sp. Arc7-635
bin.60_00323	4683	2775	bepA_3	3.4.-.-		Beta-barrel assembly-enhancing protease	gnl|IGB|bin.60_3	Bacteria	Pseudomonadota	Gammaproteobacteria	Alteromonadales	Colwelliaceae
bin.87_00725	4684	2802	bepA_1	3.4.-.-		Beta-barrel assembly-enhancing protease	gnl|IGB|bin.87_3	Bacteria	Pseudomonadota	Gammaproteobacteria	Alteromonadales	Colwelliaceae
bin.87_00762	4685	2085	bepA_2	3.4.-.-		Beta-barrel assembly-enhancing protease	gnl|IGB|bin.87_3	Bacteria	Pseudomonadota	Gammaproteobacteria	Alteromonadales	Colwelliaceae
bin.87_00763	4686	723	bepA_3	3.4.-.-		Beta-barrel assembly-enhancing protease	gnl|IGB|bin.87_3	Bacteria	Pseudomonadota	Gammaproteobacteria	Alteromonadales	Colwelliaceae
bin.87_00764	4687	2670	bepA_4	3.4.-.-		Beta-barrel assembly-enhancing protease	gnl|IGB|bin.87_3	Bacteria	Pseudomonadota	Gammaproteobacteria	Alteromonadales	Colwelliaceae
bin.87_01303	4688	558	mepS	3.4.-.-	COG0791	Murein DD-endopeptidase MepS/Murein LD-carboxypeptidase	gnl|IGB|bin.87_6	Bacteria	Pseudomonadota	Gammaproteobacteria	Alteromonadales	Colwelliaceae
bin.87_02214	4689	744	tldD_2	3.4.-.-	COG0312	Metalloprotease TldD	gnl|IGB|bin.87_13	Bacteria	Pseudomonadota	Gammaproteobacteria	Alteromonadales	Colwelliaceae
bin.87_02215	4690	705	tldD_3	3.4.-.-	COG0312	Metalloprotease TldD	gnl|IGB|bin.87_13	Bacteria	Pseudomonadota	Gammaproteobacteria	Alteromonadales	Colwelliaceae
bin.87_02217	4691	1362	pmbA_2	3.4.-.-	COG0312	Metalloprotease PmbA	gnl|IGB|bin.87_13	Bacteria	Pseudomonadota	Gammaproteobacteria	Alteromonadales	Colwelliaceae
bin.1_00485	4941	1509	apeA	3.4.11.-	COG1362	putative M18 family aminopeptidase 1	gnl|IGB|bin.1_7	Bacteria	Pseudomonadota	Gammaproteobacteria	Alteromonadales	Colwelliaceae	Colwellia	Colwellia sp. Arc7-635
bin.103_00615	5007	1362	pepA_1	3.4.11.10		cytosol aminopeptidase	gnl|IGB|bin.103_2	Bacteria	Pseudomonadota	Gammaproteobacteria	Alteromonadales	Colwelliaceae
bin.1_01337	5045	459	map_1	3.4.11.18	COG0024	Methionine aminopeptidase	gnl|IGB|bin.1_27	Bacteria	Pseudomonadota	Gammaproteobacteria	Alteromonadales	Colwelliaceae	Colwellia	Colwellia sp. Arc7-635
bin.1_01338	5046	252	map_2	3.4.11.18	COG0024	Methionine aminopeptidase	gnl|IGB|bin.1_27	Bacteria	Pseudomonadota	Gammaproteobacteria	Alteromonadales	Colwelliaceae	Colwellia	Colwellia sp. Arc7-635
bin.151_00591	5047	459	map_1	3.4.11.18	COG0024	Methionine aminopeptidase	gnl|IGB|bin.151_7	Bacteria	Pseudomonadota	Gammaproteobacteria	Alteromonadales	Colwelliaceae	Colwellia	Colwellia sp. Arc7-635
bin.151_00592	5048	306	map_2	3.4.11.18	COG0024	Methionine aminopeptidase	gnl|IGB|bin.151_7	Bacteria	Pseudomonadota	Gammaproteobacteria	Alteromonadales	Colwelliaceae	Colwellia	Colwellia sp. Arc7-635
bin.24_00021	5049	789	map_1	3.4.11.18	COG0024	Methionine aminopeptidase	gnl|IGB|bin.24_1	Bacteria	Pseudomonadota	Gammaproteobacteria	Alteromonadales	Colwelliaceae
bin.24_00410	5050	789	map_2	3.4.11.18	COG0024	Methionine aminopeptidase	gnl|IGB|bin.24_6	Bacteria	Pseudomonadota	Gammaproteobacteria	Alteromonadales	Colwelliaceae	Colwellia	Colwellia sp. Arc7-635
bin.87_01471	5051	789	map	3.4.11.18	COG0024	Methionine aminopeptidase	gnl|IGB|bin.87_7	Bacteria	Pseudomonadota	Gammaproteobacteria	Alteromonadales	Colwelliaceae
bin.8_01089	5118	1152	dap	3.4.11.19		D-aminopeptidase	gnl|IGB|bin.8_45	Bacteria	Pseudomonadota	Gammaproteobacteria	Alteromonadales	Colwelliaceae	Colwellia	Colwellia sp. Arc7-635
bin.87_00648	5119	1590	dap	3.4.11.19		D-aminopeptidase	gnl|IGB|bin.87_3	Bacteria	Pseudomonadota	Gammaproteobacteria	Alteromonadales	Colwelliaceae
bin.1_00488	5157	2709	pepN_1	3.4.11.2		Aminopeptidase N	gnl|IGB|bin.1_7	Bacteria	Pseudomonadota	Gammaproteobacteria	Alteromonadales	Colwelliaceae	Colwellia	Colwellia sp. Arc7-635
bin.1_01619	5158	1884	pepN_2	3.4.11.2	COG0308	Aminopeptidase N	gnl|IGB|bin.1_36	Bacteria	Pseudomonadota	Gammaproteobacteria	Alteromonadales	Colwelliaceae	Colwellia	Colwellia sp. MT41
bin.1_01620	5159	285	pepN_3	3.4.11.2	COG0308	Aminopeptidase N	gnl|IGB|bin.1_36	Bacteria	Pseudomonadota	Gammaproteobacteria	Alteromonadales	Colwelliaceae	Colwellia	Colwellia sp. MT41
bin.1_01621	5160	390	pepN_4	3.4.11.2	COG0308	Aminopeptidase N	gnl|IGB|bin.1_36	Bacteria	Pseudomonadota	Gammaproteobacteria	Alteromonadales	Colwelliaceae	Colwellia	Colwellia sp. MT41
bin.1_02586	5161	771	pepN_5	3.4.11.2	COG0308	Aminopeptidase N	gnl|IGB|bin.1_71	Bacteria	Pseudomonadota	Gammaproteobacteria	Alteromonadales	Colwelliaceae	Colwellia	Colwellia sp. Arc7-635
bin.1_02587	5162	981	pepN_6	3.4.11.2	COG0308	Aminopeptidase N	gnl|IGB|bin.1_71	Bacteria	Pseudomonadota	Gammaproteobacteria	Alteromonadales	Colwelliaceae	Colwellia	Colwellia sp. Arc7-635
bin.1_03525	5163	639	pepN_7	3.4.11.2	COG0308	Aminopeptidase N	gnl|IGB|bin.1_119	Bacteria	Pseudomonadota	Gammaproteobacteria	Alteromonadales	Colwelliaceae	Colwellia	Colwellia sp. Arc7-635
bin.42_00244	5164	2556	pepN	3.4.11.2	COG0308	Aminopeptidase N	gnl|IGB|bin.42_4	Bacteria	Pseudomonadota	Gammaproteobacteria	Alteromonadales	Colwelliaceae	Colwellia	Colwellia sp. Arc7-635
bin.60_00200	5165	2619	pepN	3.4.11.2	COG0308	Aminopeptidase N	gnl|IGB|bin.60_2	Bacteria	Pseudomonadota	Gammaproteobacteria	Alteromonadales	Colwelliaceae
bin.1_03718	5217	1308	pepB	3.4.11.23	COG0260	Peptidase B	gnl|IGB|bin.1_130	Bacteria	Pseudomonadota	Gammaproteobacteria	Alteromonadales	Colwelliaceae	Colwellia	Colwellia sp. Arc7-635
bin.153_03808	5218	543	pepB_1	3.4.11.23	COG0260	Peptidase B	gnl|IGB|bin.153_45	Bacteria	Pseudomonadota	Gammaproteobacteria	Alteromonadales	Colwelliaceae
bin.153_03809	5219	780	pepB_2	3.4.11.23	COG0260	Peptidase B	gnl|IGB|bin.153_45	Bacteria	Pseudomonadota	Gammaproteobacteria	Alteromonadales	Colwelliaceae
bin.18_00143	5220	1308	pepB	3.4.11.23	COG0260	Peptidase B	gnl|IGB|bin.18_2	Bacteria	Pseudomonadota	Gammaproteobacteria	Alteromonadales	Colwelliaceae	Colwellia	Colwellia sp. Arc7-635
bin.153_10085	5241	792		3.4.11.24	COG2234	Aminopeptidase S	gnl|IGB|bin.153_276	Bacteria	Pseudomonadota	Gammaproteobacteria	Alteromonadales	Colwelliaceae	Colwellia	Colwellia sp. Arc7-635
bin.1_02530	5260	567	pip_1	3.4.11.5		Proline iminopeptidase	gnl|IGB|bin.1_68	Bacteria	Pseudomonadota	Gammaproteobacteria	Alteromonadales	Colwelliaceae	Colwellia	Colwellia sp. Arc7-635
bin.1_02531	5261	390	pip_2	3.4.11.5		Proline iminopeptidase	gnl|IGB|bin.1_68	Bacteria	Pseudomonadota	Gammaproteobacteria	Alteromonadales	Colwelliaceae	Colwellia	Colwellia sp. Arc7-635
bin.101_00104	5262	1032	pip	3.4.11.5		Proline iminopeptidase	gnl|IGB|bin.101_1	Bacteria	Pseudomonadota	Gammaproteobacteria	Alteromonadales	Colwelliaceae
bin.153_06346	5263	975	pip	3.4.11.5		Proline iminopeptidase	gnl|IGB|bin.153_103	Bacteria	Pseudomonadota	Gammaproteobacteria	Alteromonadales	Colwelliaceae	Colwellia	Colwellia sp. Arc7-635
bin.96_07356	5264	957	pip	3.4.11.5		Proline iminopeptidase	gnl|IGB|bin.96_123	Bacteria	Pseudomonadota	Gammaproteobacteria	Alteromonadales	Colwelliaceae	Colwellia
bin.1_01576	5287	1410	ywaD	3.4.11.6	COG2234	Aminopeptidase YwaD	gnl|IGB|bin.1_34	Bacteria	Pseudomonadota	Gammaproteobacteria	Alteromonadales	Colwelliaceae	Colwellia	Colwellia sp. Arc7-635
bin.60_00327	5289	1149	pepP_1	3.4.11.9	COG0006	Xaa-Pro aminopeptidase	gnl|IGB|bin.60_3	Bacteria	Pseudomonadota	Gammaproteobacteria	Alteromonadales	Colwelliaceae
bin.60_00328	5290	294	pepP_2	3.4.11.9	COG0006	Xaa-Pro aminopeptidase	gnl|IGB|bin.60_3	Bacteria	Pseudomonadota	Gammaproteobacteria	Alteromonadales	Colwelliaceae
bin.1_03751	5321	243	pepV	3.4.13.-		Beta-Ala-Xaa dipeptidase	gnl|IGB|bin.1_132	Bacteria	Pseudomonadota	Gammaproteobacteria	Alteromonadales	Colwelliaceae	Colwellia	Colwellia sp. Arc7-635
bin.46_00058	5322	1296	pepE	3.4.13.-	COG0006	putative dipeptidase PepE	gnl|IGB|bin.46_1	Bacteria	Pseudomonadota	Gammaproteobacteria	Alteromonadales	Colwelliaceae	Colwellia	Colwellia sp. Arc7-635
bin.1_02304	5334	537	pepD_1	3.4.13.18	COG2195	Cytosol non-specific dipeptidase	gnl|IGB|bin.1_60	Bacteria	Pseudomonadota	Gammaproteobacteria	Alteromonadales	Colwelliaceae	Colwellia	Colwellia sp. Arc7-635
bin.1_02305	5335	930	pepD_2	3.4.13.18	COG2195	Cytosol non-specific dipeptidase	gnl|IGB|bin.1_60	Bacteria	Pseudomonadota	Gammaproteobacteria	Alteromonadales	Colwelliaceae	Colwellia	Colwellia sp. Arc7-635
bin.1_05222	5336	834	pepD_3	3.4.13.18	COG2195	Cytosol non-specific dipeptidase	gnl|IGB|bin.1_266	Bacteria	Pseudomonadota	Gammaproteobacteria	Alteromonadales	Colwelliaceae	Colwellia	Colwellia sp. MT41
bin.1_05223	5337	561	pepD_4	3.4.13.18	COG2195	Cytosol non-specific dipeptidase	gnl|IGB|bin.1_266	Bacteria	Pseudomonadota	Gammaproteobacteria	Alteromonadales	Colwelliaceae	Colwellia	Colwellia sp. MT41
bin.103_00162	5338	564	pepD_1	3.4.13.18	COG2195	Cytosol non-specific dipeptidase	gnl|IGB|bin.103_1	Bacteria	Pseudomonadota	Gammaproteobacteria	Alteromonadales	Colwelliaceae
bin.103_00163	5339	648	pepD_2	3.4.13.18	COG2195	Cytosol non-specific dipeptidase	gnl|IGB|bin.103_1	Bacteria	Pseudomonadota	Gammaproteobacteria	Alteromonadales	Colwelliaceae
bin.18_00231	5340	1473	pepD	3.4.13.18	COG2195	Cytosol non-specific dipeptidase	gnl|IGB|bin.18_4	Bacteria	Pseudomonadota	Gammaproteobacteria	Alteromonadales	Colwelliaceae	Colwellia	Colwellia sp. Arc7-635
bin.87_00673	5341	1464	pepD	3.4.13.18	COG2195	Cytosol non-specific dipeptidase	gnl|IGB|bin.87_3	Bacteria	Pseudomonadota	Gammaproteobacteria	Alteromonadales	Colwelliaceae
bin.1_04253	5407	1107	pepQ_2	3.4.13.9		Xaa-Pro dipeptidase	gnl|IGB|bin.1_168	Bacteria	Pseudomonadota	Gammaproteobacteria	Alteromonadales	Colwelliaceae	Colwellia	Colwellia sp. Arc7-635
bin.1_04254	5408	216	pepQ_3	3.4.13.9		Xaa-Pro dipeptidase	gnl|IGB|bin.1_168	Bacteria	Pseudomonadota	Gammaproteobacteria	Alteromonadales	Colwelliaceae	Colwellia	Colwellia sp. Arc7-635
bin.103_00735	5409	1761	pepQ	3.4.13.9		Xaa-Pro dipeptidase	gnl|IGB|bin.103_2	Bacteria	Pseudomonadota	Gammaproteobacteria	Alteromonadales	Colwelliaceae
bin.18_00275	5410	966	pepQ	3.4.13.9		Xaa-Pro dipeptidase	gnl|IGB|bin.18_5	Bacteria	Pseudomonadota	Gammaproteobacteria	Alteromonadales	Colwelliaceae	Colwellia	Colwellia sp. MT41
bin.62_00024	5411	1320	pepQ	3.4.13.9		Xaa-Pro dipeptidase	gnl|IGB|bin.62_1	Bacteria	Pseudomonadota	Gammaproteobacteria	Alteromonadales	Colwelliaceae	Colwellia	Colwellia sp. Arc7-635
bin.1_00683	5429	636	dpp5_1	3.4.14.-	COG1506	Dipeptidyl-peptidase 5	gnl|IGB|bin.1_11	Bacteria	Pseudomonadota	Gammaproteobacteria	Alteromonadales	Colwelliaceae	Colwellia	Colwellia sp. Arc7-635
bin.1_00684	5430	957	dpp5_2	3.4.14.-	COG1506	Dipeptidyl-peptidase 5	gnl|IGB|bin.1_11	Bacteria	Pseudomonadota	Gammaproteobacteria	Alteromonadales	Colwelliaceae	Colwellia	Colwellia sp. Arc7-635
bin.1_02055	5431	942	dapb3_2	3.4.14.-		Dipeptidyl aminopeptidase BIII	gnl|IGB|bin.1_50	Bacteria	Pseudomonadota	Gammaproteobacteria	Alteromonadales	Colwelliaceae	Colwellia	Colwellia sp. Arc7-635
bin.1_02356	5432	1704	dpp5_4	3.4.14.-	COG1506	Dipeptidyl-peptidase 5	gnl|IGB|bin.1_62	Bacteria	Pseudomonadota	Gammaproteobacteria	Alteromonadales	Colwelliaceae
bin.1_04838	5433	2160	dapb2	3.4.14.-		Dipeptidyl aminopeptidase BII	gnl|IGB|bin.1_221	Bacteria	Pseudomonadota	Gammaproteobacteria	Alteromonadales	Colwelliaceae	Colwellia	Colwellia sp. Arc7-635
bin.103_00095	5434	1935	dapb3_1	3.4.14.-		Dipeptidyl aminopeptidase BIII	gnl|IGB|bin.103_1	Bacteria	Pseudomonadota	Gammaproteobacteria	Alteromonadales	Colwelliaceae
bin.103_00129	5435	1935	dapb3_2	3.4.14.-		Dipeptidyl aminopeptidase BIII	gnl|IGB|bin.103_1	Bacteria	Pseudomonadota	Gammaproteobacteria	Alteromonadales	Colwelliaceae
bin.103_00462	5436	222	dpp5_1	3.4.14.-	COG1506	Dipeptidyl-peptidase 5	gnl|IGB|bin.103_2	Bacteria	Pseudomonadota	Gammaproteobacteria	Alteromonadales	Colwelliaceae
bin.103_00463	5437	456	dpp5_2	3.4.14.-	COG1506	Dipeptidyl-peptidase 5	gnl|IGB|bin.103_2	Bacteria	Pseudomonadota	Gammaproteobacteria	Alteromonadales	Colwelliaceae
bin.103_00464	5438	1317	dpp5_3	3.4.14.-	COG1506	Dipeptidyl-peptidase 5	gnl|IGB|bin.103_2	Bacteria	Pseudomonadota	Gammaproteobacteria	Alteromonadales	Colwelliaceae
bin.33_00132	5439	1542	dapb3	3.4.14.-		Dipeptidyl aminopeptidase BIII	gnl|IGB|bin.33_2	Bacteria	Pseudomonadota	Gammaproteobacteria	Alteromonadales	Colwelliaceae
bin.87_00616	5440	2001	dapb3_2	3.4.14.-		Dipeptidyl aminopeptidase BIII	gnl|IGB|bin.87_3	Bacteria	Pseudomonadota	Gammaproteobacteria	Alteromonadales	Colwelliaceae
bin.87_00640	5441	1929	dapb3_3	3.4.14.-		Dipeptidyl aminopeptidase BIII	gnl|IGB|bin.87_3	Bacteria	Pseudomonadota	Gammaproteobacteria	Alteromonadales	Colwelliaceae
bin.87_01364	5442	2082	dpp5_2	3.4.14.-	COG1506	Dipeptidyl-peptidase 5	gnl|IGB|bin.87_7	Bacteria	Pseudomonadota	Gammaproteobacteria	Alteromonadales	Colwelliaceae
bin.109_00885	5568	603	dap4_2	3.4.14.5		Dipeptidyl aminopeptidase 4	gnl|IGB|bin.109_4	Bacteria	Pseudomonadota	Gammaproteobacteria	Alteromonadales	Colwelliaceae
bin.153_03792	5569	2319	dap4_2	3.4.14.5		Dipeptidyl aminopeptidase 4	gnl|IGB|bin.153_45	Bacteria	Pseudomonadota	Gammaproteobacteria	Alteromonadales	Colwelliaceae
bin.18_00131	5570	2319	dap4	3.4.14.5		Dipeptidyl aminopeptidase 4	gnl|IGB|bin.18_2	Bacteria	Pseudomonadota	Gammaproteobacteria	Alteromonadales	Colwelliaceae	Colwellia	Colwellia sp. Arc7-635
bin.1_00466	5607	2148	dcp_1	3.4.15.5	COG0339	Dipeptidyl carboxypeptidase	gnl|IGB|bin.1_7	Bacteria	Pseudomonadota	Gammaproteobacteria	Alteromonadales	Colwelliaceae	Colwellia	Colwellia sp. Arc7-635
bin.101_00017	5608	675	dcp_1	3.4.15.5	COG0339	Dipeptidyl carboxypeptidase	gnl|IGB|bin.101_1	Bacteria	Pseudomonadota	Gammaproteobacteria	Alteromonadales	Colwelliaceae
bin.101_00018	5609	915	dcp_2	3.4.15.5	COG0339	Dipeptidyl carboxypeptidase	gnl|IGB|bin.101_1	Bacteria	Pseudomonadota	Gammaproteobacteria	Alteromonadales	Colwelliaceae
bin.141_00017	5610	402	dcp_1	3.4.15.5	COG0339	Dipeptidyl carboxypeptidase	gnl|IGB|bin.141_1	Bacteria	Pseudomonadota	Gammaproteobacteria	Alteromonadales	Colwelliaceae	Colwellia	Colwellia sp. Arc7-635
bin.141_00018	5611	1002	dcp_2	3.4.15.5	COG0339	Dipeptidyl carboxypeptidase	gnl|IGB|bin.141_1	Bacteria	Pseudomonadota	Gammaproteobacteria	Alteromonadales	Colwelliaceae	Colwellia	Colwellia sp. Arc7-635
bin.1_00388	5663	396	ftsI_1	3.4.16.4	COG0768	Peptidoglycan D,D-transpeptidase FtsI	gnl|IGB|bin.1_6	Bacteria	Pseudomonadota	Gammaproteobacteria	Alteromonadales	Colwelliaceae	Colwellia	Colwellia sp. Arc7-635
bin.1_00389	5664	366	ftsI_2	3.4.16.4	COG0768	Peptidoglycan D,D-transpeptidase FtsI	gnl|IGB|bin.1_6	Bacteria	Pseudomonadota	Gammaproteobacteria	Alteromonadales	Colwelliaceae	Colwellia	Colwellia sp. Arc7-635
bin.1_00390	5665	966	ftsI_3	3.4.16.4	COG0768	Peptidoglycan D,D-transpeptidase FtsI	gnl|IGB|bin.1_6	Bacteria	Pseudomonadota	Gammaproteobacteria	Alteromonadales	Colwelliaceae	Colwellia	Colwellia sp. Arc7-635
bin.1_01400	5666	1980	mrdA	3.4.16.4	COG0768	Peptidoglycan D,D-transpeptidase MrdA	gnl|IGB|bin.1_29	Bacteria	Pseudomonadota	Gammaproteobacteria	Alteromonadales	Colwelliaceae	Colwellia	Colwellia sp. Arc7-635
bin.1_01405	5667	873	dacA	3.4.16.4	COG1686	D-alanyl-D-alanine carboxypeptidase DacA	gnl|IGB|bin.1_29	Bacteria	Pseudomonadota	Gammaproteobacteria	Alteromonadales	Colwelliaceae	Colwellia	Colwellia sp. Arc7-635
bin.1_01406	5668	270	dacC	3.4.16.4	COG1686	D-alanyl-D-alanine carboxypeptidase DacC	gnl|IGB|bin.1_29	Bacteria	Pseudomonadota	Gammaproteobacteria	Alteromonadales	Colwelliaceae	Colwellia	Colwellia sp. Arc7-635
bin.101_00048	5669	1275	mrdA	3.4.16.4		Peptidoglycan D,D-transpeptidase MrdA	gnl|IGB|bin.101_1	Bacteria	Pseudomonadota	Gammaproteobacteria	Alteromonadales	Colwelliaceae
bin.101_00338	5670	483	ftsI_1	3.4.16.4		Peptidoglycan D,D-transpeptidase FtsI	gnl|IGB|bin.101_1	Bacteria	Pseudomonadota	Gammaproteobacteria	Alteromonadales	Colwelliaceae
bin.101_00339	5671	783	ftsI_2	3.4.16.4	COG0768	Peptidoglycan D,D-transpeptidase FtsI	gnl|IGB|bin.101_1	Bacteria	Pseudomonadota	Gammaproteobacteria	Alteromonadales	Colwelliaceae
bin.101_00340	5672	558	ftsI_3	3.4.16.4	COG0768	Peptidoglycan D,D-transpeptidase FtsI	gnl|IGB|bin.101_1	Bacteria	Pseudomonadota	Gammaproteobacteria	Alteromonadales	Colwelliaceae
bin.103_00139	5673	1590	yfeW	3.4.16.4		Putative D-alanyl-D-alanine carboxypeptidase	gnl|IGB|bin.103_1	Bacteria	Pseudomonadota	Gammaproteobacteria	Alteromonadales	Colwelliaceae
bin.124_00018	5674	1758	ftsI	3.4.16.4	COG0768	Peptidoglycan D,D-transpeptidase FtsI	gnl|IGB|bin.124_1	Bacteria	Pseudomonadota	Gammaproteobacteria	Alteromonadales	Colwelliaceae	Colwellia	Colwellia sp. Arc7-635
bin.153_09234	5675	753	mrdA_2	3.4.16.4	COG0768	Peptidoglycan D,D-transpeptidase MrdA	gnl|IGB|bin.153_221	Bacteria	Pseudomonadota	Gammaproteobacteria	Alteromonadales	Colwelliaceae	Colwellia	Colwellia sp. Arc7-635
bin.153_09235	5676	699	mrdA_3	3.4.16.4	COG0768	Peptidoglycan D,D-transpeptidase MrdA	gnl|IGB|bin.153_221	Bacteria	Pseudomonadota	Gammaproteobacteria	Alteromonadales	Colwelliaceae	Colwellia	Colwellia sp. Arc7-635
bin.153_09236	5677	300	mrdA_4	3.4.16.4		Peptidoglycan D,D-transpeptidase MrdA	gnl|IGB|bin.153_221	Bacteria	Pseudomonadota	Gammaproteobacteria	Alteromonadales	Colwelliaceae	Colwellia	Colwellia sp. Arc7-635
bin.18_00201	5678	1758	ftsI	3.4.16.4	COG0768	Peptidoglycan D,D-transpeptidase FtsI	gnl|IGB|bin.18_3	Bacteria	Pseudomonadota	Gammaproteobacteria	Alteromonadales	Colwelliaceae	Colwellia	Colwellia sp. Arc7-635
bin.46_00009	5679	1188	dacA	3.4.16.4	COG1686	D-alanyl-D-alanine carboxypeptidase DacA	gnl|IGB|bin.46_1	Bacteria	Pseudomonadota	Gammaproteobacteria	Alteromonadales	Colwelliaceae	Colwellia	Colwellia sp. Arc7-635
bin.46_00012	5680	1980	mrdA	3.4.16.4	COG0768	Peptidoglycan D,D-transpeptidase MrdA	gnl|IGB|bin.46_1	Bacteria	Pseudomonadota	Gammaproteobacteria	Alteromonadales	Colwelliaceae	Colwellia	Colwellia sp. Arc7-635
bin.101_00120	5883	1143	cpg2	3.4.17.11		Carboxypeptidase G2	gnl|IGB|bin.101_1	Bacteria	Pseudomonadota	Gammaproteobacteria	Alteromonadales	Colwelliaceae
bin.1_03628	5906	807	ggt_2	3.4.19.13	COG0405	Glutathione hydrolase proenzyme	gnl|IGB|bin.1_125	Bacteria	Pseudomonadota	Gammaproteobacteria	Alteromonadales	Colwelliaceae	Colwellia	Colwellia sp. Arc7-635
bin.1_03629	5907	939	ggt_3	3.4.19.13	COG0405	Glutathione hydrolase proenzyme	gnl|IGB|bin.1_125	Bacteria	Pseudomonadota	Gammaproteobacteria	Alteromonadales	Colwelliaceae	Colwellia	Colwellia sp. Arc7-635
bin.1_05566	5908	825	ggt_4	3.4.19.13	COG0405	Glutathione hydrolase proenzyme	gnl|IGB|bin.1_315	Bacteria	Pseudomonadota	Gammaproteobacteria	Alteromonadales	Colwelliaceae	Colwellia	Colwellia sp. Arc7-635
bin.103_00581	5909	1236	ggt_1	3.4.19.13	COG0405	Glutathione hydrolase proenzyme	gnl|IGB|bin.103_2	Bacteria	Pseudomonadota	Gammaproteobacteria	Alteromonadales	Colwelliaceae
bin.103_01407	5910	1683	ggt_2	3.4.19.13	COG0405	Glutathione hydrolase proenzyme	gnl|IGB|bin.103_5	Bacteria	Pseudomonadota	Gammaproteobacteria	Alteromonadales	Colwelliaceae	Colwellia	Colwellia sp. Arc7-635
bin.143_00451	5911	483	ggt_1	3.4.19.13	COG0405	Glutathione hydrolase proenzyme	gnl|IGB|bin.143_3	Bacteria	Pseudomonadota	Gammaproteobacteria	Alteromonadales	Colwelliaceae	Colwellia	Colwellia sp. Arc7-635
bin.143_00452	5912	1239	ggt_2	3.4.19.13	COG0405	Glutathione hydrolase proenzyme	gnl|IGB|bin.143_3	Bacteria	Pseudomonadota	Gammaproteobacteria	Alteromonadales	Colwelliaceae	Colwellia	Colwellia sp. Arc7-635
bin.1_04106	5972	450	iaaA_2	3.4.19.5	COG1446	Isoaspartyl peptidase	gnl|IGB|bin.1_156	Bacteria	Pseudomonadota	Gammaproteobacteria	Alteromonadales	Colwelliaceae	Colwellia	Colwellia sp. Arc7-635
bin.1_04107	5973	201	iaaA_3	3.4.19.5	COG1446	Isoaspartyl peptidase	gnl|IGB|bin.1_156	Bacteria	Pseudomonadota	Gammaproteobacteria	Alteromonadales	Colwelliaceae	Colwellia	Colwellia sp. Arc7-635
bin.1_01124	6002	1269	sppA_1	3.4.21.-	COG0616	Protease 4	gnl|IGB|bin.1_22	Bacteria	Pseudomonadota	Gammaproteobacteria	Alteromonadales	Colwelliaceae	Colwellia	Colwellia sp. Arc7-635
bin.1_01125	6003	441	sppA_2	3.4.21.-	COG0616	Protease 4	gnl|IGB|bin.1_22	Bacteria	Pseudomonadota	Gammaproteobacteria	Alteromonadales	Colwelliaceae	Colwellia	Colwellia sp. Arc7-635
bin.1_01303	6004	1050	sohB	3.4.21.-	COG0616	putative protease SohB	gnl|IGB|bin.1_27	Bacteria	Pseudomonadota	Gammaproteobacteria	Alteromonadales	Colwelliaceae	Colwellia	Colwellia sp. Arc7-635
bin.1_04473	6005	1566		3.4.21.-		Thermophilic serine proteinase	gnl|IGB|bin.1_186	Bacteria	Pseudomonadota	Gammaproteobacteria	Alteromonadales	Colwelliaceae	Colwellia	Colwellia sp. Arc7-635
bin.109_00527	6006	1050	sohB	3.4.21.-	COG0616	putative protease SohB	gnl|IGB|bin.109_2	Bacteria	Pseudomonadota	Gammaproteobacteria	Alteromonadales	Colwelliaceae
bin.151_00558	6007	804	sohB	3.4.21.-	COG0616	putative protease SohB	gnl|IGB|bin.151_7	Bacteria	Pseudomonadota	Gammaproteobacteria	Alteromonadales	Colwelliaceae	Colwellia	Colwellia sp. Arc7-635
bin.24_00382	6008	1050	sohB	3.4.21.-	COG0616	putative protease SohB	gnl|IGB|bin.24_6	Bacteria	Pseudomonadota	Gammaproteobacteria	Alteromonadales	Colwelliaceae	Colwellia	Colwellia sp. Arc7-635
bin.24_00550	6009	783	sppA_1	3.4.21.-	COG0616	Protease 4	gnl|IGB|bin.24_10	Bacteria	Pseudomonadota	Gammaproteobacteria	Alteromonadales	Colwelliaceae	Colwellia	Colwellia sp. Arc7-635
bin.24_00551	6010	1098	sppA_2	3.4.21.-	COG0616	Protease 4	gnl|IGB|bin.24_10	Bacteria	Pseudomonadota	Gammaproteobacteria	Alteromonadales	Colwelliaceae	Colwellia	Colwellia sp. Arc7-635
bin.96_06322	6011	1533		3.4.21.-		Thermophilic serine proteinase	gnl|IGB|bin.96_95	Bacteria	Pseudomonadota	Gammaproteobacteria	Alteromonadales	Colwelliaceae	Colwellia	Colwellia sp. Arc7-635
bin.110_00112	6135	330		3.4.21.101		Xanthomonalisin	gnl|IGB|bin.110_2	Bacteria	Pseudomonadota	Gammaproteobacteria	Alteromonadales	Colwelliaceae	Colwellia	Colwellia sp. Arc7-635
bin.1_01626	6138	1152	prc_1	3.4.21.102	COG0793	Tail-specific protease	gnl|IGB|bin.1_36	Bacteria	Pseudomonadota	Gammaproteobacteria	Alteromonadales	Colwelliaceae	Colwellia	Colwellia sp. MT41
bin.1_01627	6139	777	prc_2	3.4.21.102	COG0793	Tail-specific protease	gnl|IGB|bin.1_36	Bacteria	Pseudomonadota	Gammaproteobacteria	Alteromonadales	Colwelliaceae	Colwellia	Colwellia sp. MT41
bin.1_02589	6140	321	prc_3	3.4.21.102	COG0793	Tail-specific protease	gnl|IGB|bin.1_71	Bacteria	Pseudomonadota	Gammaproteobacteria	Alteromonadales	Colwelliaceae	Colwellia	Colwellia sp. Arc7-635
bin.1_02590	6141	1338	prc_4	3.4.21.102	COG0793	Tail-specific protease	gnl|IGB|bin.1_71	Bacteria	Pseudomonadota	Gammaproteobacteria	Alteromonadales	Colwelliaceae	Colwellia	Colwellia sp. Arc7-635
bin.1_02591	6142	426	prc_5	3.4.21.102	COG0793	Tail-specific protease	gnl|IGB|bin.1_71	Bacteria	Pseudomonadota	Gammaproteobacteria	Alteromonadales	Colwelliaceae	Colwellia	Colwellia sp. Arc7-635
bin.42_00246	6143	2037	prc	3.4.21.102	COG0793	Tail-specific protease	gnl|IGB|bin.42_4	Bacteria	Pseudomonadota	Gammaproteobacteria	Alteromonadales	Colwelliaceae	Colwellia	Colwellia sp. Arc7-635
bin.60_00198	6144	2055	prc	3.4.21.102	COG0793	Tail-specific protease	gnl|IGB|bin.60_2	Bacteria	Pseudomonadota	Gammaproteobacteria	Alteromonadales	Colwelliaceae
bin.1_00108	6204	867	glpG	3.4.21.105	COG0705	Rhomboid protease GlpG	gnl|IGB|bin.1_2	Bacteria	Pseudomonadota	Gammaproteobacteria	Alteromonadales	Colwelliaceae	Colwellia	Colwellia sp. Arc7-635
bin.103_00075	6205	696	glpG	3.4.21.105	COG0705	Rhomboid protease GlpG	gnl|IGB|bin.103_1	Bacteria	Pseudomonadota	Gammaproteobacteria	Alteromonadales	Colwelliaceae
bin.123_00329	6206	522	glpG	3.4.21.105	COG0705	Rhomboid protease GlpG	gnl|IGB|bin.123_2	Bacteria	Pseudomonadota	Gammaproteobacteria	Alteromonadales	Colwelliaceae
bin.33_00141	6207	696	glpG	3.4.21.105	COG0705	Rhomboid protease GlpG	gnl|IGB|bin.33_2	Bacteria	Pseudomonadota	Gammaproteobacteria	Alteromonadales	Colwelliaceae
bin.87_00603	6208	900	glpG	3.4.21.105	COG0705	Rhomboid protease GlpG	gnl|IGB|bin.87_3	Bacteria	Pseudomonadota	Gammaproteobacteria	Alteromonadales	Colwelliaceae
bin.1_01822	6257	576	degQ	3.4.21.107	COG0265	Periplasmic pH-dependent serine endoprotease DegQ	gnl|IGB|bin.1_42	Bacteria	Pseudomonadota	Gammaproteobacteria	Alteromonadales	Colwelliaceae	Colwellia	Colwellia sp. MT41
bin.1_01823	6258	597	degP_1	3.4.21.107	COG0265	Periplasmic serine endoprotease DegP	gnl|IGB|bin.1_42	Bacteria	Pseudomonadota	Gammaproteobacteria	Alteromonadales	Colwelliaceae	Colwellia	Colwellia sp. MT41
bin.1_01824	6259	1071	degS_1	3.4.21.107	COG0265	Serine endoprotease DegS	gnl|IGB|bin.1_42	Bacteria	Pseudomonadota	Gammaproteobacteria	Alteromonadales	Colwelliaceae	Colwellia	Colwellia sp. MT41
bin.1_01861	6260	1026	degS_2	3.4.21.107	COG0265	Serine endoprotease DegS	gnl|IGB|bin.1_43	Bacteria	Pseudomonadota	Gammaproteobacteria	Alteromonadales	Colwelliaceae	Colwellia	Colwellia sp. Arc7-635
bin.1_01867	6261	1308	degP_2	3.4.21.107	COG0265	Periplasmic serine endoprotease DegP	gnl|IGB|bin.1_43	Bacteria	Pseudomonadota	Gammaproteobacteria	Alteromonadales	Colwelliaceae	Colwellia	Colwellia sp. Arc7-635
bin.101_00164	6262	1248	degP	3.4.21.107	COG0265	Periplasmic serine endoprotease DegP	gnl|IGB|bin.101_1	Bacteria	Pseudomonadota	Gammaproteobacteria	Alteromonadales	Colwelliaceae
bin.101_00166	6263	717	degS	3.4.21.107	COG0265	Serine endoprotease DegS	gnl|IGB|bin.101_1	Bacteria	Pseudomonadota	Gammaproteobacteria	Alteromonadales	Colwelliaceae
bin.153_02257	6264	1026	degS	3.4.21.107	COG0265	Serine endoprotease DegS	gnl|IGB|bin.153_21	Bacteria	Pseudomonadota	Gammaproteobacteria	Alteromonadales	Colwelliaceae
bin.153_02260	6265	345	degP	3.4.21.107	COG0265	Periplasmic serine endoprotease DegP	gnl|IGB|bin.153_21	Bacteria	Pseudomonadota	Gammaproteobacteria	Alteromonadales	Colwelliaceae
bin.153_02261	6266	981	degQ	3.4.21.107	COG0265	Periplasmic pH-dependent serine endoprotease DegQ	gnl|IGB|bin.153_21	Bacteria	Pseudomonadota	Gammaproteobacteria	Alteromonadales	Colwelliaceae
bin.42_00384	6267	1362	degP	3.4.21.107	COG0265	Periplasmic serine endoprotease DegP	gnl|IGB|bin.42_7	Bacteria	Pseudomonadota	Gammaproteobacteria	Alteromonadales	Colwelliaceae	Colwellia	Colwellia sp. Arc7-635
bin.42_00387	6268	1026	degS	3.4.21.107	COG0265	Serine endoprotease DegS	gnl|IGB|bin.42_7	Bacteria	Pseudomonadota	Gammaproteobacteria	Alteromonadales	Colwelliaceae	Colwellia	Colwellia sp. Arc7-635
bin.7_00243	6269	576	degQ	3.4.21.107	COG0265	Periplasmic pH-dependent serine endoprotease DegQ	gnl|IGB|bin.7_6	Bacteria	Pseudomonadota	Gammaproteobacteria	Alteromonadales	Colwelliaceae	Colwellia	Colwellia sp. MT41
bin.7_00244	6270	597	degP	3.4.21.107	COG0265	Periplasmic serine endoprotease DegP	gnl|IGB|bin.7_6	Bacteria	Pseudomonadota	Gammaproteobacteria	Alteromonadales	Colwelliaceae	Colwellia	Colwellia sp. MT41
bin.7_00245	6271	1071	degS	3.4.21.107	COG0265	Serine endoprotease DegS	gnl|IGB|bin.7_6	Bacteria	Pseudomonadota	Gammaproteobacteria	Alteromonadales	Colwelliaceae	Colwellia	Colwellia sp. MT41
bin.1_05635	6340	2175		3.4.21.26		Prolyl endopeptidase	gnl|IGB|bin.1_326	Bacteria	Pseudomonadota	Gammaproteobacteria	Alteromonadales	Colwelliaceae	Colwellia	Colwellia sp. Arc7-635
bin.103_00042	6341	291	f1pep1_1	3.4.21.26		Prolyl endopeptidase	gnl|IGB|bin.103_1	Bacteria	Pseudomonadota	Gammaproteobacteria	Alteromonadales	Colwelliaceae
bin.103_00043	6342	240	f1pep1_2	3.4.21.26		Prolyl endopeptidase	gnl|IGB|bin.103_1	Bacteria	Pseudomonadota	Gammaproteobacteria	Alteromonadales	Colwelliaceae
bin.103_00044	6343	846		3.4.21.26		Prolyl endopeptidase	gnl|IGB|bin.103_1	Bacteria	Pseudomonadota	Gammaproteobacteria	Alteromonadales	Colwelliaceae
bin.82_00143	6344	222		3.4.21.26		Prolyl endopeptidase	gnl|IGB|bin.82_4	Bacteria	Pseudomonadota	Gammaproteobacteria	Alteromonadales	Colwelliaceae	Colwellia	Colwellia sp. Arc7-635
bin.82_00144	6345	1323		3.4.21.26		Prolyl endopeptidase	gnl|IGB|bin.82_4	Bacteria	Pseudomonadota	Gammaproteobacteria	Alteromonadales	Colwelliaceae	Colwellia	Colwellia sp. Arc7-635
bin.87_00577	6346	720	f1pep1	3.4.21.26		Prolyl endopeptidase	gnl|IGB|bin.87_3	Bacteria	Pseudomonadota	Gammaproteobacteria	Alteromonadales	Colwelliaceae
bin.87_00578	6347	570		3.4.21.26		Prolyl endopeptidase	gnl|IGB|bin.87_3	Bacteria	Pseudomonadota	Gammaproteobacteria	Alteromonadales	Colwelliaceae
bin.1_01390	6389	2391	lon_1	3.4.21.53		Lon protease	gnl|IGB|bin.1_29	Bacteria	Pseudomonadota	Gammaproteobacteria	Alteromonadales	Colwelliaceae	Colwellia	Colwellia sp. Arc7-635
bin.1_02198	6390	2349	lon_2	3.4.21.53	COG0466	Lon protease	gnl|IGB|bin.1_55	Bacteria	Pseudomonadota	Gammaproteobacteria	Alteromonadales	Colwelliaceae	Colwellia	Colwellia sp. MT41
bin.153_09248	6391	1728	lon_3	3.4.21.53		Lon protease	gnl|IGB|bin.153_221	Bacteria	Pseudomonadota	Gammaproteobacteria	Alteromonadales	Colwelliaceae	Colwellia	Colwellia sp. Arc7-635
bin.46_00021	6392	927	lon	3.4.21.53		Lon protease	gnl|IGB|bin.46_1	Bacteria	Pseudomonadota	Gammaproteobacteria	Alteromonadales	Colwelliaceae	Colwellia	Colwellia sp. Arc7-635
bin.103_00202	6530	267	lexA	3.4.21.88	COG1974	LexA repressor	gnl|IGB|bin.103_1	Bacteria	Pseudomonadota	Gammaproteobacteria	Alteromonadales	Colwelliaceae
bin.123_00229	6531	639	lexA	3.4.21.88		LexA repressor	gnl|IGB|bin.123_1	Bacteria	Pseudomonadota	Gammaproteobacteria	Alteromonadales	Colwelliaceae
bin.132_00400	6532	618	lexA	3.4.21.88	COG1974	LexA repressor	gnl|IGB|bin.132_3	Bacteria	Pseudomonadota	Gammaproteobacteria	Alteromonadales	Colwelliaceae
bin.42_00073	6533	615	lexA	3.4.21.88	COG1974	LexA repressor	gnl|IGB|bin.42_1	Bacteria	Pseudomonadota	Gammaproteobacteria	Alteromonadales	Colwelliaceae
bin.87_00710	6534	636	lexA	3.4.21.88	COG1974	LexA repressor	gnl|IGB|bin.87_3	Bacteria	Pseudomonadota	Gammaproteobacteria	Alteromonadales	Colwelliaceae
bin.1_00477	6567	603	lepB_1	3.4.21.89	COG0681	Signal peptidase I	gnl|IGB|bin.1_7	Bacteria	Pseudomonadota	Gammaproteobacteria	Alteromonadales	Colwelliaceae	Colwellia	Colwellia sp. Arc7-635
bin.1_05546	6568	939	lepB_3	3.4.21.89	COG0681	Signal peptidase I	gnl|IGB|bin.1_312	Bacteria	Pseudomonadota	Gammaproteobacteria	Alteromonadales	Colwelliaceae	Colwellia	Colwellia sp. Arc7-635
bin.103_00730	6569	462	lepB	3.4.21.89		Signal peptidase I	gnl|IGB|bin.103_2	Bacteria	Pseudomonadota	Gammaproteobacteria	Alteromonadales	Colwelliaceae
bin.109_01900	6570	594	lepB	3.4.21.89	COG0681	Signal peptidase I	gnl|IGB|bin.109_15	Bacteria	Pseudomonadota	Gammaproteobacteria	Alteromonadales	Colwelliaceae
bin.141_00006	6571	477	sipS	3.4.21.89	COG0681	Signal peptidase I S	gnl|IGB|bin.141_1	Bacteria	Pseudomonadota	Gammaproteobacteria	Alteromonadales	Colwelliaceae	Colwellia	Colwellia sp. Arc7-635
bin.18_00278	6572	714	lepB	3.4.21.89	COG0681	Signal peptidase I	gnl|IGB|bin.18_5	Bacteria	Pseudomonadota	Gammaproteobacteria	Alteromonadales	Colwelliaceae	Colwellia	Colwellia sp. MT41
bin.98_00258	6573	666	lepB	3.4.21.89	COG0681	Signal peptidase I	gnl|IGB|bin.98_2	Bacteria	Pseudomonadota	Gammaproteobacteria	Alteromonadales	Colwelliaceae
bin.1_02201	6619	132	clpP_1	3.4.21.92	COG0740	ATP-dependent Clp protease proteolytic subunit	gnl|IGB|bin.1_55	Bacteria	Pseudomonadota	Gammaproteobacteria	Alteromonadales	Colwelliaceae	Colwellia	Colwellia sp. MT41
bin.1_02202	6620	519	clpP_2	3.4.21.92	COG0740	ATP-dependent Clp protease proteolytic subunit	gnl|IGB|bin.1_55	Bacteria	Pseudomonadota	Gammaproteobacteria	Alteromonadales	Colwelliaceae	Colwellia	Colwellia sp. MT41
bin.1_04463	6621	600	clpP_3	3.4.21.92	COG0740	ATP-dependent Clp protease proteolytic subunit	gnl|IGB|bin.1_185	Bacteria	Pseudomonadota	Gammaproteobacteria	Alteromonadales	Colwelliaceae	Colwellia	Colwellia sp. Arc7-635
bin.1_00452	6721	513	lspA_1	3.4.23.36	COG0597	Lipoprotein signal peptidase	gnl|IGB|bin.1_7	Bacteria	Pseudomonadota	Gammaproteobacteria	Alteromonadales	Colwelliaceae	Colwellia	Colwellia sp. Arc7-635
bin.109_00540	6722	516	lspA	3.4.23.36	COG0597	Lipoprotein signal peptidase	gnl|IGB|bin.109_2	Bacteria	Pseudomonadota	Gammaproteobacteria	Alteromonadales	Colwelliaceae
bin.141_00034	6723	291	lspA	3.4.23.36	COG0597	Lipoprotein signal peptidase	gnl|IGB|bin.141_1	Bacteria	Pseudomonadota	Gammaproteobacteria	Alteromonadales	Colwelliaceae	Colwellia	Colwellia sp. Arc7-635
bin.1_00461	6787	1356		3.4.24.-	COG0612	putative zinc protease	gnl|IGB|bin.1_7	Bacteria	Pseudomonadota	Gammaproteobacteria	Alteromonadales	Colwelliaceae	Colwellia	Colwellia sp. Arc7-635
bin.1_02000	6788	1002	pepO_1	3.4.24.-	COG3590	Neutral endopeptidase	gnl|IGB|bin.1_48	Bacteria	Pseudomonadota	Gammaproteobacteria	Alteromonadales	Colwelliaceae	Colwellia	Colwellia sp. Arc7-635
bin.1_02360	6789	1935	pepO_2	3.4.24.-	COG3590	Neutral endopeptidase	gnl|IGB|bin.1_62	Bacteria	Pseudomonadota	Gammaproteobacteria	Alteromonadales	Colwelliaceae
bin.1_02403	6790	732	rseP_2	3.4.24.-	COG0750	Regulator of sigma-E protease RseP	gnl|IGB|bin.1_64	Bacteria	Pseudomonadota	Gammaproteobacteria	Alteromonadales	Colwelliaceae	Colwellia	Colwellia sp. Arc7-635
bin.1_02404	6791	639	rseP_3	3.4.24.-	COG0750	Regulator of sigma-E protease RseP	gnl|IGB|bin.1_64	Bacteria	Pseudomonadota	Gammaproteobacteria	Alteromonadales	Colwelliaceae	Colwellia	Colwellia sp. Arc7-635
bin.1_04979	6792	1281		3.4.24.-	COG0612	putative zinc protease	gnl|IGB|bin.1_236	Bacteria	Pseudomonadota	Gammaproteobacteria	Alteromonadales	Colwelliaceae	Colwellia	Colwellia sp. Arc7-635
bin.1_05027	6793	804	ftsH_2	3.4.24.-	COG0465	ATP-dependent zinc metalloprotease FtsH	gnl|IGB|bin.1_241	Bacteria	Pseudomonadota	Gammaproteobacteria	Alteromonadales	Colwelliaceae	Colwellia	Colwellia sp. Arc7-635
bin.101_00143	6794	2130	ftsH	3.4.24.-		ATP-dependent zinc metalloprotease FtsH	gnl|IGB|bin.101_1	Bacteria	Pseudomonadota	Gammaproteobacteria	Alteromonadales	Colwelliaceae
bin.109_00562	6795	711	pepO	3.4.24.-	COG3590	Neutral endopeptidase	gnl|IGB|bin.109_2	Bacteria	Pseudomonadota	Gammaproteobacteria	Alteromonadales	Colwelliaceae
bin.109_01769	6796	1137	mepM	3.4.24.-	COG0739	Murein DD-endopeptidase MepM	gnl|IGB|bin.109_12	Bacteria	Pseudomonadota	Gammaproteobacteria	Alteromonadales	Colwelliaceae
bin.123_00204	6797	864	ftsH_1	3.4.24.-	COG0465	ATP-dependent zinc metalloprotease FtsH	gnl|IGB|bin.123_1	Bacteria	Pseudomonadota	Gammaproteobacteria	Alteromonadales	Colwelliaceae
bin.123_00205	6798	996	ftsH_2	3.4.24.-	COG0465	ATP-dependent zinc metalloprotease FtsH	gnl|IGB|bin.123_1	Bacteria	Pseudomonadota	Gammaproteobacteria	Alteromonadales	Colwelliaceae
bin.132_00715	6799	1239	ftsH	3.4.24.-	COG0465	ATP-dependent zinc metalloprotease FtsH	gnl|IGB|bin.132_9	Bacteria	Pseudomonadota	Gammaproteobacteria	Alteromonadales	Colwelliaceae
bin.141_00024	6800	1356		3.4.24.-	COG0612	putative zinc protease	gnl|IGB|bin.141_1	Bacteria	Pseudomonadota	Gammaproteobacteria	Alteromonadales	Colwelliaceae	Colwellia	Colwellia sp. Arc7-635
bin.151_00605	6801	798	rseP	3.4.24.-	COG0750	Regulator of sigma-E protease RseP	gnl|IGB|bin.151_7	Bacteria	Pseudomonadota	Gammaproteobacteria	Alteromonadales	Colwelliaceae	Colwellia	Colwellia sp. Arc7-635
bin.18_00250	6802	1485		3.4.24.-	COG0612	putative zinc protease	gnl|IGB|bin.18_4	Bacteria	Pseudomonadota	Gammaproteobacteria	Alteromonadales	Colwelliaceae	Colwellia	Colwellia sp. Arc7-635
bin.24_00011	6803	1359	rseP_1	3.4.24.-	COG0750	Regulator of sigma-E protease RseP	gnl|IGB|bin.24_1	Bacteria	Pseudomonadota	Gammaproteobacteria	Alteromonadales	Colwelliaceae
bin.24_00419	6804	1356	rseP_2	3.4.24.-	COG0750	Regulator of sigma-E protease RseP	gnl|IGB|bin.24_6	Bacteria	Pseudomonadota	Gammaproteobacteria	Alteromonadales	Colwelliaceae	Colwellia	Colwellia sp. Arc7-635
bin.7_00403	6805	1281		3.4.24.-	COG0612	putative zinc protease	gnl|IGB|bin.7_16	Bacteria	Pseudomonadota	Gammaproteobacteria	Alteromonadales	Colwelliaceae	Colwellia	Colwellia sp. Arc7-635
bin.87_01366	6806	2073	pepO_2	3.4.24.-	COG3590	Neutral endopeptidase	gnl|IGB|bin.87_7	Bacteria	Pseudomonadota	Gammaproteobacteria	Alteromonadales	Colwelliaceae
bin.87_01481	6807	1359	rseP	3.4.24.-	COG0750	Regulator of sigma-E protease RseP	gnl|IGB|bin.87_7	Bacteria	Pseudomonadota	Gammaproteobacteria	Alteromonadales	Colwelliaceae
bin.87_02270	6808	1992	ftsH_2	3.4.24.-	COG0465	ATP-dependent zinc metalloprotease FtsH	gnl|IGB|bin.87_14	Bacteria	Pseudomonadota	Gammaproteobacteria	Alteromonadales	Colwelliaceae
bin.109_00902	7150	1488	ptrA_1	3.4.24.55	COG1025	Protease 3	gnl|IGB|bin.109_4	Bacteria	Pseudomonadota	Gammaproteobacteria	Alteromonadales	Colwelliaceae
bin.109_00904	7151	354	ptrA_2	3.4.24.55	COG1025	Protease 3	gnl|IGB|bin.109_4	Bacteria	Pseudomonadota	Gammaproteobacteria	Alteromonadales	Colwelliaceae
bin.24_00265	7152	2013	ptrA_1	3.4.24.55	COG1025	Protease 3	gnl|IGB|bin.24_3	Bacteria	Pseudomonadota	Gammaproteobacteria	Alteromonadales	Colwelliaceae
bin.24_00266	7153	693	ptrA_2	3.4.24.55	COG1025	Protease 3	gnl|IGB|bin.24_3	Bacteria	Pseudomonadota	Gammaproteobacteria	Alteromonadales	Colwelliaceae
bin.103_00654	7172	939	prlC_1	3.4.24.70	COG0339	Oligopeptidase A	gnl|IGB|bin.103_2	Bacteria	Pseudomonadota	Gammaproteobacteria	Alteromonadales	Colwelliaceae
bin.103_00655	7173	585	prlC_2	3.4.24.70	COG0339	Oligopeptidase A	gnl|IGB|bin.103_2	Bacteria	Pseudomonadota	Gammaproteobacteria	Alteromonadales	Colwelliaceae
bin.141_00016	7174	297	prlC	3.4.24.70	COG0339	Oligopeptidase A	gnl|IGB|bin.141_1	Bacteria	Pseudomonadota	Gammaproteobacteria	Alteromonadales	Colwelliaceae	Colwellia	Colwellia sp. Arc7-635
bin.1_00593	7233	519	hslV	3.4.25.2	COG5405	ATP-dependent protease subunit HslV	gnl|IGB|bin.1_9	Bacteria	Pseudomonadota	Gammaproteobacteria	Alteromonadales	Colwelliaceae
bin.101_00197	7234	519	hslV	3.4.25.2	COG5405	ATP-dependent protease subunit HslV	gnl|IGB|bin.101_1	Bacteria	Pseudomonadota	Gammaproteobacteria	Alteromonadales	Colwelliaceae
bin.153_06370	7235	858	hslV_2	3.4.25.2		ATP-dependent protease subunit HslV	gnl|IGB|bin.153_103	Bacteria	Pseudomonadota	Gammaproteobacteria	Alteromonadales	Colwelliaceae	Colwellia	Colwellia sp. Arc7-635
bin.1_05561	7257	924		3.5.1.-	COG0123	Histone deacetylase-like amidohydrolase	gnl|IGB|bin.1_314	Bacteria	Pseudomonadota	Gammaproteobacteria	Alteromonadales	Colwelliaceae	Colwellia	Colwellia sp. Arc7-635
bin.103_01442	7258	492	hdaH_2	3.5.1.-		Histone deacetylase-like amidohydrolase	gnl|IGB|bin.103_5	Bacteria	Pseudomonadota	Gammaproteobacteria	Alteromonadales	Colwelliaceae	Colwellia	Colwellia sp. Arc7-635
bin.87_01405	7259	681	bshB1	3.5.1.-	COG2120	N-acetyl-alpha-D-glucosaminyl L-malate deacetylase 1	gnl|IGB|bin.87_7	Bacteria	Pseudomonadota	Gammaproteobacteria	Alteromonadales	Colwelliaceae
bin.96_09867	7260	924		3.5.1.-	COG0123	Histone deacetylase-like amidohydrolase	gnl|IGB|bin.96_224	Bacteria	Pseudomonadota	Gammaproteobacteria	Alteromonadales	Colwelliaceae	Colwellia	Colwellia sp. Arc7-635
bin.1_01126	7428	765	ansA_1	3.5.1.1	COG0252	L-asparaginase 1	gnl|IGB|bin.1_22	Bacteria	Pseudomonadota	Gammaproteobacteria	Alteromonadales	Colwelliaceae	Colwellia	Colwellia sp. Arc7-635
bin.1_01127	7429	285	ansA_2	3.5.1.1	COG0252	L-asparaginase 1	gnl|IGB|bin.1_22	Bacteria	Pseudomonadota	Gammaproteobacteria	Alteromonadales	Colwelliaceae	Colwellia	Colwellia sp. Arc7-635
bin.24_00552	7430	1005	ansA	3.5.1.1	COG0252	L-asparaginase 1	gnl|IGB|bin.24_10	Bacteria	Pseudomonadota	Gammaproteobacteria	Alteromonadales	Colwelliaceae	Colwellia	Colwellia sp. Arc7-635
bin.1_00155	7471	861	purU_1	3.5.1.10	COG0788	Formyltetrahydrofolate deformylase	gnl|IGB|bin.1_2	Bacteria	Pseudomonadota	Gammaproteobacteria	Alteromonadales	Colwelliaceae	Colwellia	Colwellia sp. Arc7-635
bin.1_01834	7472	171	purU_2	3.5.1.10		Formyltetrahydrofolate deformylase	gnl|IGB|bin.1_42	Bacteria	Pseudomonadota	Gammaproteobacteria	Alteromonadales	Colwelliaceae	Colwellia	Colwellia sp. MT41
bin.1_01835	7473	627	purU_3	3.5.1.10	COG0788	Formyltetrahydrofolate deformylase	gnl|IGB|bin.1_42	Bacteria	Pseudomonadota	Gammaproteobacteria	Alteromonadales	Colwelliaceae	Colwellia	Colwellia sp. MT41
bin.101_00175	7474	861	purU	3.5.1.10	COG0788	Formyltetrahydrofolate deformylase	gnl|IGB|bin.101_1	Bacteria	Pseudomonadota	Gammaproteobacteria	Alteromonadales	Colwelliaceae
bin.123_00383	7475	861	purU	3.5.1.10	COG0788	Formyltetrahydrofolate deformylase	gnl|IGB|bin.123_2	Bacteria	Pseudomonadota	Gammaproteobacteria	Alteromonadales	Colwelliaceae
bin.7_00255	7476	171	purU_1	3.5.1.10		Formyltetrahydrofolate deformylase	gnl|IGB|bin.7_6	Bacteria	Pseudomonadota	Gammaproteobacteria	Alteromonadales	Colwelliaceae	Colwellia	Colwellia sp. MT41
bin.7_00256	7477	627	purU_2	3.5.1.10	COG0788	Formyltetrahydrofolate deformylase	gnl|IGB|bin.7_6	Bacteria	Pseudomonadota	Gammaproteobacteria	Alteromonadales	Colwelliaceae	Colwellia	Colwellia sp. MT41
bin.18_00046	7533	639	pgdA	3.5.1.104	COG0726	Peptidoglycan-N-acetylglucosamine deacetylase	gnl|IGB|bin.18_1	Bacteria	Pseudomonadota	Gammaproteobacteria	Alteromonadales	Colwelliaceae
bin.1_00405	7547	918	lpxC_1	3.5.1.108	COG0774	UDP-3-O-acyl-N-acetylglucosamine deacetylase	gnl|IGB|bin.1_6	Bacteria	Pseudomonadota	Gammaproteobacteria	Alteromonadales	Colwelliaceae	Colwellia	Colwellia sp. Arc7-635
bin.101_00317	7548	384	lpxC_1	3.5.1.108	COG0774	UDP-3-O-acyl-N-acetylglucosamine deacetylase	gnl|IGB|bin.101_1	Bacteria	Pseudomonadota	Gammaproteobacteria	Alteromonadales	Colwelliaceae
bin.101_00318	7549	366	lpxC_2	3.5.1.108	COG0774	UDP-3-O-acyl-N-acetylglucosamine deacetylase	gnl|IGB|bin.101_1	Bacteria	Pseudomonadota	Gammaproteobacteria	Alteromonadales	Colwelliaceae
bin.124_00035	7550	918	lpxC	3.5.1.108	COG0774	UDP-3-O-acyl-N-acetylglucosamine deacetylase	gnl|IGB|bin.124_1	Bacteria	Pseudomonadota	Gammaproteobacteria	Alteromonadales	Colwelliaceae	Colwellia	Colwellia sp. Arc7-635
bin.18_00189	7551	918	lpxC	3.5.1.108	COG0774	UDP-3-O-acyl-N-acetylglucosamine deacetylase	gnl|IGB|bin.18_3	Bacteria	Pseudomonadota	Gammaproteobacteria	Alteromonadales	Colwelliaceae	Colwellia	Colwellia sp. Arc7-635
bin.98_00167	7609	600	rutB	3.5.1.110		Peroxyureidoacrylate/ureidoacrylate amidohydrolase RutB	gnl|IGB|bin.98_2	Bacteria	Pseudomonadota	Gammaproteobacteria	Alteromonadales	Colwelliaceae
bin.1_02220	7629	705	hchA	3.5.1.124		Protein/nucleic acid deglycase HchA	gnl|IGB|bin.1_56	Bacteria	Pseudomonadota	Gammaproteobacteria	Alteromonadales	Colwelliaceae	Colwellia	Colwellia sp. Arc7-635
bin.1_03055	7688	855	nit1_2	3.5.1.128		Deaminated glutathione amidase	gnl|IGB|bin.1_93	Bacteria	Pseudomonadota	Gammaproteobacteria	Alteromonadales	Colwelliaceae	Colwellia	Colwellia sp. Arc7-635
bin.87_02213	7689	867	nit1_2	3.5.1.128		Deaminated glutathione amidase	gnl|IGB|bin.87_13	Bacteria	Pseudomonadota	Gammaproteobacteria	Alteromonadales	Colwelliaceae
bin.1_00026	7726	1215	argE_1	3.5.1.16	COG0624	Acetylornithine deacetylase	gnl|IGB|bin.1_1	Bacteria	Pseudomonadota	Gammaproteobacteria	Alteromonadales	Colwelliaceae
bin.1_01105	7727	786	argE_2	3.5.1.16	COG0624	Acetylornithine deacetylase	gnl|IGB|bin.1_21	Bacteria	Pseudomonadota	Gammaproteobacteria	Alteromonadales	Colwelliaceae	Colwellia	Colwellia sp. Arc7-635
bin.1_03750	7728	1326	argE_3	3.5.1.16		Acetylornithine deacetylase	gnl|IGB|bin.1_132	Bacteria	Pseudomonadota	Gammaproteobacteria	Alteromonadales	Colwelliaceae	Colwellia	Colwellia sp. Arc7-635
bin.103_00359	7729	606	argE_1	3.5.1.16	COG0624	Acetylornithine deacetylase	gnl|IGB|bin.103_1	Bacteria	Pseudomonadota	Gammaproteobacteria	Alteromonadales	Colwelliaceae
bin.103_00360	7730	546	argE_2	3.5.1.16		Acetylornithine deacetylase	gnl|IGB|bin.103_1	Bacteria	Pseudomonadota	Gammaproteobacteria	Alteromonadales	Colwelliaceae
bin.130_00587	7731	621	argE	3.5.1.16		Acetylornithine deacetylase	gnl|IGB|bin.130_4	Bacteria	Pseudomonadota	Gammaproteobacteria	Alteromonadales	Colwelliaceae
bin.87_01975	7732	1215	argE_1	3.5.1.16	COG0624	Acetylornithine deacetylase	gnl|IGB|bin.87_11	Bacteria	Pseudomonadota	Gammaproteobacteria	Alteromonadales	Colwelliaceae
bin.87_02591	7733	1215	argE_2	3.5.1.16	COG0624	Acetylornithine deacetylase	gnl|IGB|bin.87_17	Bacteria	Pseudomonadota	Gammaproteobacteria	Alteromonadales	Colwelliaceae
bin.109_00867	7764	1287	dapE_1	3.5.1.18		Succinyl-diaminopimelate desuccinylase	gnl|IGB|bin.109_4	Bacteria	Pseudomonadota	Gammaproteobacteria	Alteromonadales	Colwelliaceae
bin.109_01934	7765	1551	dapE_2	3.5.1.18		Succinyl-diaminopimelate desuccinylase	gnl|IGB|bin.109_17	Bacteria	Pseudomonadota	Gammaproteobacteria	Alteromonadales	Colwelliaceae	Colwellia
bin.110_00011	7766	834	dapE	3.5.1.18	COG0624	Succinyl-diaminopimelate desuccinylase	gnl|IGB|bin.110_1	Bacteria	Pseudomonadota	Gammaproteobacteria	Alteromonadales	Colwelliaceae	Colwellia	Colwellia sp. Arc7-635
bin.33_00191	7767	1200	dapE	3.5.1.18	COG0624	Succinyl-diaminopimelate desuccinylase	gnl|IGB|bin.33_4	Bacteria	Pseudomonadota	Gammaproteobacteria	Alteromonadales	Colwelliaceae
bin.1_01469	7835	975	glsA2	3.5.1.2	COG2066	Glutaminase 2	gnl|IGB|bin.1_31	Bacteria	Pseudomonadota	Gammaproteobacteria	Alteromonadales	Colwelliaceae	Colwellia	Colwellia sp. Arc7-635
bin.109_01852	7836	429	glsA2	3.5.1.2	COG2066	Glutaminase 2	gnl|IGB|bin.109_14	Bacteria	Pseudomonadota	Gammaproteobacteria	Alteromonadales	Colwelliaceae	Colwellia	Colwellia sp. Arc7-635
bin.109_01853	7837	507	glsA	3.5.1.2	COG2066	Thermolabile glutaminase	gnl|IGB|bin.109_14	Bacteria	Pseudomonadota	Gammaproteobacteria	Alteromonadales	Colwelliaceae	Colwellia	Colwellia sp. Arc7-635
bin.1_00424	7884	615	ampD_1	3.5.1.28		1,6-anhydro-N-acetylmuramyl-L-alanine amidase AmpD	gnl|IGB|bin.1_6	Bacteria	Pseudomonadota	Gammaproteobacteria	Alteromonadales	Colwelliaceae	Colwellia	Colwellia sp. Arc7-635
bin.1_00882	7885	1320	amiC_2	3.5.1.28	COG0860	N-acetylmuramoyl-L-alanine amidase AmiC	gnl|IGB|bin.1_15	Bacteria	Pseudomonadota	Gammaproteobacteria	Alteromonadales	Colwelliaceae	Colwellia	Colwellia sp. Arc7-635
bin.103_00277	7886	591	amiC	3.5.1.28	COG0860	N-acetylmuramoyl-L-alanine amidase AmiC	gnl|IGB|bin.103_1	Bacteria	Pseudomonadota	Gammaproteobacteria	Alteromonadales	Colwelliaceae
bin.103_00278	7887	414	amiB	3.5.1.28	COG0860	N-acetylmuramoyl-L-alanine amidase AmiB	gnl|IGB|bin.103_1	Bacteria	Pseudomonadota	Gammaproteobacteria	Alteromonadales	Colwelliaceae
bin.103_00479	7888	570	ampD	3.5.1.28		1,6-anhydro-N-acetylmuramyl-L-alanine amidase AmpD	gnl|IGB|bin.103_2	Bacteria	Pseudomonadota	Gammaproteobacteria	Alteromonadales	Colwelliaceae
bin.124_00057	7889	615	ampD	3.5.1.28		1,6-anhydro-N-acetylmuramyl-L-alanine amidase AmpD	gnl|IGB|bin.124_1	Bacteria	Pseudomonadota	Gammaproteobacteria	Alteromonadales	Colwelliaceae	Colwellia	Colwellia sp. Arc7-635
bin.18_00103	7890	1320	amiC	3.5.1.28	COG0860	N-acetylmuramoyl-L-alanine amidase AmiC	gnl|IGB|bin.18_1	Bacteria	Pseudomonadota	Gammaproteobacteria	Alteromonadales	Colwelliaceae
bin.1_05301	7972	984	hipO	3.5.1.32	COG1473	Hippurate hydrolase	gnl|IGB|bin.1_278	Bacteria	Pseudomonadota	Gammaproteobacteria	Alteromonadales	Colwelliaceae	Colwellia	Colwellia sp. Arc7-635
bin.1_02819	7990	1281	pncC	3.5.1.42	COG1058	Nicotinamide-nucleotide amidohydrolase PncC	gnl|IGB|bin.1_81	Bacteria	Pseudomonadota	Gammaproteobacteria	Alteromonadales	Colwelliaceae	Colwellia	Colwellia sp. Arc7-635
bin.110_00145	7991	1281	pncC	3.5.1.42	COG1058	Nicotinamide-nucleotide amidohydrolase PncC	gnl|IGB|bin.110_2	Bacteria	Pseudomonadota	Gammaproteobacteria	Alteromonadales	Colwelliaceae	Colwellia	Colwellia sp. Arc7-635
bin.46_00079	7992	1281	pncC	3.5.1.42	COG1058	Nicotinamide-nucleotide amidohydrolase PncC	gnl|IGB|bin.46_2	Bacteria	Pseudomonadota	Gammaproteobacteria	Alteromonadales	Colwelliaceae	Colwellia	Colwellia sp. Arc7-635
bin.1_00115	8025	948	cheB_1	3.5.1.44		Protein-glutamate methylesterase/protein-glutamine glutaminase	gnl|IGB|bin.1_2	Bacteria	Pseudomonadota	Gammaproteobacteria	Alteromonadales	Colwelliaceae	Colwellia	Colwellia sp. Arc7-635
bin.1_02575	8026	1689	cheB_3	3.5.1.44		Protein-glutamate methylesterase/protein-glutamine glutaminase	gnl|IGB|bin.1_70	Bacteria	Pseudomonadota	Gammaproteobacteria	Alteromonadales	Colwelliaceae	Colwellia	Colwellia sp. Arc7-635
bin.1_02741	8027	759	cheB_4	3.5.1.44		Protein-glutamate methylesterase/protein-glutamine glutaminase	gnl|IGB|bin.1_77	Bacteria	Pseudomonadota	Gammaproteobacteria	Alteromonadales	Colwelliaceae	Colwellia	Colwellia sp. Arc7-635
bin.1_02809	8028	564	cheB_5	3.5.1.44		Protein-glutamate methylesterase/protein-glutamine glutaminase	gnl|IGB|bin.1_81	Bacteria	Pseudomonadota	Gammaproteobacteria	Alteromonadales	Colwelliaceae	Colwellia	Colwellia sp. Arc7-635
bin.1_02895	8029	978	cheB_6	3.5.1.44		Protein-glutamate methylesterase/protein-glutamine glutaminase	gnl|IGB|bin.1_85	Bacteria	Pseudomonadota	Gammaproteobacteria	Alteromonadales	Colwelliaceae	Colwellia	Colwellia sp. Arc7-635
bin.103_00107	8030	525	cheB_1	3.5.1.44		Protein-glutamate methylesterase/protein-glutamine glutaminase	gnl|IGB|bin.103_1	Bacteria	Pseudomonadota	Gammaproteobacteria	Alteromonadales	Colwelliaceae
bin.109_00398	8031	594	cheB	3.5.1.44		Protein-glutamate methylesterase/protein-glutamine glutaminase	gnl|IGB|bin.109_2	Bacteria	Pseudomonadota	Gammaproteobacteria	Alteromonadales	Colwelliaceae
bin.110_00372	8032	405	cheB	3.5.1.44		Protein-glutamate methylesterase/protein-glutamine glutaminase	gnl|IGB|bin.110_6	Bacteria	Pseudomonadota	Gammaproteobacteria	Alteromonadales	Colwelliaceae
bin.123_00111	8033	1014	cheB_1	3.5.1.44		Protein-glutamate methylesterase/protein-glutamine glutaminase	gnl|IGB|bin.123_1	Bacteria	Pseudomonadota	Gammaproteobacteria	Alteromonadales	Colwelliaceae
bin.123_00337	8034	948	cheB_2	3.5.1.44		Protein-glutamate methylesterase/protein-glutamine glutaminase	gnl|IGB|bin.123_2	Bacteria	Pseudomonadota	Gammaproteobacteria	Alteromonadales	Colwelliaceae
bin.124_00579	8035	783	cheB	3.5.1.44		Protein-glutamate methylesterase/protein-glutamine glutaminase	gnl|IGB|bin.124_12	Bacteria	Pseudomonadota	Gammaproteobacteria	Alteromonadales	Colwelliaceae	Colwellia	Colwellia sp. Arc7-635
bin.151_01302	8036	1647	cheB_2	3.5.1.44		Protein-glutamate methylesterase/protein-glutamine glutaminase	gnl|IGB|bin.151_23	Bacteria	Pseudomonadota	Gammaproteobacteria	Alteromonadales	Colwelliaceae	Colwellia	Colwellia sp. Arc7-635
bin.18_00297	8037	978	cheB_1	3.5.1.44		Protein-glutamate methylesterase/protein-glutamine glutaminase	gnl|IGB|bin.18_6	Bacteria	Pseudomonadota	Gammaproteobacteria	Alteromonadales	Colwelliaceae	Colwellia	Colwellia sp. Arc7-635
bin.18_00347	8038	1116	cheB_2	3.5.1.44		Protein-glutamate methylesterase/protein-glutamine glutaminase	gnl|IGB|bin.18_8	Bacteria	Pseudomonadota	Gammaproteobacteria	Alteromonadales	Colwelliaceae	Colwellia	Colwellia sp. Arc7-635
bin.46_00186	8039	1224	cheB	3.5.1.44		Protein-glutamate methylesterase/protein-glutamine glutaminase	gnl|IGB|bin.46_4	Bacteria	Pseudomonadota	Gammaproteobacteria	Alteromonadales	Colwelliaceae	Colwellia	Colwellia sp. Arc7-635
bin.87_00627	8040	993	cheB_1	3.5.1.44		Protein-glutamate methylesterase/protein-glutamine glutaminase	gnl|IGB|bin.87_3	Bacteria	Pseudomonadota	Gammaproteobacteria	Alteromonadales	Colwelliaceae
bin.124_00584	8140	1350		3.5.1.47		N-acetyldiaminopimelate deacetylase	gnl|IGB|bin.124_12	Bacteria	Pseudomonadota	Gammaproteobacteria	Alteromonadales	Colwelliaceae	Colwellia	Colwellia sp. Arc7-635
bin.18_00343	8141	1350		3.5.1.47		N-acetyldiaminopimelate deacetylase	gnl|IGB|bin.18_8	Bacteria	Pseudomonadota	Gammaproteobacteria	Alteromonadales	Colwelliaceae	Colwellia	Colwellia sp. Arc7-635
bin.1_03737	8155	1185	ureC1	3.5.1.5		Urease subunit alpha 1	gnl|IGB|bin.1_131	Bacteria	Pseudomonadota	Gammaproteobacteria	Alteromonadales	Colwelliaceae	Colwellia	Colwellia sp. Arc7-635
bin.87_02699	8156	303	ureA	3.5.1.5		Urease subunit gamma	gnl|IGB|bin.87_19	Bacteria	Pseudomonadota	Gammaproteobacteria	Alteromonadales	Colwelliaceae
bin.87_02700	8157	330	ureB	3.5.1.5		Urease subunit beta	gnl|IGB|bin.87_19	Bacteria	Pseudomonadota	Gammaproteobacteria	Alteromonadales	Colwelliaceae
bin.87_02701	8158	1713	ureC1	3.5.1.5		Urease subunit alpha 1	gnl|IGB|bin.87_19	Bacteria	Pseudomonadota	Gammaproteobacteria	Alteromonadales	Colwelliaceae
bin.1_00072	8279	501	def2	3.5.1.88	COG0242	Peptide deformylase 2	gnl|IGB|bin.1_1	Bacteria	Pseudomonadota	Gammaproteobacteria	Alteromonadales	Colwelliaceae
bin.1_00711	8280	522	def	3.5.1.88	COG0242	Peptide deformylase	gnl|IGB|bin.1_12	Bacteria	Pseudomonadota	Gammaproteobacteria	Alteromonadales	Colwelliaceae	Colwellia	Colwellia sp. Arc7-635
bin.1_04248	8281	516	def1_2	3.5.1.88	COG0242	Peptide deformylase 1	gnl|IGB|bin.1_167	Bacteria	Pseudomonadota	Gammaproteobacteria	Alteromonadales	Colwelliaceae	Colwellia	Colwellia sp. Arc7-635
bin.103_00316	8282	501	def2	3.5.1.88	COG0242	Peptide deformylase 2	gnl|IGB|bin.103_1	Bacteria	Pseudomonadota	Gammaproteobacteria	Alteromonadales	Colwelliaceae
bin.103_00742	8283	354	def1	3.5.1.88	COG0242	Peptide deformylase 1	gnl|IGB|bin.103_2	Bacteria	Pseudomonadota	Gammaproteobacteria	Alteromonadales	Colwelliaceae
bin.110_00489	8284	516	def1	3.5.1.88	COG0242	Peptide deformylase 1	gnl|IGB|bin.110_11	Bacteria	Pseudomonadota	Gammaproteobacteria	Alteromonadales	Colwelliaceae	Colwellia	Colwellia sp. Arc7-635
bin.130_00637	8285	327	def2	3.5.1.88	COG0242	Peptide deformylase 2	gnl|IGB|bin.130_4	Bacteria	Pseudomonadota	Gammaproteobacteria	Alteromonadales	Colwelliaceae
bin.137_00156	8286	519	def	3.5.1.88	COG0242	Peptide deformylase	gnl|IGB|bin.137_3	Bacteria	Pseudomonadota	Gammaproteobacteria	Alteromonadales	Colwelliaceae	Colwellia	Colwellia sp. Arc7-635
bin.18_00267	8287	516	def1	3.5.1.88	COG0242	Peptide deformylase 1	gnl|IGB|bin.18_5	Bacteria	Pseudomonadota	Gammaproteobacteria	Alteromonadales	Colwelliaceae	Colwellia	Colwellia sp. MT41
bin.62_00016	8288	516	def1	3.5.1.88	COG0242	Peptide deformylase 1	gnl|IGB|bin.62_1	Bacteria	Pseudomonadota	Gammaproteobacteria	Alteromonadales	Colwelliaceae	Colwellia	Colwellia sp. Arc7-635
bin.87_01934	8289	501	def2_1	3.5.1.88	COG0242	Peptide deformylase 2	gnl|IGB|bin.87_11	Bacteria	Pseudomonadota	Gammaproteobacteria	Alteromonadales	Colwelliaceae
bin.87_02553	8290	501	def2_2	3.5.1.88	COG0242	Peptide deformylase 2	gnl|IGB|bin.87_17	Bacteria	Pseudomonadota	Gammaproteobacteria	Alteromonadales	Colwelliaceae
bin.96_05409	8291	522	def	3.5.1.88	COG0242	Peptide deformylase	gnl|IGB|bin.96_71	Bacteria	Pseudomonadota	Gammaproteobacteria	Alteromonadales	Colwelliaceae
bin.60_00229	8360	1410	nfdA	3.5.1.91		N-substituted formamide deformylase	gnl|IGB|bin.60_2	Bacteria	Pseudomonadota	Gammaproteobacteria	Alteromonadales	Colwelliaceae
bin.1_04218	8415	1110	astE_1	3.5.1.96	COG2988	Succinylglutamate desuccinylase	gnl|IGB|bin.1_165	Bacteria	Pseudomonadota	Gammaproteobacteria	Alteromonadales	Colwelliaceae	Colwellia	Colwellia sp. Arc7-635
bin.1_00958	8442	2151	quiP	3.5.1.97	COG2366	Acyl-homoserine lactone acylase QuiP	gnl|IGB|bin.1_17	Bacteria	Pseudomonadota	Gammaproteobacteria	Alteromonadales	Colwelliaceae	Colwellia	Colwellia sp. Arc7-635
bin.1_05500	8443	1278	pvdQ_1	3.5.1.97	COG2366	Acyl-homoserine lactone acylase PvdQ	gnl|IGB|bin.1_306	Bacteria	Pseudomonadota	Gammaproteobacteria	Alteromonadales	Colwelliaceae	Colwellia	Colwellia sp. Arc7-635
bin.1_05501	8444	846	pvdQ_2	3.5.1.97	COG2366	Acyl-homoserine lactone acylase PvdQ	gnl|IGB|bin.1_306	Bacteria	Pseudomonadota	Gammaproteobacteria	Alteromonadales	Colwelliaceae	Colwellia	Colwellia sp. Arc7-635
bin.109_00486	8445	1227	quiP_1	3.5.1.97	COG2366	Acyl-homoserine lactone acylase QuiP	gnl|IGB|bin.109_2	Bacteria	Pseudomonadota	Gammaproteobacteria	Alteromonadales	Colwelliaceae
bin.109_00487	8446	669	quiP_2	3.5.1.97	COG2366	Acyl-homoserine lactone acylase QuiP	gnl|IGB|bin.109_2	Bacteria	Pseudomonadota	Gammaproteobacteria	Alteromonadales	Colwelliaceae
bin.109_00528	8447	2562	pvdQ	3.5.1.97	COG2366	Acyl-homoserine lactone acylase PvdQ	gnl|IGB|bin.109_2	Bacteria	Pseudomonadota	Gammaproteobacteria	Alteromonadales	Colwelliaceae
bin.132_00733	8448	1926	quiP	3.5.1.97	COG2366	Acyl-homoserine lactone acylase QuiP	gnl|IGB|bin.132_10	Bacteria	Pseudomonadota	Gammaproteobacteria	Alteromonadales	Colwelliaceae	Colwellia	Colwellia sp. Arc7-635
bin.141_00307	8449	1161	pvdQ_1	3.5.1.97	COG2366	Acyl-homoserine lactone acylase PvdQ	gnl|IGB|bin.141_9	Bacteria	Pseudomonadota	Gammaproteobacteria	Alteromonadales	Colwelliaceae
bin.141_00308	8450	1212	pvdQ_2	3.5.1.97	COG2366	Acyl-homoserine lactone acylase PvdQ	gnl|IGB|bin.141_9	Bacteria	Pseudomonadota	Gammaproteobacteria	Alteromonadales	Colwelliaceae
bin.42_00138	8451	2436	quiP	3.5.1.97	COG2366	Acyl-homoserine lactone acylase QuiP	gnl|IGB|bin.42_2	Bacteria	Pseudomonadota	Gammaproteobacteria	Alteromonadales	Colwelliaceae
bin.46_00050	8452	2346	pvdQ	3.5.1.97	COG2366	Acyl-homoserine lactone acylase PvdQ	gnl|IGB|bin.46_1	Bacteria	Pseudomonadota	Gammaproteobacteria	Alteromonadales	Colwelliaceae	Colwellia	Colwellia sp. Arc7-635
bin.8_01823	8453	2562	pvdQ	3.5.1.97	COG2366	Acyl-homoserine lactone acylase PvdQ	gnl|IGB|bin.8_134	Bacteria	Pseudomonadota	Gammaproteobacteria	Alteromonadales	Colwelliaceae	Colwellia	Colwellia sp. C1
bin.1_00355	8499	342	hiuH	3.5.2.17	COG2351	5-hydroxyisourate hydrolase	gnl|IGB|bin.1_5	Bacteria	Pseudomonadota	Gammaproteobacteria	Alteromonadales	Colwelliaceae	Colwellia	Colwellia sp. Arc7-635
bin.103_00541	8500	342	hiuH	3.5.2.17		5-hydroxyisourate hydrolase	gnl|IGB|bin.103_2	Bacteria	Pseudomonadota	Gammaproteobacteria	Alteromonadales	Colwelliaceae
bin.141_00198	8501	342	hiuH	3.5.2.17	COG2351	5-hydroxyisourate hydrolase	gnl|IGB|bin.141_5	Bacteria	Pseudomonadota	Gammaproteobacteria	Alteromonadales	Colwelliaceae
bin.24_00536	8502	342	hiuH	3.5.2.17	COG2351	5-hydroxyisourate hydrolase	gnl|IGB|bin.24_9	Bacteria	Pseudomonadota	Gammaproteobacteria	Alteromonadales	Colwelliaceae	Colwellia	Colwellia sp. Arc7-635
bin.1_05329	8540	645	pyrC_1	3.5.2.3	COG0418	Dihydroorotase	gnl|IGB|bin.1_283	Bacteria	Pseudomonadota	Gammaproteobacteria	Alteromonadales	Colwelliaceae	Colwellia	Colwellia sp. Arc7-635
bin.1_05330	8541	411	pyrC_2	3.5.2.3	COG0418	Dihydroorotase	gnl|IGB|bin.1_283	Bacteria	Pseudomonadota	Gammaproteobacteria	Alteromonadales	Colwelliaceae	Colwellia	Colwellia sp. Arc7-635
bin.87_02671	8542	1068	pyrC	3.5.2.3	COG0418	Dihydroorotase	gnl|IGB|bin.87_19	Bacteria	Pseudomonadota	Gammaproteobacteria	Alteromonadales	Colwelliaceae
bin.1_00357	8614	1365	allB_1	3.5.2.5	COG0044	Allantoinase	gnl|IGB|bin.1_5	Bacteria	Pseudomonadota	Gammaproteobacteria	Alteromonadales	Colwelliaceae	Colwellia	Colwellia sp. Arc7-635
bin.1_04198	8615	321	allB_2	3.5.2.5		Allantoinase	gnl|IGB|bin.1_162	Bacteria	Pseudomonadota	Gammaproteobacteria	Alteromonadales	Colwelliaceae	Colwellia	Colwellia sp. Arc7-635
bin.141_00195	8616	1368	allB	3.5.2.5	COG0044	Allantoinase	gnl|IGB|bin.141_5	Bacteria	Pseudomonadota	Gammaproteobacteria	Alteromonadales	Colwelliaceae
bin.24_00538	8617	1368	allB	3.5.2.5	COG0044	Allantoinase	gnl|IGB|bin.24_9	Bacteria	Pseudomonadota	Gammaproteobacteria	Alteromonadales	Colwelliaceae	Colwellia	Colwellia sp. Arc7-635
bin.103_00389	8626	924	ybxI	3.5.2.6	COG2602	putative beta-lactamase YbxI	gnl|IGB|bin.103_1	Bacteria	Pseudomonadota	Gammaproteobacteria	Alteromonadales	Colwelliaceae
bin.130_00554	8627	924	ybxI	3.5.2.6	COG2602	putative beta-lactamase YbxI	gnl|IGB|bin.130_4	Bacteria	Pseudomonadota	Gammaproteobacteria	Alteromonadales	Colwelliaceae
bin.18_00314	8628	318	carB6_1	3.5.2.6		Beta-lactamase CARB-6	gnl|IGB|bin.18_7	Bacteria	Pseudomonadota	Gammaproteobacteria	Alteromonadales	Colwelliaceae
bin.18_00315	8629	564	carB6_2	3.5.2.6		Beta-lactamase CARB-6	gnl|IGB|bin.18_7	Bacteria	Pseudomonadota	Gammaproteobacteria	Alteromonadales	Colwelliaceae
bin.87_02003	8630	924	ybxI	3.5.2.6	COG2602	putative beta-lactamase YbxI	gnl|IGB|bin.87_11	Bacteria	Pseudomonadota	Gammaproteobacteria	Alteromonadales	Colwelliaceae
bin.1_02513	8653	1239	hutI_3	3.5.2.7	COG1228	Imidazolonepropionase	gnl|IGB|bin.1_68	Bacteria	Pseudomonadota	Gammaproteobacteria	Alteromonadales	Colwelliaceae	Colwellia	Colwellia sp. Arc7-635
bin.153_06361	8654	1020	hutI_2	3.5.2.7	COG1228	Imidazolonepropionase	gnl|IGB|bin.153_103	Bacteria	Pseudomonadota	Gammaproteobacteria	Alteromonadales	Colwelliaceae	Colwellia	Colwellia sp. Arc7-635
bin.18_00382	8655	1248	hutI_1	3.5.2.7		Imidazolonepropionase	gnl|IGB|bin.18_9	Bacteria	Pseudomonadota	Gammaproteobacteria	Alteromonadales	Colwelliaceae	Colwellia	Colwellia sp. Arc7-635
bin.18_00383	8656	1383	hutI_2	3.5.2.7		Imidazolonepropionase	gnl|IGB|bin.18_9	Bacteria	Pseudomonadota	Gammaproteobacteria	Alteromonadales	Colwelliaceae	Colwellia	Colwellia sp. Arc7-635
bin.87_01242	8763	996	pxpC	3.5.2.9	COG1984	5-oxoprolinase subunit C	gnl|IGB|bin.87_6	Bacteria	Pseudomonadota	Gammaproteobacteria	Alteromonadales	Colwelliaceae
bin.87_01243	8764	837	pxpB	3.5.2.9	COG2049	5-oxoprolinase subunit B	gnl|IGB|bin.87_6	Bacteria	Pseudomonadota	Gammaproteobacteria	Alteromonadales	Colwelliaceae
bin.87_01244	8765	726	pxpA3	3.5.2.9	COG1540	5-oxoprolinase subunit A 3	gnl|IGB|bin.87_6	Bacteria	Pseudomonadota	Gammaproteobacteria	Alteromonadales	Colwelliaceae
bin.1_03082	8855	321	speB	3.5.3.11	COG0010	Agmatinase	gnl|IGB|bin.1_95	Bacteria	Pseudomonadota	Gammaproteobacteria	Alteromonadales	Colwelliaceae	Colwellia	Colwellia sp. Arc7-635
bin.1_00363	8946	837	allE	3.5.3.26	COG3257	(S)-ureidoglycine aminohydrolase	gnl|IGB|bin.1_5	Bacteria	Pseudomonadota	Gammaproteobacteria	Alteromonadales	Colwelliaceae	Colwellia	Colwellia sp. Arc7-635
bin.103_00538	8958	777	alc_1	3.5.3.4		allantoicase	gnl|IGB|bin.103_2	Bacteria	Pseudomonadota	Gammaproteobacteria	Alteromonadales	Colwelliaceae
bin.103_00539	8959	321	alc_2	3.5.3.4		allantoicase	gnl|IGB|bin.103_2	Bacteria	Pseudomonadota	Gammaproteobacteria	Alteromonadales	Colwelliaceae
bin.141_00238	8972	861	gbuA	3.5.3.7	COG0010	Guanidinobutyrase	gnl|IGB|bin.141_6	Bacteria	Pseudomonadota	Gammaproteobacteria	Alteromonadales	Colwelliaceae	Colwellia
bin.109_00521	8984	825	hutG	3.5.3.8		Formimidoylglutamase	gnl|IGB|bin.109_2	Bacteria	Pseudomonadota	Gammaproteobacteria	Alteromonadales	Colwelliaceae
bin.103_00418	9045	156	purH_1	3.5.4.10		Bifunctional purine biosynthesis protein PurH	gnl|IGB|bin.103_1	Bacteria	Pseudomonadota	Gammaproteobacteria	Alteromonadales	Colwelliaceae
bin.101_00372	9082	945	folE2	3.5.4.16	COG1469	GTP cyclohydrolase FolE2	gnl|IGB|bin.101_1	Bacteria	Pseudomonadota	Gammaproteobacteria	Alteromonadales	Colwelliaceae
bin.153_02216	9083	927	folE2_1	3.5.4.16	COG1469	GTP cyclohydrolase FolE2	gnl|IGB|bin.153_21	Bacteria	Pseudomonadota	Gammaproteobacteria	Alteromonadales	Colwelliaceae
bin.1_02102	9143	624	hisI	3.5.4.19		Histidine biosynthesis bifunctional protein HisIE	gnl|IGB|bin.1_52	Bacteria	Pseudomonadota	Gammaproteobacteria	Alteromonadales	Colwelliaceae	Colwellia	Colwellia sp. Arc7-635
bin.109_00463	9144	333	hisI	3.5.4.19	COG0139	Phosphoribosyl-AMP cyclohydrolase	gnl|IGB|bin.109_2	Bacteria	Pseudomonadota	Gammaproteobacteria	Alteromonadales	Colwelliaceae
bin.60_00336	9182	1422	ade	3.5.4.2		Adenine deaminase	gnl|IGB|bin.60_3	Bacteria	Pseudomonadota	Gammaproteobacteria	Alteromonadales	Colwelliaceae
bin.87_01247	9183	1002		3.5.4.2	COG1816	Adenine deaminase	gnl|IGB|bin.87_6	Bacteria	Pseudomonadota	Gammaproteobacteria	Alteromonadales	Colwelliaceae
bin.1_00353	9274	1287	guaD	3.5.4.3	COG0402	Guanine deaminase	gnl|IGB|bin.1_5	Bacteria	Pseudomonadota	Gammaproteobacteria	Alteromonadales	Colwelliaceae	Colwellia	Colwellia sp. Arc7-635
bin.103_00542	9275	1329	guaD	3.5.4.3	COG0402	Guanine deaminase	gnl|IGB|bin.103_2	Bacteria	Pseudomonadota	Gammaproteobacteria	Alteromonadales	Colwelliaceae
bin.109_00866	9276	459	guaD	3.5.4.3	COG0590	Guanine deaminase	gnl|IGB|bin.109_4	Bacteria	Pseudomonadota	Gammaproteobacteria	Alteromonadales	Colwelliaceae
bin.141_00200	9277	708	guaD_1	3.5.4.3	COG0402	Guanine deaminase	gnl|IGB|bin.141_5	Bacteria	Pseudomonadota	Gammaproteobacteria	Alteromonadales	Colwelliaceae
bin.141_00202	9278	417	guaD_2	3.5.4.3	COG0402	Guanine deaminase	gnl|IGB|bin.141_5	Bacteria	Pseudomonadota	Gammaproteobacteria	Alteromonadales	Colwelliaceae
bin.24_00534	9279	1068	guaD	3.5.4.3	COG0402	Guanine deaminase	gnl|IGB|bin.24_9	Bacteria	Pseudomonadota	Gammaproteobacteria	Alteromonadales	Colwelliaceae	Colwellia	Colwellia sp. Arc7-635
bin.33_00192	9280	459	guaD	3.5.4.3	COG0590	Guanine deaminase	gnl|IGB|bin.33_4	Bacteria	Pseudomonadota	Gammaproteobacteria	Alteromonadales	Colwelliaceae
bin.1_01831	9313	1167	dadD	3.5.4.31		5'-deoxyadenosine deaminase	gnl|IGB|bin.1_42	Bacteria	Pseudomonadota	Gammaproteobacteria	Alteromonadales	Colwelliaceae	Colwellia	Colwellia sp. MT41
bin.7_00252	9314	1167	dadD	3.5.4.31		5'-deoxyadenosine deaminase	gnl|IGB|bin.7_6	Bacteria	Pseudomonadota	Gammaproteobacteria	Alteromonadales	Colwelliaceae	Colwellia	Colwellia sp. MT41
bin.1_00158	9320	1365		3.5.4.32	COG0402	8-oxoguanine deaminase	gnl|IGB|bin.1_2	Bacteria	Pseudomonadota	Gammaproteobacteria	Alteromonadales	Colwelliaceae	Colwellia	Colwellia sp. Arc7-635
bin.101_00171	9321	1527		3.5.4.32	COG0402	8-oxoguanine deaminase	gnl|IGB|bin.101_1	Bacteria	Pseudomonadota	Gammaproteobacteria	Alteromonadales	Colwelliaceae
bin.123_00294	9322	216		3.5.4.32	COG0402	8-oxoguanine deaminase	gnl|IGB|bin.123_1	Bacteria	Pseudomonadota	Gammaproteobacteria	Alteromonadales	Colwelliaceae
bin.123_00295	9323	1044		3.5.4.32	COG0402	8-oxoguanine deaminase	gnl|IGB|bin.123_1	Bacteria	Pseudomonadota	Gammaproteobacteria	Alteromonadales	Colwelliaceae
bin.123_00387	9324	1365		3.5.4.32	COG0402	8-oxoguanine deaminase	gnl|IGB|bin.123_2	Bacteria	Pseudomonadota	Gammaproteobacteria	Alteromonadales	Colwelliaceae
bin.87_02354	9325	1353		3.5.4.32	COG0402	8-oxoguanine deaminase	gnl|IGB|bin.87_14	Bacteria	Pseudomonadota	Gammaproteobacteria	Alteromonadales	Colwelliaceae
bin.1_03538	9336	567	tadA	3.5.4.33	COG0590	tRNA-specific adenosine deaminase	gnl|IGB|bin.1_120	Bacteria	Pseudomonadota	Gammaproteobacteria	Alteromonadales	Colwelliaceae	Colwellia	Colwellia sp. Arc7-635
bin.103_00118	9337	360	tadA	3.5.4.33	COG0590	tRNA-specific adenosine deaminase	gnl|IGB|bin.103_1	Bacteria	Pseudomonadota	Gammaproteobacteria	Alteromonadales	Colwelliaceae
bin.110_00110	9338	564	tadA	3.5.4.33	COG0590	tRNA-specific adenosine deaminase	gnl|IGB|bin.110_2	Bacteria	Pseudomonadota	Gammaproteobacteria	Alteromonadales	Colwelliaceae	Colwellia	Colwellia sp. Arc7-635
bin.33_00113	9339	426	tadA	3.5.4.33		tRNA-specific adenosine deaminase	gnl|IGB|bin.33_2	Bacteria	Pseudomonadota	Gammaproteobacteria	Alteromonadales	Colwelliaceae
bin.46_00111	9340	564	tadA	3.5.4.33	COG0590	tRNA-specific adenosine deaminase	gnl|IGB|bin.46_2	Bacteria	Pseudomonadota	Gammaproteobacteria	Alteromonadales	Colwelliaceae	Colwellia	Colwellia sp. Arc7-635
bin.87_00633	9341	498	tadA_1	3.5.4.33		tRNA-specific adenosine deaminase	gnl|IGB|bin.87_3	Bacteria	Pseudomonadota	Gammaproteobacteria	Alteromonadales	Colwelliaceae
bin.1_00313	9406	1005	add	3.5.4.4	COG1816	Adenosine deaminase	gnl|IGB|bin.1_5	Bacteria	Pseudomonadota	Gammaproteobacteria	Alteromonadales	Colwelliaceae	Colwellia	Colwellia sp. Arc7-635
bin.123_00080	9407	309	add_1	3.5.4.4	COG1816	Adenosine deaminase	gnl|IGB|bin.123_1	Bacteria	Pseudomonadota	Gammaproteobacteria	Alteromonadales	Colwelliaceae
bin.123_00081	9408	576	add_2	3.5.4.4	COG1816	Adenosine deaminase	gnl|IGB|bin.123_1	Bacteria	Pseudomonadota	Gammaproteobacteria	Alteromonadales	Colwelliaceae
bin.42_00420	9409	1005	add	3.5.4.4	COG1816	Adenosine deaminase	gnl|IGB|bin.42_8	Bacteria	Pseudomonadota	Gammaproteobacteria	Alteromonadales	Colwelliaceae	Colwellia	Colwellia sp. Arc7-635
bin.1_01960	9435	420	cdd	3.5.4.5	COG0295	Cytidine deaminase	gnl|IGB|bin.1_47	Bacteria	Pseudomonadota	Gammaproteobacteria	Alteromonadales	Colwelliaceae	Colwellia	Colwellia sp. Arc7-635
bin.123_00069	9436	420	cdd	3.5.4.5	COG0295	Cytidine deaminase	gnl|IGB|bin.123_1	Bacteria	Pseudomonadota	Gammaproteobacteria	Alteromonadales	Colwelliaceae
bin.153_06623	9437	300	cdd_2	3.5.4.5	COG0295	Cytidine deaminase	gnl|IGB|bin.153_111	Bacteria	Pseudomonadota	Gammaproteobacteria	Alteromonadales	Colwelliaceae	Colwellia	Colwellia sp. Arc7-635
bin.96_08910	9438	420	cdd_3	3.5.4.5	COG0295	Cytidine deaminase	gnl|IGB|bin.96_178	Bacteria	Pseudomonadota	Gammaproteobacteria	Alteromonadales	Colwelliaceae	Colwellia	Colwellia sp. Arc7-635
bin.1_02891	9490	390	yabJ_1	3.5.99.10	COG0251	2-iminobutanoate/2-iminopropanoate deaminase	gnl|IGB|bin.1_85	Bacteria	Pseudomonadota	Gammaproteobacteria	Alteromonadales	Colwelliaceae	Colwellia	Colwellia sp. Arc7-635
bin.1_03968	9491	348	yabJ_2	3.5.99.10	COG0251	2-iminobutanoate/2-iminopropanoate deaminase	gnl|IGB|bin.1_146	Bacteria	Pseudomonadota	Gammaproteobacteria	Alteromonadales	Colwelliaceae	Colwellia	Colwellia sp. Arc7-635
bin.103_00635	9492	402	ridA	3.5.99.10	COG0251	2-iminobutanoate/2-iminopropanoate deaminase	gnl|IGB|bin.103_2	Bacteria	Pseudomonadota	Gammaproteobacteria	Alteromonadales	Colwelliaceae
bin.151_00773	9493	348	yabJ	3.5.99.10	COG0251	2-iminobutanoate/2-iminopropanoate deaminase	gnl|IGB|bin.151_10	Bacteria	Pseudomonadota	Gammaproteobacteria	Alteromonadales	Colwelliaceae
bin.18_00293	9494	390	yabJ	3.5.99.10	COG0251	2-iminobutanoate/2-iminopropanoate deaminase	gnl|IGB|bin.18_6	Bacteria	Pseudomonadota	Gammaproteobacteria	Alteromonadales	Colwelliaceae	Colwellia	Colwellia sp. Arc7-635
bin.1_05298	9589	480	amnD	3.5.99.5		2-aminomuconate deaminase	gnl|IGB|bin.1_278	Bacteria	Pseudomonadota	Gammaproteobacteria	Alteromonadales	Colwelliaceae	Colwellia	Colwellia sp. Arc7-635
bin.1_04740	9608	261	nagB	3.5.99.6		Glucosamine-6-phosphate deaminase	gnl|IGB|bin.1_211	Bacteria	Pseudomonadota	Gammaproteobacteria	Alteromonadales	Colwelliaceae	Colwellia	Colwellia sp. MT41
bin.1_04741	9609	429	gamA	3.5.99.6	COG0363	putative glucosamine-6-phosphate deaminase 2	gnl|IGB|bin.1_211	Bacteria	Pseudomonadota	Gammaproteobacteria	Alteromonadales	Colwelliaceae	Colwellia	Colwellia sp. MT41
bin.1_00628	9636	795	soj_2	3.6.-.-	COG1192	Sporulation initiation inhibitor protein Soj	gnl|IGB|bin.1_10	Bacteria	Pseudomonadota	Gammaproteobacteria	Alteromonadales	Colwelliaceae
bin.1_03231	9637	1386	mnmE_2	3.6.-.-	COG0486	tRNA modification GTPase MnmE	gnl|IGB|bin.1_103	Bacteria	Pseudomonadota	Gammaproteobacteria	Alteromonadales	Colwelliaceae	Colwellia	Colwellia sp. Arc7-635
bin.1_03235	9638	801	soj_3	3.6.-.-	COG1192	Sporulation initiation inhibitor protein Soj	gnl|IGB|bin.1_103	Bacteria	Pseudomonadota	Gammaproteobacteria	Alteromonadales	Colwelliaceae	Colwellia	Colwellia sp. Arc7-635
bin.103_00714	9639	747	mnmE_1	3.6.-.-	COG0486	tRNA modification GTPase MnmE	gnl|IGB|bin.103_2	Bacteria	Pseudomonadota	Gammaproteobacteria	Alteromonadales	Colwelliaceae
bin.103_00715	9640	624	mnmE_2	3.6.-.-	COG0486	tRNA modification GTPase MnmE	gnl|IGB|bin.103_2	Bacteria	Pseudomonadota	Gammaproteobacteria	Alteromonadales	Colwelliaceae
bin.24_00044	9641	771	soj	3.6.-.-	COG1192	Sporulation initiation inhibitor protein Soj	gnl|IGB|bin.24_1	Bacteria	Pseudomonadota	Gammaproteobacteria	Alteromonadales	Colwelliaceae
bin.62_00043	9642	1038	mnmE_1	3.6.-.-	COG0486	tRNA modification GTPase MnmE	gnl|IGB|bin.62_1	Bacteria	Pseudomonadota	Gammaproteobacteria	Alteromonadales	Colwelliaceae	Colwellia	Colwellia sp. Arc7-635
bin.62_00044	9643	321	mnmE_2	3.6.-.-	COG0486	tRNA modification GTPase MnmE	gnl|IGB|bin.62_1	Bacteria	Pseudomonadota	Gammaproteobacteria	Alteromonadales	Colwelliaceae	Colwellia	Colwellia sp. Arc7-635
bin.62_00049	9644	426	soj	3.6.-.-	COG1192	Sporulation initiation inhibitor protein Soj	gnl|IGB|bin.62_1	Bacteria	Pseudomonadota	Gammaproteobacteria	Alteromonadales	Colwelliaceae	Colwellia	Colwellia sp. Arc7-635
bin.87_01447	9645	795	soj_2	3.6.-.-	COG1192	Sporulation initiation inhibitor protein Soj	gnl|IGB|bin.87_7	Bacteria	Pseudomonadota	Gammaproteobacteria	Alteromonadales	Colwelliaceae
bin.1_00057	9796	552	nudE_1	3.6.1.-	COG0494	ADP compounds hydrolase NudE	gnl|IGB|bin.1_1	Bacteria	Pseudomonadota	Gammaproteobacteria	Alteromonadales	Colwelliaceae
bin.1_00578	9797	1059	rsgA_1	3.6.1.-	COG1162	Small ribosomal subunit biogenesis GTPase RsgA	gnl|IGB|bin.1_9	Bacteria	Pseudomonadota	Gammaproteobacteria	Alteromonadales	Colwelliaceae
bin.1_00691	9798	579	nudL	3.6.1.-		putative Nudix hydrolase NudL	gnl|IGB|bin.1_11	Bacteria	Pseudomonadota	Gammaproteobacteria	Alteromonadales	Colwelliaceae	Colwellia	Colwellia sp. Arc7-635
bin.1_00871	9799	234	rsgA_2	3.6.1.-		Small ribosomal subunit biogenesis GTPase RsgA	gnl|IGB|bin.1_15	Bacteria	Pseudomonadota	Gammaproteobacteria	Alteromonadales	Colwelliaceae	Colwellia	Colwellia sp. Arc7-635
bin.1_00872	9800	867	rsgA_3	3.6.1.-	COG1162	Small ribosomal subunit biogenesis GTPase RsgA	gnl|IGB|bin.1_15	Bacteria	Pseudomonadota	Gammaproteobacteria	Alteromonadales	Colwelliaceae	Colwellia	Colwellia sp. Arc7-635
bin.1_01269	9801	558	nudE_2	3.6.1.-	COG0494	ADP compounds hydrolase NudE	gnl|IGB|bin.1_26	Bacteria	Pseudomonadota	Gammaproteobacteria	Alteromonadales	Colwelliaceae	Colwellia	Colwellia sp. Arc7-635
bin.1_03117	9802	537	nudJ_1	3.6.1.-	COG0494	Phosphatase NudJ	gnl|IGB|bin.1_96	Bacteria	Pseudomonadota	Gammaproteobacteria	Alteromonadales	Colwelliaceae
bin.1_04189	9803	558	rppH	3.6.1.-	COG0494	RNA pyrophosphohydrolase	gnl|IGB|bin.1_162	Bacteria	Pseudomonadota	Gammaproteobacteria	Alteromonadales	Colwelliaceae	Colwellia	Colwellia sp. Arc7-635
bin.1_04646	9804	525	nudJ_2	3.6.1.-	COG0494	Phosphatase NudJ	gnl|IGB|bin.1_203	Bacteria	Pseudomonadota	Gammaproteobacteria	Alteromonadales	Colwelliaceae	Colwellia	Colwellia sp. Arc7-635
bin.101_00208	9805	726	rsgA_1	3.6.1.-	COG1162	Small ribosomal subunit biogenesis GTPase RsgA	gnl|IGB|bin.101_1	Bacteria	Pseudomonadota	Gammaproteobacteria	Alteromonadales	Colwelliaceae
bin.101_00209	9806	366	rsgA_2	3.6.1.-	COG1162	Small ribosomal subunit biogenesis GTPase RsgA	gnl|IGB|bin.101_1	Bacteria	Pseudomonadota	Gammaproteobacteria	Alteromonadales	Colwelliaceae
bin.130_00615	9807	402	nudE	3.6.1.-	COG0494	ADP compounds hydrolase NudE	gnl|IGB|bin.130_4	Bacteria	Pseudomonadota	Gammaproteobacteria	Alteromonadales	Colwelliaceae
bin.151_00479	9808	219	rsgA	3.6.1.-	COG1162	Small ribosomal subunit biogenesis GTPase RsgA	gnl|IGB|bin.151_5	Bacteria	Pseudomonadota	Gammaproteobacteria	Alteromonadales	Colwelliaceae
bin.18_00093	9809	1038	rsgA	3.6.1.-	COG1162	Small ribosomal subunit biogenesis GTPase RsgA	gnl|IGB|bin.18_1	Bacteria	Pseudomonadota	Gammaproteobacteria	Alteromonadales	Colwelliaceae
bin.18_00378	9810	558	rppH	3.6.1.-	COG0494	RNA pyrophosphohydrolase	gnl|IGB|bin.18_9	Bacteria	Pseudomonadota	Gammaproteobacteria	Alteromonadales	Colwelliaceae	Colwellia	Colwellia sp. Arc7-635
bin.42_00274	9811	594	yceF_1	3.6.1.-	COG0424	7-methyl-GTP pyrophosphatase	gnl|IGB|bin.42_4	Bacteria	Pseudomonadota	Gammaproteobacteria	Alteromonadales	Colwelliaceae	Colwellia	Colwellia sp. Arc7-635
bin.42_00330	9812	603	yceF_2	3.6.1.-	COG0424	7-methyl-GTP pyrophosphatase	gnl|IGB|bin.42_5	Bacteria	Pseudomonadota	Gammaproteobacteria	Alteromonadales	Colwelliaceae
bin.87_01949	9813	552	nudE_1	3.6.1.-	COG0494	ADP compounds hydrolase NudE	gnl|IGB|bin.87_11	Bacteria	Pseudomonadota	Gammaproteobacteria	Alteromonadales	Colwelliaceae
bin.87_02566	9814	555	nudE_2	3.6.1.-	COG0494	ADP compounds hydrolase NudE	gnl|IGB|bin.87_17	Bacteria	Pseudomonadota	Gammaproteobacteria	Alteromonadales	Colwelliaceae
bin.1_00094	10047	306		3.6.1.1		Cobalt-dependent inorganic pyrophosphatase	gnl|IGB|bin.1_1	Bacteria	Pseudomonadota	Gammaproteobacteria	Alteromonadales	Colwelliaceae
bin.1_00095	10048	570	ppaC_1	3.6.1.1	COG1227	Manganese-dependent inorganic pyrophosphatase	gnl|IGB|bin.1_1	Bacteria	Pseudomonadota	Gammaproteobacteria	Alteromonadales	Colwelliaceae
bin.1_04858	10049	924	ppaC_2	3.6.1.1	COG1227	Manganese-dependent inorganic pyrophosphatase	gnl|IGB|bin.1_222	Bacteria	Pseudomonadota	Gammaproteobacteria	Alteromonadales	Colwelliaceae	Colwellia	Colwellia sp. Arc7-635
bin.130_00664	10050	627	ppaC	3.6.1.1		manganese-dependent inorganic pyrophosphatase	gnl|IGB|bin.130_4	Bacteria	Pseudomonadota	Gammaproteobacteria	Alteromonadales	Colwelliaceae
bin.42_00331	10051	666	ppaX	3.6.1.1	COG0546	Pyrophosphatase PpaX	gnl|IGB|bin.42_5	Bacteria	Pseudomonadota	Gammaproteobacteria	Alteromonadales	Colwelliaceae
bin.1_02664	10137	360	nudF_2	3.6.1.13		ADP-ribose pyrophosphatase	gnl|IGB|bin.1_74	Bacteria	Pseudomonadota	Gammaproteobacteria	Alteromonadales	Colwelliaceae	Colwellia	Colwellia sp. Arc7-635
bin.150_00166	10138	687	nudF	3.6.1.13		ADP-ribose pyrophosphatase	gnl|IGB|bin.150_2	Bacteria	Pseudomonadota	Gammaproteobacteria	Alteromonadales	Colwelliaceae	Colwellia	Colwellia sp. Arc7-635
bin.82_00095	10139	687	nudF	3.6.1.13		ADP-ribose pyrophosphatase	gnl|IGB|bin.82_3	Bacteria	Pseudomonadota	Gammaproteobacteria	Alteromonadales	Colwelliaceae	Colwellia	Colwellia sp. Arc7-635
bin.1_00479	10165	639	nudC	3.6.1.22	COG2816	NADH pyrophosphatase	gnl|IGB|bin.1_7	Bacteria	Pseudomonadota	Gammaproteobacteria	Alteromonadales	Colwelliaceae	Colwellia	Colwellia sp. Arc7-635
bin.141_00004	10166	996	nudC	3.6.1.22		NADH pyrophosphatase	gnl|IGB|bin.141_1	Bacteria	Pseudomonadota	Gammaproteobacteria	Alteromonadales	Colwelliaceae	Colwellia	Colwellia sp. Arc7-635
bin.1_01813	10248	462	uppP_1	3.6.1.27	COG1968	Undecaprenyl-diphosphatase	gnl|IGB|bin.1_42	Bacteria	Pseudomonadota	Gammaproteobacteria	Alteromonadales	Colwelliaceae	Colwellia	Colwellia sp. MT41
bin.1_01814	10249	417	uppP_2	3.6.1.27	COG1968	Undecaprenyl-diphosphatase	gnl|IGB|bin.1_42	Bacteria	Pseudomonadota	Gammaproteobacteria	Alteromonadales	Colwelliaceae	Colwellia	Colwellia sp. MT41
bin.101_00159	10250	477	uppP_1	3.6.1.27	COG1968	Undecaprenyl-diphosphatase	gnl|IGB|bin.101_1	Bacteria	Pseudomonadota	Gammaproteobacteria	Alteromonadales	Colwelliaceae
bin.101_00160	10251	357	uppP_2	3.6.1.27	COG1968	Undecaprenyl-diphosphatase	gnl|IGB|bin.101_1	Bacteria	Pseudomonadota	Gammaproteobacteria	Alteromonadales	Colwelliaceae
bin.7_00234	10252	462	uppP_1	3.6.1.27	COG1968	Undecaprenyl-diphosphatase	gnl|IGB|bin.7_6	Bacteria	Pseudomonadota	Gammaproteobacteria	Alteromonadales	Colwelliaceae	Colwellia	Colwellia sp. MT41
bin.7_00235	10253	417	uppP_2	3.6.1.27	COG1968	Undecaprenyl-diphosphatase	gnl|IGB|bin.7_6	Bacteria	Pseudomonadota	Gammaproteobacteria	Alteromonadales	Colwelliaceae	Colwellia	Colwellia sp. MT41
bin.8_00480	10254	324	uppP	3.6.1.27	COG1968	Undecaprenyl-diphosphatase	gnl|IGB|bin.8_10	Bacteria	Pseudomonadota	Gammaproteobacteria	Alteromonadales	Colwelliaceae	Colwellia	Colwellia sp. Arc7-635
bin.109_00464	10311	246	hisE	3.6.1.31	COG0140	Phosphoribosyl-ATP pyrophosphatase	gnl|IGB|bin.109_2	Bacteria	Pseudomonadota	Gammaproteobacteria	Alteromonadales	Colwelliaceae
bin.1_02432	10317	1506	gppA	3.6.1.40	COG0248	Guanosine-5'-triphosphate,3'-diphosphate pyrophosphatase	gnl|IGB|bin.1_65	Bacteria	Pseudomonadota	Gammaproteobacteria	Alteromonadales	Colwelliaceae	Colwellia	Colwellia sp. Arc7-635
bin.103_00154	10318	741	gppA	3.6.1.40	COG0248	Guanosine-5'-triphosphate,3'-diphosphate pyrophosphatase	gnl|IGB|bin.103_1	Bacteria	Pseudomonadota	Gammaproteobacteria	Alteromonadales	Colwelliaceae
bin.141_00338	10319	621	gppA_1	3.6.1.40	COG0248	Guanosine-5'-triphosphate,3'-diphosphate pyrophosphatase	gnl|IGB|bin.141_10	Bacteria	Pseudomonadota	Gammaproteobacteria	Alteromonadales	Colwelliaceae
bin.141_00339	10320	294	gppA_2	3.6.1.40		Guanosine-5'-triphosphate,3'-diphosphate pyrophosphatase	gnl|IGB|bin.141_10	Bacteria	Pseudomonadota	Gammaproteobacteria	Alteromonadales	Colwelliaceae
bin.33_00088	10321	996	gppA	3.6.1.40	COG0248	Guanosine-5'-triphosphate,3'-diphosphate pyrophosphatase	gnl|IGB|bin.33_2	Bacteria	Pseudomonadota	Gammaproteobacteria	Alteromonadales	Colwelliaceae
bin.87_00664	10322	996	gppA	3.6.1.40	COG0248	Guanosine-5'-triphosphate,3'-diphosphate pyrophosphatase	gnl|IGB|bin.87_3	Bacteria	Pseudomonadota	Gammaproteobacteria	Alteromonadales	Colwelliaceae
bin.1_01187	10345	822	apaH_1	3.6.1.41	COG0639	Bis(5'-nucleosyl)-tetraphosphatase, symmetrical	gnl|IGB|bin.1_23	Bacteria	Pseudomonadota	Gammaproteobacteria	Alteromonadales	Colwelliaceae	Colwellia	Colwellia sp. Arc7-635
bin.1_02252	10346	858	apaH_2	3.6.1.41	COG0639	Bis(5'-nucleosyl)-tetraphosphatase, symmetrical	gnl|IGB|bin.1_57	Bacteria	Pseudomonadota	Gammaproteobacteria	Alteromonadales	Colwelliaceae	Colwellia	Colwellia sp. MT41
bin.87_02239	10347	858	apaH_2	3.6.1.41	COG0639	Bis(5'-nucleosyl)-tetraphosphatase, symmetrical	gnl|IGB|bin.87_13	Bacteria	Pseudomonadota	Gammaproteobacteria	Alteromonadales	Colwelliaceae
bin.1_04457	10392	771	lpxH_2	3.6.1.54	COG2908	UDP-2,3-diacylglucosamine hydrolase	gnl|IGB|bin.1_185	Bacteria	Pseudomonadota	Gammaproteobacteria	Alteromonadales	Colwelliaceae	Colwellia	Colwellia sp. Arc7-635
bin.1_00412	10447	399	mutT	3.6.1.55	COG0494	8-oxo-dGTP diphosphatase	gnl|IGB|bin.1_6	Bacteria	Pseudomonadota	Gammaproteobacteria	Alteromonadales	Colwelliaceae	Colwellia	Colwellia sp. Arc7-635
bin.124_00043	10448	399	mutT	3.6.1.55	COG0494	8-oxo-dGTP diphosphatase	gnl|IGB|bin.124_1	Bacteria	Pseudomonadota	Gammaproteobacteria	Alteromonadales	Colwelliaceae	Colwellia	Colwellia sp. Arc7-635
bin.18_00184	10449	399	mutT	3.6.1.55	COG0494	8-oxo-dGTP diphosphatase	gnl|IGB|bin.18_3	Bacteria	Pseudomonadota	Gammaproteobacteria	Alteromonadales	Colwelliaceae	Colwellia	Colwellia sp. Arc7-635
bin.24_00082	10464	1095	pseG	3.6.1.57	COG3980	UDP-2,4-diacetamido-2,4,6-trideoxy-beta-L-altropyranose hydrolase	gnl|IGB|bin.24_1	Bacteria	Pseudomonadota	Gammaproteobacteria	Alteromonadales	Colwelliaceae
bin.87_01409	10465	1128	pseG	3.6.1.57	COG3980	UDP-2,4-diacetamido-2,4,6-trideoxy-beta-L-altropyranose hydrolase	gnl|IGB|bin.87_7	Bacteria	Pseudomonadota	Gammaproteobacteria	Alteromonadales	Colwelliaceae
bin.1_03540	10476	600	rdgB	3.6.1.66	COG0127	dITP/XTP pyrophosphatase	gnl|IGB|bin.1_120	Bacteria	Pseudomonadota	Gammaproteobacteria	Alteromonadales	Colwelliaceae	Colwellia	Colwellia sp. Arc7-635
bin.110_00108	10477	498		3.6.1.66	COG0127	dITP/XTP pyrophosphatase	gnl|IGB|bin.110_2	Bacteria	Pseudomonadota	Gammaproteobacteria	Alteromonadales	Colwelliaceae	Colwellia	Colwellia sp. Arc7-635
bin.46_00113	10478	600	rdgB	3.6.1.66	COG0127	dITP/XTP pyrophosphatase	gnl|IGB|bin.46_2	Bacteria	Pseudomonadota	Gammaproteobacteria	Alteromonadales	Colwelliaceae	Colwellia	Colwellia sp. Arc7-635
bin.1_03023	10521	267	yccX_1	3.6.1.7		Acylphosphatase	gnl|IGB|bin.1_91	Bacteria	Pseudomonadota	Gammaproteobacteria	Alteromonadales	Colwelliaceae	Colwellia
bin.1_04117	10522	270	yccX_2	3.6.1.7	COG1254	Acylphosphatase	gnl|IGB|bin.1_156	Bacteria	Pseudomonadota	Gammaproteobacteria	Alteromonadales	Colwelliaceae	Colwellia	Colwellia sp. Arc7-635
bin.7_00266	10523	267	yccX	3.6.1.7		Acylphosphatase	gnl|IGB|bin.7_7	Bacteria	Pseudomonadota	Gammaproteobacteria	Alteromonadales	Colwelliaceae	Colwellia
bin.1_01478	10531	801	mazG_2	3.6.1.8	COG1694	Nucleoside triphosphate pyrophosphohydrolase	gnl|IGB|bin.1_31	Bacteria	Pseudomonadota	Gammaproteobacteria	Alteromonadales	Colwelliaceae	Colwellia	Colwellia sp. Arc7-635
bin.109_01861	10532	735	mazG	3.6.1.8	COG1694	Nucleoside triphosphate pyrophosphohydrolase	gnl|IGB|bin.109_14	Bacteria	Pseudomonadota	Gammaproteobacteria	Alteromonadales	Colwelliaceae	Colwellia	Colwellia sp. Arc7-635
bin.98_00242	10533	846	mazG	3.6.1.8	COG1694	Nucleoside triphosphate pyrophosphohydrolase	gnl|IGB|bin.98_2	Bacteria	Pseudomonadota	Gammaproteobacteria	Alteromonadales	Colwelliaceae
bin.1_03059	10581	588	yhdE_2	3.6.1.9	COG0424	dTTP/UTP pyrophosphatase	gnl|IGB|bin.1_93	Bacteria	Pseudomonadota	Gammaproteobacteria	Alteromonadales	Colwelliaceae	Colwellia	Colwellia sp. Arc7-635
bin.87_02209	10582	675	yhdE_2	3.6.1.9	COG0424	dTTP/UTP pyrophosphatase	gnl|IGB|bin.87_13	Bacteria	Pseudomonadota	Gammaproteobacteria	Alteromonadales	Colwelliaceae
bin.1_01457	10628	1395	cmpC	3.6.3.-		Bicarbonate transport ATP-binding protein CmpC	gnl|IGB|bin.1_31	Bacteria	Pseudomonadota	Gammaproteobacteria	Alteromonadales	Colwelliaceae	Colwellia	Colwellia sp. Arc7-635
bin.1_01848	10629	732	lptB_2	3.6.3.-	COG1137	Lipopolysaccharide export system ATP-binding protein LptB	gnl|IGB|bin.1_43	Bacteria	Pseudomonadota	Gammaproteobacteria	Alteromonadales	Colwelliaceae	Colwellia	Colwellia sp. Arc7-635
bin.1_01854	10630	807	mlaF_2	3.6.3.-	COG1127	Intermembrane phospholipid transport system ATP-binding protein MlaF	gnl|IGB|bin.1_43	Bacteria	Pseudomonadota	Gammaproteobacteria	Alteromonadales	Colwelliaceae	Colwellia	Colwellia sp. Arc7-635
bin.1_02004	10631	813	lolD	3.6.3.-	COG1136	Lipoprotein-releasing system ATP-binding protein LolD	gnl|IGB|bin.1_48	Bacteria	Pseudomonadota	Gammaproteobacteria	Alteromonadales	Colwelliaceae	Colwellia	Colwellia sp. Arc7-635
bin.1_02733	10632	684	yknY	3.6.3.-	COG1136	putative ABC transporter ATP-binding protein YknY	gnl|IGB|bin.1_77	Bacteria	Pseudomonadota	Gammaproteobacteria	Alteromonadales	Colwelliaceae	Colwellia	Colwellia sp. Arc7-635
bin.1_04015	10633	882	lnrL	3.6.3.-	COG1131	Linearmycin resistance ATP-binding protein LnrL	gnl|IGB|bin.1_149	Bacteria	Pseudomonadota	Gammaproteobacteria	Alteromonadales	Colwelliaceae	Colwellia	Colwellia sp. Arc7-635
bin.101_00073	10634	789	ssuB	3.6.3.-	COG1116	Aliphatic sulfonates import ATP-binding protein SsuB	gnl|IGB|bin.101_1	Bacteria	Pseudomonadota	Gammaproteobacteria	Alteromonadales	Colwelliaceae
bin.101_00083	10635	759	lnrL	3.6.3.-	COG1131	Linearmycin resistance ATP-binding protein LnrL	gnl|IGB|bin.101_1	Bacteria	Pseudomonadota	Gammaproteobacteria	Alteromonadales	Colwelliaceae
bin.109_00588	10636	783	yheI	3.6.3.-	COG1132	putative multidrug resistance ABC transporter ATP-binding/permease protein YheI	gnl|IGB|bin.109_2	Bacteria	Pseudomonadota	Gammaproteobacteria	Alteromonadales	Colwelliaceae
bin.109_01840	10637	1398	cmpC	3.6.3.-		Bicarbonate transport ATP-binding protein CmpC	gnl|IGB|bin.109_14	Bacteria	Pseudomonadota	Gammaproteobacteria	Alteromonadales	Colwelliaceae	Colwellia	Colwellia sp. Arc7-635
bin.153_02238	10638	732	lptB_1	3.6.3.-	COG1137	Lipopolysaccharide export system ATP-binding protein LptB	gnl|IGB|bin.153_21	Bacteria	Pseudomonadota	Gammaproteobacteria	Alteromonadales	Colwelliaceae
bin.153_02246	10639	381	mlaF_1	3.6.3.-	COG1127	Intermembrane phospholipid transport system ATP-binding protein MlaF	gnl|IGB|bin.153_21	Bacteria	Pseudomonadota	Gammaproteobacteria	Alteromonadales	Colwelliaceae
bin.153_02247	10640	435	mlaF_2	3.6.3.-	COG1127	Intermembrane phospholipid transport system ATP-binding protein MlaF	gnl|IGB|bin.153_21	Bacteria	Pseudomonadota	Gammaproteobacteria	Alteromonadales	Colwelliaceae
bin.18_00309	10641	2004	macB	3.6.3.-	COG0577	Macrolide export ATP-binding/permease protein MacB	gnl|IGB|bin.18_6	Bacteria	Pseudomonadota	Gammaproteobacteria	Alteromonadales	Colwelliaceae	Colwellia	Colwellia sp. Arc7-635
bin.18_00352	10642	684	yknY	3.6.3.-	COG1136	putative ABC transporter ATP-binding protein YknY	gnl|IGB|bin.18_8	Bacteria	Pseudomonadota	Gammaproteobacteria	Alteromonadales	Colwelliaceae	Colwellia	Colwellia sp. Arc7-635
bin.24_00573	10643	951	yheI	3.6.3.-	COG1132	putative multidrug resistance ABC transporter ATP-binding/permease protein YheI	gnl|IGB|bin.24_10	Bacteria	Pseudomonadota	Gammaproteobacteria	Alteromonadales	Colwelliaceae	Colwellia	Colwellia sp. Arc7-635
bin.42_00312	10644	714	lolD	3.6.3.-	COG1136	Lipoprotein-releasing system ATP-binding protein LolD	gnl|IGB|bin.42_5	Bacteria	Pseudomonadota	Gammaproteobacteria	Alteromonadales	Colwelliaceae
bin.42_00394	10645	312	mlaF_1	3.6.3.-	COG1127	Intermembrane phospholipid transport system ATP-binding protein MlaF	gnl|IGB|bin.42_7	Bacteria	Pseudomonadota	Gammaproteobacteria	Alteromonadales	Colwelliaceae	Colwellia	Colwellia sp. Arc7-635
bin.42_00395	10646	558	mlaF_2	3.6.3.-	COG1127	Intermembrane phospholipid transport system ATP-binding protein MlaF	gnl|IGB|bin.42_7	Bacteria	Pseudomonadota	Gammaproteobacteria	Alteromonadales	Colwelliaceae	Colwellia	Colwellia sp. Arc7-635
bin.42_00401	10647	513	lptB	3.6.3.-	COG1137	Lipopolysaccharide export system ATP-binding protein LptB	gnl|IGB|bin.42_7	Bacteria	Pseudomonadota	Gammaproteobacteria	Alteromonadales	Colwelliaceae	Colwellia	Colwellia sp. Arc7-635
bin.82_00181	10648	882	lnrL	3.6.3.-	COG1131	Linearmycin resistance ATP-binding protein LnrL	gnl|IGB|bin.82_6	Bacteria	Pseudomonadota	Gammaproteobacteria	Alteromonadales	Colwelliaceae	Colwellia	Colwellia sp. Arc7-635
bin.87_02224	10649	777	lptB_2	3.6.3.-	COG1137	Lipopolysaccharide export system ATP-binding protein LptB	gnl|IGB|bin.87_13	Bacteria	Pseudomonadota	Gammaproteobacteria	Alteromonadales	Colwelliaceae
bin.87_02230	10650	831	mlaF_3	3.6.3.-	COG1127	Intermembrane phospholipid transport system ATP-binding protein MlaF	gnl|IGB|bin.87_13	Bacteria	Pseudomonadota	Gammaproteobacteria	Alteromonadales	Colwelliaceae
bin.87_02519	10651	762	lolD	3.6.3.-	COG1136	Lipoprotein-releasing system ATP-binding protein LolD	gnl|IGB|bin.87_16	Bacteria	Pseudomonadota	Gammaproteobacteria	Alteromonadales	Colwelliaceae	Colwellia
bin.1_01604	11218	837	rapA_1	3.6.4.-	COG0553	RNA polymerase-associated protein RapA	gnl|IGB|bin.1_35	Bacteria	Pseudomonadota	Gammaproteobacteria	Alteromonadales	Colwelliaceae	Colwellia	Colwellia sp. Arc7-635
bin.1_01605	11219	2085	rapA_2	3.6.4.-	COG0553	RNA polymerase-associated protein RapA	gnl|IGB|bin.1_35	Bacteria	Pseudomonadota	Gammaproteobacteria	Alteromonadales	Colwelliaceae	Colwellia	Colwellia sp. Arc7-635
bin.1_01891	11220	3303	rapA_3	3.6.4.-		RNA polymerase-associated protein RapA	gnl|IGB|bin.1_44	Bacteria	Pseudomonadota	Gammaproteobacteria	Alteromonadales	Colwelliaceae	Colwellia	Colwellia sp. Arc7-635
bin.1_02238	11221	1755	rapA_4	3.6.4.-	COG0553	RNA polymerase-associated protein RapA	gnl|IGB|bin.1_57	Bacteria	Pseudomonadota	Gammaproteobacteria	Alteromonadales	Colwelliaceae	Colwellia	Colwellia sp. MT41
bin.1_02239	11222	930	rapA_5	3.6.4.-	COG0553	RNA polymerase-associated protein RapA	gnl|IGB|bin.1_57	Bacteria	Pseudomonadota	Gammaproteobacteria	Alteromonadales	Colwelliaceae	Colwellia	Colwellia sp. MT41
bin.1_02426	11223	1260	rho	3.6.4.-	COG1158	Transcription termination factor Rho	gnl|IGB|bin.1_65	Bacteria	Pseudomonadota	Gammaproteobacteria	Alteromonadales	Colwelliaceae	Colwellia	Colwellia sp. Arc7-635
bin.1_03759	11224	1389	radA_2	3.6.4.-	COG1066	DNA repair protein RadA	gnl|IGB|bin.1_133	Bacteria	Pseudomonadota	Gammaproteobacteria	Alteromonadales	Colwelliaceae	Colwellia	Colwellia sp. Arc7-635
bin.1_04519	11225	177	mfd_1	3.6.4.-	COG1197	Transcription-repair-coupling factor	gnl|IGB|bin.1_190	Bacteria	Pseudomonadota	Gammaproteobacteria	Alteromonadales	Colwelliaceae	Colwellia	Colwellia sp. Arc7-635
bin.1_04520	11226	453	mfd_2	3.6.4.-	COG1197	Transcription-repair-coupling factor	gnl|IGB|bin.1_190	Bacteria	Pseudomonadota	Gammaproteobacteria	Alteromonadales	Colwelliaceae	Colwellia	Colwellia sp. Arc7-635
bin.1_04521	11227	1818	mfd_3	3.6.4.-	COG1197	Transcription-repair-coupling factor	gnl|IGB|bin.1_190	Bacteria	Pseudomonadota	Gammaproteobacteria	Alteromonadales	Colwelliaceae	Colwellia	Colwellia sp. Arc7-635
bin.1_04522	11228	231	mfd_4	3.6.4.-	COG1197	Transcription-repair-coupling factor	gnl|IGB|bin.1_190	Bacteria	Pseudomonadota	Gammaproteobacteria	Alteromonadales	Colwelliaceae	Colwellia	Colwellia sp. Arc7-635
bin.101_00194	11229	2211	priA	3.6.4.-	COG1198	Primosomal protein N'	gnl|IGB|bin.101_1	Bacteria	Pseudomonadota	Gammaproteobacteria	Alteromonadales	Colwelliaceae
bin.103_00157	11230	210	rho_1	3.6.4.-	COG1158	Transcription termination factor Rho	gnl|IGB|bin.103_1	Bacteria	Pseudomonadota	Gammaproteobacteria	Alteromonadales	Colwelliaceae
bin.103_00158	11231	1083	rho_2	3.6.4.-	COG1158	Transcription termination factor Rho	gnl|IGB|bin.103_1	Bacteria	Pseudomonadota	Gammaproteobacteria	Alteromonadales	Colwelliaceae
bin.132_00467	11232	1386	rapA	3.6.4.-		RNA polymerase-associated protein RapA	gnl|IGB|bin.132_3	Bacteria	Pseudomonadota	Gammaproteobacteria	Alteromonadales	Colwelliaceae
bin.141_00123	11233	1098	radA	3.6.4.-	COG1066	DNA repair protein RadA	gnl|IGB|bin.141_3	Bacteria	Pseudomonadota	Gammaproteobacteria	Alteromonadales	Colwelliaceae
bin.141_00342	11234	1350	rho	3.6.4.-	COG1158	Transcription termination factor Rho	gnl|IGB|bin.141_10	Bacteria	Pseudomonadota	Gammaproteobacteria	Alteromonadales	Colwelliaceae
bin.151_01087	11235	1005	mfd_1	3.6.4.-	COG1197	Transcription-repair-coupling factor	gnl|IGB|bin.151_16	Bacteria	Pseudomonadota	Gammaproteobacteria	Alteromonadales	Colwelliaceae	Colwellia
bin.151_01088	11236	675	mfd_2	3.6.4.-	COG1197	Transcription-repair-coupling factor	gnl|IGB|bin.151_16	Bacteria	Pseudomonadota	Gammaproteobacteria	Alteromonadales	Colwelliaceae	Colwellia
bin.151_01089	11237	1677	mfd_3	3.6.4.-	COG1197	Transcription-repair-coupling factor	gnl|IGB|bin.151_16	Bacteria	Pseudomonadota	Gammaproteobacteria	Alteromonadales	Colwelliaceae	Colwellia
bin.153_06371	11238	2223	priA_2	3.6.4.-	COG1198	Primosomal protein N'	gnl|IGB|bin.153_103	Bacteria	Pseudomonadota	Gammaproteobacteria	Alteromonadales	Colwelliaceae	Colwellia	Colwellia sp. Arc7-635
bin.42_00105	11239	3303	rapA	3.6.4.-		RNA polymerase-associated protein RapA	gnl|IGB|bin.42_1	Bacteria	Pseudomonadota	Gammaproteobacteria	Alteromonadales	Colwelliaceae
bin.87_00668	11240	1260	rho	3.6.4.-	COG1158	Transcription termination factor Rho	gnl|IGB|bin.87_3	Bacteria	Pseudomonadota	Gammaproteobacteria	Alteromonadales	Colwelliaceae
bin.87_02247	11241	2928	rapA_2	3.6.4.-	COG0553	RNA polymerase-associated protein RapA	gnl|IGB|bin.87_13	Bacteria	Pseudomonadota	Gammaproteobacteria	Alteromonadales	Colwelliaceae
bin.96_09074	11242	1389	radA_3	3.6.4.-	COG1066	DNA repair protein RadA	gnl|IGB|bin.96_185	Bacteria	Pseudomonadota	Gammaproteobacteria	Alteromonadales	Colwelliaceae	Colwellia	Colwellia sp. Arc7-635
bin.1_00493	11588	1797	recQ_1	3.6.4.12	COG0514	ATP-dependent DNA helicase RecQ	gnl|IGB|bin.1_8	Bacteria	Pseudomonadota	Gammaproteobacteria	Alteromonadales	Colwelliaceae	Colwellia	Colwellia sp. Arc7-635
bin.1_01718	11589	1800	recQ_2	3.6.4.12	COG0514	ATP-dependent DNA helicase RecQ	gnl|IGB|bin.1_39	Bacteria	Pseudomonadota	Gammaproteobacteria	Alteromonadales	Colwelliaceae	Colwellia	Colwellia sp. Arc7-635
bin.1_01723	11590	825	uvrD_1	3.6.4.12	COG0210	DNA helicase II	gnl|IGB|bin.1_39	Bacteria	Pseudomonadota	Gammaproteobacteria	Alteromonadales	Colwelliaceae	Colwellia	Colwellia sp. Arc7-635
bin.1_01724	11591	933	uvrD_2	3.6.4.12	COG0210	DNA helicase II	gnl|IGB|bin.1_39	Bacteria	Pseudomonadota	Gammaproteobacteria	Alteromonadales	Colwelliaceae	Colwellia	Colwellia sp. Arc7-635
bin.1_02112	11592	1953	yoaA	3.6.4.12	COG1199	putative ATP-dependent DNA helicase YoaA	gnl|IGB|bin.1_52	Bacteria	Pseudomonadota	Gammaproteobacteria	Alteromonadales	Colwelliaceae	Colwellia	Colwellia sp. Arc7-635
bin.1_02650	11593	2082	rep_2	3.6.4.12	COG0210	ATP-dependent DNA helicase Rep	gnl|IGB|bin.1_73	Bacteria	Pseudomonadota	Gammaproteobacteria	Alteromonadales	Colwelliaceae	Colwellia	Colwellia sp. Arc7-635
bin.1_02706	11594	1005	ruvB_1	3.6.4.12	COG2255	Holliday junction ATP-dependent DNA helicase RuvB	gnl|IGB|bin.1_76	Bacteria	Pseudomonadota	Gammaproteobacteria	Alteromonadales	Colwelliaceae	Colwellia	Colwellia sp. Arc7-635
bin.1_02707	11595	618	ruvA	3.6.4.12	COG0632	Holliday junction ATP-dependent DNA helicase RuvA	gnl|IGB|bin.1_76	Bacteria	Pseudomonadota	Gammaproteobacteria	Alteromonadales	Colwelliaceae	Colwellia	Colwellia sp. Arc7-635
bin.1_02889	11596	2088	recG	3.6.4.12	COG1200	ATP-dependent DNA helicase RecG	gnl|IGB|bin.1_85	Bacteria	Pseudomonadota	Gammaproteobacteria	Alteromonadales	Colwelliaceae	Colwellia	Colwellia sp. Arc7-635
bin.1_03495	11597	2535	rep_3	3.6.4.12		ATP-dependent DNA helicase Rep	gnl|IGB|bin.1_117	Bacteria	Pseudomonadota	Gammaproteobacteria	Alteromonadales	Colwelliaceae	Colwellia	Colwellia sp. Arc7-635
bin.1_03663	11598	2247	ruvB_2	3.6.4.12		Holliday junction ATP-dependent DNA helicase RuvB	gnl|IGB|bin.1_127	Bacteria	Pseudomonadota	Gammaproteobacteria	Alteromonadales	Colwelliaceae	Colwellia	Colwellia sp. Arc7-635
bin.1_05014	11599	561	radD_1	3.6.4.12	COG1061	Putative DNA repair helicase RadD	gnl|IGB|bin.1_240	Bacteria	Pseudomonadota	Gammaproteobacteria	Alteromonadales	Colwelliaceae
bin.1_05015	11600	1173	radD_2	3.6.4.12	COG1061	Putative DNA repair helicase RadD	gnl|IGB|bin.1_240	Bacteria	Pseudomonadota	Gammaproteobacteria	Alteromonadales	Colwelliaceae
bin.101_00191	11601	561	dnaB_1	3.6.4.12	COG0305	Replicative DNA helicase	gnl|IGB|bin.101_1	Bacteria	Pseudomonadota	Gammaproteobacteria	Alteromonadales	Colwelliaceae
bin.101_00192	11602	777	dnaB_2	3.6.4.12	COG0305	Replicative DNA helicase	gnl|IGB|bin.101_1	Bacteria	Pseudomonadota	Gammaproteobacteria	Alteromonadales	Colwelliaceae
bin.103_00035	11603	780	uvrD_1	3.6.4.12	COG0210	DNA helicase II	gnl|IGB|bin.103_1	Bacteria	Pseudomonadota	Gammaproteobacteria	Alteromonadales	Colwelliaceae
bin.103_00036	11604	1428	uvrD_2	3.6.4.12	COG0210	DNA helicase II	gnl|IGB|bin.103_1	Bacteria	Pseudomonadota	Gammaproteobacteria	Alteromonadales	Colwelliaceae
bin.103_00039	11605	1248	recQ_1	3.6.4.12	COG0514	ATP-dependent DNA helicase RecQ	gnl|IGB|bin.103_1	Bacteria	Pseudomonadota	Gammaproteobacteria	Alteromonadales	Colwelliaceae
bin.103_00040	11606	636	recQ_2	3.6.4.12	COG0514	ATP-dependent DNA helicase RecQ	gnl|IGB|bin.103_1	Bacteria	Pseudomonadota	Gammaproteobacteria	Alteromonadales	Colwelliaceae
bin.103_00248	11607	750	rep_1	3.6.4.12	COG0210	ATP-dependent DNA helicase Rep	gnl|IGB|bin.103_1	Bacteria	Pseudomonadota	Gammaproteobacteria	Alteromonadales	Colwelliaceae
bin.103_00249	11608	921	rep_2	3.6.4.12	COG0210	ATP-dependent DNA helicase Rep	gnl|IGB|bin.103_1	Bacteria	Pseudomonadota	Gammaproteobacteria	Alteromonadales	Colwelliaceae
bin.103_00251	11609	132	rep_3	3.6.4.12	COG0210	ATP-dependent DNA helicase Rep	gnl|IGB|bin.103_1	Bacteria	Pseudomonadota	Gammaproteobacteria	Alteromonadales	Colwelliaceae
bin.103_00637	11610	618	recG_1	3.6.4.12	COG1200	ATP-dependent DNA helicase RecG	gnl|IGB|bin.103_2	Bacteria	Pseudomonadota	Gammaproteobacteria	Alteromonadales	Colwelliaceae
bin.103_00638	11611	543	recG_2	3.6.4.12	COG1200	ATP-dependent DNA helicase RecG	gnl|IGB|bin.103_2	Bacteria	Pseudomonadota	Gammaproteobacteria	Alteromonadales	Colwelliaceae
bin.103_00639	11612	693	recG_3	3.6.4.12	COG1200	ATP-dependent DNA helicase RecG	gnl|IGB|bin.103_2	Bacteria	Pseudomonadota	Gammaproteobacteria	Alteromonadales	Colwelliaceae
bin.109_00448	11613	357	yoaA_1	3.6.4.12	COG1199	putative ATP-dependent DNA helicase YoaA	gnl|IGB|bin.109_2	Bacteria	Pseudomonadota	Gammaproteobacteria	Alteromonadales	Colwelliaceae
bin.109_00449	11614	1260	yoaA_2	3.6.4.12	COG1199	putative ATP-dependent DNA helicase YoaA	gnl|IGB|bin.109_2	Bacteria	Pseudomonadota	Gammaproteobacteria	Alteromonadales	Colwelliaceae
bin.110_00249	11615	246	uvrD_1	3.6.4.12	COG0210	DNA helicase II	gnl|IGB|bin.110_4	Bacteria	Pseudomonadota	Gammaproteobacteria	Alteromonadales	Colwelliaceae
bin.110_00250	11616	1572	uvrD_2	3.6.4.12	COG0210	DNA helicase II	gnl|IGB|bin.110_4	Bacteria	Pseudomonadota	Gammaproteobacteria	Alteromonadales	Colwelliaceae
bin.110_00255	11617	309	recQ_1	3.6.4.12	COG0514	ATP-dependent DNA helicase RecQ	gnl|IGB|bin.110_4	Bacteria	Pseudomonadota	Gammaproteobacteria	Alteromonadales	Colwelliaceae
bin.110_00256	11618	1374	recQ_2	3.6.4.12	COG0514	ATP-dependent DNA helicase RecQ	gnl|IGB|bin.110_4	Bacteria	Pseudomonadota	Gammaproteobacteria	Alteromonadales	Colwelliaceae
bin.110_00291	11619	1902	rep	3.6.4.12	COG0210	ATP-dependent DNA helicase Rep	gnl|IGB|bin.110_4	Bacteria	Pseudomonadota	Gammaproteobacteria	Alteromonadales	Colwelliaceae
bin.124_00181	11620	903	recQ_1	3.6.4.12	COG0514	ATP-dependent DNA helicase RecQ	gnl|IGB|bin.124_3	Bacteria	Pseudomonadota	Gammaproteobacteria	Alteromonadales	Colwelliaceae	Colwellia	Colwellia sp. Arc7-635
bin.124_00182	11621	948	recQ_2	3.6.4.12	COG0514	ATP-dependent DNA helicase RecQ	gnl|IGB|bin.124_3	Bacteria	Pseudomonadota	Gammaproteobacteria	Alteromonadales	Colwelliaceae	Colwellia	Colwellia sp. Arc7-635
bin.151_00769	11622	861	recQ	3.6.4.12	COG0514	ATP-dependent DNA helicase RecQ	gnl|IGB|bin.151_10	Bacteria	Pseudomonadota	Gammaproteobacteria	Alteromonadales	Colwelliaceae
bin.151_01111	11623	288	recD2_5	3.6.4.12		ATP-dependent RecD-like DNA helicase	gnl|IGB|bin.151_17	Bacteria	Pseudomonadota	Gammaproteobacteria	Alteromonadales	Colwelliaceae
bin.151_01112	11624	837	recD2_6	3.6.4.12	COG0507	ATP-dependent RecD-like DNA helicase	gnl|IGB|bin.151_17	Bacteria	Pseudomonadota	Gammaproteobacteria	Alteromonadales	Colwelliaceae
bin.151_01113	11625	357	recD2_7	3.6.4.12		ATP-dependent RecD-like DNA helicase	gnl|IGB|bin.151_17	Bacteria	Pseudomonadota	Gammaproteobacteria	Alteromonadales	Colwelliaceae
bin.151_01264	11626	486	dnaB_1	3.6.4.12	COG0305	Replicative DNA helicase	gnl|IGB|bin.151_22	Bacteria	Pseudomonadota	Gammaproteobacteria	Alteromonadales	Colwelliaceae	Colwellia	Colwellia sp. Arc7-635
bin.151_01265	11627	633	dnaB_2	3.6.4.12	COG0305	Replicative DNA helicase	gnl|IGB|bin.151_22	Bacteria	Pseudomonadota	Gammaproteobacteria	Alteromonadales	Colwelliaceae	Colwellia	Colwellia sp. Arc7-635
bin.153_05227	11628	825	rep_7	3.6.4.12		ATP-dependent DNA helicase Rep	gnl|IGB|bin.153_74	Bacteria	Pseudomonadota	Gammaproteobacteria	Alteromonadales	Colwelliaceae	Colwellia
bin.153_05228	11629	228	helD	3.6.4.12	COG0210	DNA helicase IV	gnl|IGB|bin.153_74	Bacteria	Pseudomonadota	Gammaproteobacteria	Alteromonadales	Colwelliaceae	Colwellia
bin.153_05230	11630	825	rep_8	3.6.4.12		ATP-dependent DNA helicase Rep	gnl|IGB|bin.153_74	Bacteria	Pseudomonadota	Gammaproteobacteria	Alteromonadales	Colwelliaceae	Colwellia
bin.18_00291	11631	2088	recG	3.6.4.12	COG1200	ATP-dependent DNA helicase RecG	gnl|IGB|bin.18_6	Bacteria	Pseudomonadota	Gammaproteobacteria	Alteromonadales	Colwelliaceae	Colwellia	Colwellia sp. Arc7-635
bin.42_00202	11632	1797	recQ	3.6.4.12	COG0514	ATP-dependent DNA helicase RecQ	gnl|IGB|bin.42_3	Bacteria	Pseudomonadota	Gammaproteobacteria	Alteromonadales	Colwelliaceae	Colwellia	Colwellia sp. Arc7-635
bin.46_00134	11633	1821	uvrD_1	3.6.4.12	COG0210	DNA helicase II	gnl|IGB|bin.46_3	Bacteria	Pseudomonadota	Gammaproteobacteria	Alteromonadales	Colwelliaceae	Colwellia	Colwellia sp. Arc7-635
bin.46_00135	11634	366	uvrD_2	3.6.4.12	COG0210	DNA helicase II	gnl|IGB|bin.46_3	Bacteria	Pseudomonadota	Gammaproteobacteria	Alteromonadales	Colwelliaceae	Colwellia	Colwellia sp. Arc7-635
bin.46_00139	11635	1800	recQ	3.6.4.12	COG0514	ATP-dependent DNA helicase RecQ	gnl|IGB|bin.46_3	Bacteria	Pseudomonadota	Gammaproteobacteria	Alteromonadales	Colwelliaceae	Colwellia	Colwellia sp. Arc7-635
bin.46_00167	11636	2019	rep	3.6.4.12	COG0210	ATP-dependent DNA helicase Rep	gnl|IGB|bin.46_3	Bacteria	Pseudomonadota	Gammaproteobacteria	Alteromonadales	Colwelliaceae	Colwellia	Colwellia sp. Arc7-635
bin.7_00202	11637	1800	recQ	3.6.4.12	COG0514	ATP-dependent DNA helicase RecQ	gnl|IGB|bin.7_5	Bacteria	Pseudomonadota	Gammaproteobacteria	Alteromonadales	Colwelliaceae	Colwellia	Colwellia sp. Arc7-635
bin.7_00207	11638	825	uvrD_1	3.6.4.12	COG0210	DNA helicase II	gnl|IGB|bin.7_5	Bacteria	Pseudomonadota	Gammaproteobacteria	Alteromonadales	Colwelliaceae	Colwellia	Colwellia sp. Arc7-635
bin.7_00208	11639	933	uvrD_2	3.6.4.12	COG0210	DNA helicase II	gnl|IGB|bin.7_5	Bacteria	Pseudomonadota	Gammaproteobacteria	Alteromonadales	Colwelliaceae	Colwellia	Colwellia sp. Arc7-635
bin.87_00569	11640	780	uvrD_1	3.6.4.12	COG0210	DNA helicase II	gnl|IGB|bin.87_3	Bacteria	Pseudomonadota	Gammaproteobacteria	Alteromonadales	Colwelliaceae
bin.87_00570	11641	927	uvrD_2	3.6.4.12	COG0210	DNA helicase II	gnl|IGB|bin.87_3	Bacteria	Pseudomonadota	Gammaproteobacteria	Alteromonadales	Colwelliaceae
bin.87_00571	11642	258	uvrD_3	3.6.4.12	COG0210	DNA helicase II	gnl|IGB|bin.87_3	Bacteria	Pseudomonadota	Gammaproteobacteria	Alteromonadales	Colwelliaceae
bin.87_00575	11643	1860	recQ	3.6.4.12	COG0514	ATP-dependent DNA helicase RecQ	gnl|IGB|bin.87_3	Bacteria	Pseudomonadota	Gammaproteobacteria	Alteromonadales	Colwelliaceae
bin.87_00754	11644	2034	rep_1	3.6.4.12	COG0210	ATP-dependent DNA helicase Rep	gnl|IGB|bin.87_3	Bacteria	Pseudomonadota	Gammaproteobacteria	Alteromonadales	Colwelliaceae
bin.87_01212	11645	2310	rep_2	3.6.4.12		ATP-dependent DNA helicase Rep	gnl|IGB|bin.87_6	Bacteria	Pseudomonadota	Gammaproteobacteria	Alteromonadales	Colwelliaceae
bin.1_00524	12217	1344	rhlE_1	3.6.4.13	COG0513	ATP-dependent RNA helicase RhlE	gnl|IGB|bin.1_8	Bacteria	Pseudomonadota	Gammaproteobacteria	Alteromonadales	Colwelliaceae	Colwellia	Colwellia sp. Arc7-635
bin.1_00643	12218	687	dbpA_1	3.6.4.13	COG0513	ATP-dependent RNA helicase DbpA	gnl|IGB|bin.1_10	Bacteria	Pseudomonadota	Gammaproteobacteria	Alteromonadales	Colwelliaceae
bin.1_00644	12219	474	dbpA_2	3.6.4.13	COG0513	ATP-dependent RNA helicase DbpA	gnl|IGB|bin.1_10	Bacteria	Pseudomonadota	Gammaproteobacteria	Alteromonadales	Colwelliaceae
bin.1_01066	12220	945	rhlE_3	3.6.4.13	COG0513	ATP-dependent RNA helicase RhlE	gnl|IGB|bin.1_20	Bacteria	Pseudomonadota	Gammaproteobacteria	Alteromonadales	Colwelliaceae	Colwellia	Colwellia sp. Arc7-635
bin.1_01067	12221	297	rhlB_1	3.6.4.13	COG0513	ATP-dependent RNA helicase RhlB	gnl|IGB|bin.1_20	Bacteria	Pseudomonadota	Gammaproteobacteria	Alteromonadales	Colwelliaceae	Colwellia	Colwellia sp. Arc7-635
bin.1_01387	12222	1398	deaD_1	3.6.4.13	COG0513	ATP-dependent RNA helicase DeaD	gnl|IGB|bin.1_29	Bacteria	Pseudomonadota	Gammaproteobacteria	Alteromonadales	Colwelliaceae	Colwellia	Colwellia sp. Arc7-635
bin.1_01388	12223	438	deaD_2	3.6.4.13	COG0513	ATP-dependent RNA helicase DeaD	gnl|IGB|bin.1_29	Bacteria	Pseudomonadota	Gammaproteobacteria	Alteromonadales	Colwelliaceae	Colwellia	Colwellia sp. Arc7-635
bin.1_01892	12224	477	rhlE_4	3.6.4.13	COG0513	ATP-dependent RNA helicase RhlE	gnl|IGB|bin.1_44	Bacteria	Pseudomonadota	Gammaproteobacteria	Alteromonadales	Colwelliaceae	Colwellia	Colwellia sp. Arc7-635
bin.1_01893	12225	603	rhlE_5	3.6.4.13	COG0513	ATP-dependent RNA helicase RhlE	gnl|IGB|bin.1_44	Bacteria	Pseudomonadota	Gammaproteobacteria	Alteromonadales	Colwelliaceae	Colwellia	Colwellia sp. Arc7-635
bin.1_02159	12226	1236	srmB_1	3.6.4.13	COG0513	ATP-dependent RNA helicase SrmB	gnl|IGB|bin.1_54	Bacteria	Pseudomonadota	Gammaproteobacteria	Alteromonadales	Colwelliaceae	Colwellia	Colwellia sp. Arc7-635
bin.1_02352	12227	1038	rhlE_6	3.6.4.13	COG0513	ATP-dependent RNA helicase RhlE	gnl|IGB|bin.1_62	Bacteria	Pseudomonadota	Gammaproteobacteria	Alteromonadales	Colwelliaceae
bin.1_02428	12228	255	rhlB_2	3.6.4.13	COG0513	ATP-dependent RNA helicase RhlB	gnl|IGB|bin.1_65	Bacteria	Pseudomonadota	Gammaproteobacteria	Alteromonadales	Colwelliaceae	Colwellia	Colwellia sp. Arc7-635
bin.1_02429	12229	366	rhlB_3	3.6.4.13	COG0513	ATP-dependent RNA helicase RhlB	gnl|IGB|bin.1_65	Bacteria	Pseudomonadota	Gammaproteobacteria	Alteromonadales	Colwelliaceae	Colwellia	Colwellia sp. Arc7-635
bin.1_02430	12230	219	rhlB_4	3.6.4.13	COG0513	ATP-dependent RNA helicase RhlB	gnl|IGB|bin.1_65	Bacteria	Pseudomonadota	Gammaproteobacteria	Alteromonadales	Colwelliaceae	Colwellia	Colwellia sp. Arc7-635
bin.1_02431	12231	456	rhlB_5	3.6.4.13	COG0513	ATP-dependent RNA helicase RhlB	gnl|IGB|bin.1_65	Bacteria	Pseudomonadota	Gammaproteobacteria	Alteromonadales	Colwelliaceae	Colwellia	Colwellia sp. Arc7-635
bin.1_03029	12232	1647	hrpA_1	3.6.4.13	COG1643	ATP-dependent RNA helicase HrpA	gnl|IGB|bin.1_91	Bacteria	Pseudomonadota	Gammaproteobacteria	Alteromonadales	Colwelliaceae	Colwellia
bin.1_03192	12233	1365	rhlE_7	3.6.4.13	COG0513	ATP-dependent RNA helicase RhlE	gnl|IGB|bin.1_101	Bacteria	Pseudomonadota	Gammaproteobacteria	Alteromonadales	Colwelliaceae	Colwellia	Colwellia sp. Arc7-635
bin.1_03196	12234	189	rhlE_8	3.6.4.13		ATP-dependent RNA helicase RhlE	gnl|IGB|bin.1_101	Bacteria	Pseudomonadota	Gammaproteobacteria	Alteromonadales	Colwelliaceae	Colwellia	Colwellia sp. Arc7-635
bin.1_03197	12235	1065	rhlE_9	3.6.4.13	COG0513	ATP-dependent RNA helicase RhlE	gnl|IGB|bin.1_101	Bacteria	Pseudomonadota	Gammaproteobacteria	Alteromonadales	Colwelliaceae	Colwellia	Colwellia sp. Arc7-635
bin.1_03491	12236	1476	srmB_2	3.6.4.13		ATP-dependent RNA helicase SrmB	gnl|IGB|bin.1_116	Bacteria	Pseudomonadota	Gammaproteobacteria	Alteromonadales	Colwelliaceae
bin.1_04112	12237	969	hrpA_2	3.6.4.13	COG1643	ATP-dependent RNA helicase HrpA	gnl|IGB|bin.1_156	Bacteria	Pseudomonadota	Gammaproteobacteria	Alteromonadales	Colwelliaceae	Colwellia	Colwellia sp. Arc7-635
bin.1_05171	12238	1386	dbpA_3	3.6.4.13	COG0513	ATP-dependent RNA helicase DbpA	gnl|IGB|bin.1_259	Bacteria	Pseudomonadota	Gammaproteobacteria	Alteromonadales	Colwelliaceae	Colwellia	Colwellia sp. Arc7-635
bin.1_05239	12239	2592	hrpB	3.6.4.13	COG1643	ATP-dependent RNA helicase HrpB	gnl|IGB|bin.1_269	Bacteria	Pseudomonadota	Gammaproteobacteria	Alteromonadales	Colwelliaceae	Colwellia	Colwellia sp. Arc7-635
bin.101_00051	12240	825	hrpB_1	3.6.4.13	COG1643	ATP-dependent RNA helicase HrpB	gnl|IGB|bin.101_1	Bacteria	Pseudomonadota	Gammaproteobacteria	Alteromonadales	Colwelliaceae
bin.101_00052	12241	1392	hrpB_2	3.6.4.13	COG1643	ATP-dependent RNA helicase HrpB	gnl|IGB|bin.101_1	Bacteria	Pseudomonadota	Gammaproteobacteria	Alteromonadales	Colwelliaceae
bin.103_00155	12242	1116	rhlB	3.6.4.13	COG0513	ATP-dependent RNA helicase RhlB	gnl|IGB|bin.103_1	Bacteria	Pseudomonadota	Gammaproteobacteria	Alteromonadales	Colwelliaceae
bin.109_00981	12243	1254	rhlE_3	3.6.4.13	COG0513	ATP-dependent RNA helicase RhlE	gnl|IGB|bin.109_4	Bacteria	Pseudomonadota	Gammaproteobacteria	Alteromonadales	Colwelliaceae
bin.109_01887	12244	1593	rhlB	3.6.4.13		ATP-dependent RNA helicase RhlB	gnl|IGB|bin.109_15	Bacteria	Pseudomonadota	Gammaproteobacteria	Alteromonadales	Colwelliaceae
bin.124_00222	12245	807	rhlE_1	3.6.4.13		ATP-dependent RNA helicase RhlE	gnl|IGB|bin.124_3	Bacteria	Pseudomonadota	Gammaproteobacteria	Alteromonadales	Colwelliaceae	Colwellia	Colwellia sp. Arc7-635
bin.124_00223	12246	483	rhlE_2	3.6.4.13	COG0513	ATP-dependent RNA helicase RhlE	gnl|IGB|bin.124_3	Bacteria	Pseudomonadota	Gammaproteobacteria	Alteromonadales	Colwelliaceae	Colwellia	Colwellia sp. Arc7-635
bin.132_00462	12247	264	rhlE_1	3.6.4.13	COG0513	ATP-dependent RNA helicase RhlE	gnl|IGB|bin.132_3	Bacteria	Pseudomonadota	Gammaproteobacteria	Alteromonadales	Colwelliaceae
bin.132_00463	12248	495	rhlE_2	3.6.4.13	COG0513	ATP-dependent RNA helicase RhlE	gnl|IGB|bin.132_3	Bacteria	Pseudomonadota	Gammaproteobacteria	Alteromonadales	Colwelliaceae
bin.141_00153	12249	690	rhlE_1	3.6.4.13	COG0513	ATP-dependent RNA helicase RhlE	gnl|IGB|bin.141_4	Bacteria	Pseudomonadota	Gammaproteobacteria	Alteromonadales	Colwelliaceae	Colwellia	Colwellia sp. Arc7-635
bin.141_00154	12250	231	rhlE_2	3.6.4.13		ATP-dependent RNA helicase RhlE	gnl|IGB|bin.141_4	Bacteria	Pseudomonadota	Gammaproteobacteria	Alteromonadales	Colwelliaceae	Colwellia	Colwellia sp. Arc7-635
bin.141_00158	12251	936	rhlE_3	3.6.4.13	COG0513	ATP-dependent RNA helicase RhlE	gnl|IGB|bin.141_4	Bacteria	Pseudomonadota	Gammaproteobacteria	Alteromonadales	Colwelliaceae	Colwellia	Colwellia sp. Arc7-635
bin.141_00340	12252	963	rhlB	3.6.4.13	COG0513	ATP-dependent RNA helicase RhlB	gnl|IGB|bin.141_10	Bacteria	Pseudomonadota	Gammaproteobacteria	Alteromonadales	Colwelliaceae
bin.150_00185	12253	1236	srmB	3.6.4.13	COG0513	ATP-dependent RNA helicase SrmB	gnl|IGB|bin.150_2	Bacteria	Pseudomonadota	Gammaproteobacteria	Alteromonadales	Colwelliaceae	Colwellia	Colwellia sp. Arc7-635
bin.151_01205	12254	1383	rhlE	3.6.4.13	COG0513	ATP-dependent RNA helicase RhlE	gnl|IGB|bin.151_20	Bacteria	Pseudomonadota	Gammaproteobacteria	Alteromonadales	Colwelliaceae
bin.153_03813	12255	2256	hrpB	3.6.4.13	COG1643	ATP-dependent RNA helicase HrpB	gnl|IGB|bin.153_45	Bacteria	Pseudomonadota	Gammaproteobacteria	Alteromonadales	Colwelliaceae
bin.153_09251	12256	1731	deaD_3	3.6.4.13	COG0513	ATP-dependent RNA helicase DeaD	gnl|IGB|bin.153_221	Bacteria	Pseudomonadota	Gammaproteobacteria	Alteromonadales	Colwelliaceae	Colwellia	Colwellia sp. Arc7-635
bin.18_00146	12257	2589	hrpB	3.6.4.13	COG1643	ATP-dependent RNA helicase HrpB	gnl|IGB|bin.18_2	Bacteria	Pseudomonadota	Gammaproteobacteria	Alteromonadales	Colwelliaceae	Colwellia	Colwellia sp. Arc7-635
bin.24_00030	12258	1407	dbpA	3.6.4.13	COG0513	ATP-dependent RNA helicase DbpA	gnl|IGB|bin.24_1	Bacteria	Pseudomonadota	Gammaproteobacteria	Alteromonadales	Colwelliaceae
bin.24_00307	12259	2553	hrpB	3.6.4.13	COG1643	ATP-dependent RNA helicase HrpB	gnl|IGB|bin.24_4	Bacteria	Pseudomonadota	Gammaproteobacteria	Alteromonadales	Colwelliaceae
bin.33_00087	12260	573	rhlB	3.6.4.13	COG0513	ATP-dependent RNA helicase RhlB	gnl|IGB|bin.33_2	Bacteria	Pseudomonadota	Gammaproteobacteria	Alteromonadales	Colwelliaceae
bin.42_00104	12261	1323	rhlE_1	3.6.4.13	COG0513	ATP-dependent RNA helicase RhlE	gnl|IGB|bin.42_1	Bacteria	Pseudomonadota	Gammaproteobacteria	Alteromonadales	Colwelliaceae
bin.42_00230	12262	1344	rhlE_2	3.6.4.13	COG0513	ATP-dependent RNA helicase RhlE	gnl|IGB|bin.42_3	Bacteria	Pseudomonadota	Gammaproteobacteria	Alteromonadales	Colwelliaceae	Colwellia	Colwellia sp. Arc7-635
bin.46_00023	12263	1815	deaD	3.6.4.13	COG0513	ATP-dependent RNA helicase DeaD	gnl|IGB|bin.46_1	Bacteria	Pseudomonadota	Gammaproteobacteria	Alteromonadales	Colwelliaceae	Colwellia	Colwellia sp. Arc7-635
bin.7_00272	12264	1647	hrpA	3.6.4.13	COG1643	ATP-dependent RNA helicase HrpA	gnl|IGB|bin.7_7	Bacteria	Pseudomonadota	Gammaproteobacteria	Alteromonadales	Colwelliaceae	Colwellia
bin.87_00665	12265	366	rhlB_1	3.6.4.13	COG0513	ATP-dependent RNA helicase RhlB	gnl|IGB|bin.87_3	Bacteria	Pseudomonadota	Gammaproteobacteria	Alteromonadales	Colwelliaceae
bin.87_00666	12266	852	rhlB_2	3.6.4.13	COG0513	ATP-dependent RNA helicase RhlB	gnl|IGB|bin.87_3	Bacteria	Pseudomonadota	Gammaproteobacteria	Alteromonadales	Colwelliaceae
bin.87_01360	12267	1206	rhlE_1	3.6.4.13	COG0513	ATP-dependent RNA helicase RhlE	gnl|IGB|bin.87_7	Bacteria	Pseudomonadota	Gammaproteobacteria	Alteromonadales	Colwelliaceae
bin.87_01462	12268	1407	dbpA	3.6.4.13	COG0513	ATP-dependent RNA helicase DbpA	gnl|IGB|bin.87_7	Bacteria	Pseudomonadota	Gammaproteobacteria	Alteromonadales	Colwelliaceae
bin.87_01508	12269	1383	rhlE_2	3.6.4.13	COG0513	ATP-dependent RNA helicase RhlE	gnl|IGB|bin.87_7	Bacteria	Pseudomonadota	Gammaproteobacteria	Alteromonadales	Colwelliaceae
bin.96_09885	12270	1236	srmB_3	3.6.4.13	COG0513	ATP-dependent RNA helicase SrmB	gnl|IGB|bin.96_225	Bacteria	Pseudomonadota	Gammaproteobacteria	Alteromonadales	Colwelliaceae	Colwellia	Colwellia sp. Arc7-635
bin.98_00218	12271	291	srmB_1	3.6.4.13	COG0513	ATP-dependent RNA helicase SrmB	gnl|IGB|bin.98_2	Bacteria	Pseudomonadota	Gammaproteobacteria	Alteromonadales	Colwelliaceae
bin.98_00219	12272	375	srmB_2	3.6.4.13	COG0513	ATP-dependent RNA helicase SrmB	gnl|IGB|bin.98_2	Bacteria	Pseudomonadota	Gammaproteobacteria	Alteromonadales	Colwelliaceae
bin.98_00220	12273	375	srmB_3	3.6.4.13	COG0513	ATP-dependent RNA helicase SrmB	gnl|IGB|bin.98_2	Bacteria	Pseudomonadota	Gammaproteobacteria	Alteromonadales	Colwelliaceae
bin.98_00221	12274	204	srmB_4	3.6.4.13		ATP-dependent RNA helicase SrmB	gnl|IGB|bin.98_2	Bacteria	Pseudomonadota	Gammaproteobacteria	Alteromonadales	Colwelliaceae
bin.1_01183	12703	738	obg	3.6.5.-	COG0536	GTPase Obg	gnl|IGB|bin.1_23	Bacteria	Pseudomonadota	Gammaproteobacteria	Alteromonadales	Colwelliaceae	Colwellia	Colwellia sp. Arc7-635
bin.1_01184	12704	444	cgtA	3.6.5.-	COG0536	GTPase Obg/CgtA	gnl|IGB|bin.1_23	Bacteria	Pseudomonadota	Gammaproteobacteria	Alteromonadales	Colwelliaceae	Colwellia	Colwellia sp. Arc7-635
bin.1_04699	12705	624	lepA_2	3.6.5.-	COG0481	Elongation factor 4	gnl|IGB|bin.1_208	Bacteria	Pseudomonadota	Gammaproteobacteria	Alteromonadales	Colwelliaceae	Colwellia	Colwellia sp. Arc7-635
bin.1_04700	12706	99	lepA_3	3.6.5.-	COG0481	Elongation factor 4	gnl|IGB|bin.1_208	Bacteria	Pseudomonadota	Gammaproteobacteria	Alteromonadales	Colwelliaceae	Colwellia	Colwellia sp. Arc7-635
bin.1_04701	12707	276	lepA_4	3.6.5.-	COG0481	Elongation factor 4	gnl|IGB|bin.1_208	Bacteria	Pseudomonadota	Gammaproteobacteria	Alteromonadales	Colwelliaceae	Colwellia	Colwellia sp. Arc7-635
bin.1_05545	12708	453	lepA_5	3.6.5.-	COG0481	Elongation factor 4	gnl|IGB|bin.1_312	Bacteria	Pseudomonadota	Gammaproteobacteria	Alteromonadales	Colwelliaceae	Colwellia	Colwellia sp. Arc7-635
bin.109_01899	12709	1806	lepA	3.6.5.-	COG0481	Elongation factor 4	gnl|IGB|bin.109_15	Bacteria	Pseudomonadota	Gammaproteobacteria	Alteromonadales	Colwelliaceae
bin.98_00259	12710	444	lepA_1	3.6.5.-	COG0481	Elongation factor 4	gnl|IGB|bin.98_2	Bacteria	Pseudomonadota	Gammaproteobacteria	Alteromonadales	Colwelliaceae
bin.98_00260	12711	1323	lepA_2	3.6.5.-	COG0481	Elongation factor 4	gnl|IGB|bin.98_2	Bacteria	Pseudomonadota	Gammaproteobacteria	Alteromonadales	Colwelliaceae
bin.1_05181	12886	1335	kynU	3.7.1.3		Kynureninase	gnl|IGB|bin.1_261	Bacteria	Pseudomonadota	Gammaproteobacteria	Alteromonadales	Colwelliaceae	Colwellia	Colwellia sp. Arc7-635
bin.124_00593	12887	1338	kynU	3.7.1.3		Kynureninase	gnl|IGB|bin.124_12	Bacteria	Pseudomonadota	Gammaproteobacteria	Alteromonadales	Colwelliaceae	Colwellia	Colwellia sp. Arc7-635
bin.141_00187	12926	762		3.8.1.2		(S)-2-haloacid dehalogenase	gnl|IGB|bin.141_4	Bacteria	Pseudomonadota	Gammaproteobacteria	Alteromonadales	Colwelliaceae	Colwellia	Colwellia sp. Arc7-635
bin.87_01295	12927	735	hdl IVa	3.8.1.2		(S)-2-haloacid dehalogenase 4A	gnl|IGB|bin.87_6	Bacteria	Pseudomonadota	Gammaproteobacteria	Alteromonadales	Colwelliaceae
bin.1_03286	12959	846	dhaA	3.8.1.5		Haloalkane dehalogenase	gnl|IGB|bin.1_106	Bacteria	Pseudomonadota	Gammaproteobacteria	Alteromonadales	Colwelliaceae	Colwellia	Colwellia sp. Arc7-635
bin.1_00306	12994	399		3.9.1.-	COG0537	Purine nucleoside phosphoramidase	gnl|IGB|bin.1_5	Bacteria	Pseudomonadota	Gammaproteobacteria	Alteromonadales	Colwelliaceae	Colwellia	Colwellia sp. Arc7-635
bin.131_00503	6	546	yfiT	3.-.-.-		Putative metal-dependent hydrolase YfiT	gnl|IGB|bin.131_3	Bacteria	Bacteroidota	Flavobacteriia	Flavobacteriales	Flavobacteriaceae
bin.136_02739	7	633	blh	3.-.-.-	COG0491	Beta-lactamase hydrolase-like protein	gnl|IGB|bin.136_7	Bacteria	Bacteroidota	Flavobacteriia	Flavobacteriales	Flavobacteriaceae
bin.136_03035	8	435		3.-.-.-		putative metallo-hydrolase	gnl|IGB|bin.136_9	Bacteria	Bacteroidota	Flavobacteriia	Flavobacteriales	Flavobacteriaceae
bin.136_03039	9	516	yfiT	3.-.-.-		Putative metal-dependent hydrolase YfiT	gnl|IGB|bin.136_9	Bacteria	Bacteroidota	Flavobacteriia	Flavobacteriales	Flavobacteriaceae
bin.152_00221	10	801	blh	3.-.-.-	COG0491	Beta-lactamase hydrolase-like protein	gnl|IGB|bin.152_2	Bacteria	Bacteroidota	Flavobacteriia	Flavobacteriales	Flavobacteriaceae
bin.34_00714	11	546	yfiT	3.-.-.-		Putative metal-dependent hydrolase YfiT	gnl|IGB|bin.34_5	Bacteria	Bacteroidota	Flavobacteriia	Flavobacteriales	Flavobacteriaceae
bin.43_00222	12	222	yfiT	3.-.-.-		Putative metal-dependent hydrolase YfiT	gnl|IGB|bin.43_2	Bacteria	Bacteroidota	Flavobacteriia	Flavobacteriales	Flavobacteriaceae
bin.89_01089	13	423	yfiT	3.-.-.-		Putative metal-dependent hydrolase YfiT	gnl|IGB|bin.89_4	Bacteria	Bacteroidota	Flavobacteriia	Flavobacteriales	Flavobacteriaceae
bin.105_00667	135	636	rbn	3.1.-.-	COG1234	Ribonuclease BN	gnl|IGB|bin.105_2	Bacteria	Bacteroidota	Flavobacteriia	Flavobacteriales	Flavobacteriaceae
bin.105_00825	136	330		3.1.-.-	COG0322	Putative bifunctional exonuclease/endonuclease protein	gnl|IGB|bin.105_3	Bacteria	Bacteroidota	Flavobacteriia	Flavobacteriales	Flavobacteriaceae
bin.105_01163	137	411		3.1.-.-	COG0816	Putative pre-16S rRNA nuclease	gnl|IGB|bin.105_5	Bacteria	Bacteroidota	Flavobacteriia	Flavobacteriales	Flavobacteriaceae
bin.107_00086	138	768	ybfF	3.1.-.-	COG0596	Esterase YbfF	gnl|IGB|bin.107_1	Bacteria	Bacteroidota	Flavobacteriia	Flavobacteriales	Flavobacteriaceae
bin.107_00478	139	3153	addA	3.1.-.-		ATP-dependent helicase/nuclease subunit A	gnl|IGB|bin.107_2	Bacteria	Bacteroidota	Flavobacteriia	Flavobacteriales	Flavobacteriaceae
bin.107_00499	140	651	recJ	3.1.-.-	COG0608	Single-stranded-DNA-specific exonuclease RecJ	gnl|IGB|bin.107_2	Bacteria	Bacteroidota	Flavobacteriia	Flavobacteriales	Flavobacteriaceae
bin.107_00620	141	264	rny_1	3.1.-.-		Ribonuclease Y	gnl|IGB|bin.107_3	Bacteria	Bacteroidota	Flavobacteriia	Flavobacteriales	Flavobacteriaceae
bin.107_00622	142	801	rny_2	3.1.-.-	COG1418	Ribonuclease Y	gnl|IGB|bin.107_3	Bacteria	Bacteroidota	Flavobacteriia	Flavobacteriales	Flavobacteriaceae
bin.107_00623	143	273	rny_3	3.1.-.-	COG1418	Ribonuclease Y	gnl|IGB|bin.107_3	Bacteria	Bacteroidota	Flavobacteriia	Flavobacteriales	Flavobacteriaceae
bin.107_00661	144	483	rbn	3.1.-.-	COG1234	Ribonuclease BN	gnl|IGB|bin.107_3	Bacteria	Bacteroidota	Flavobacteriia	Flavobacteriales	Flavobacteriaceae
bin.112_00372	145	576		3.1.-.-	COG0322	Putative bifunctional exonuclease/endonuclease protein	gnl|IGB|bin.112_1	Bacteria	Bacteroidota	Flavobacteriia	Flavobacteriales	Flavobacteriaceae
bin.114_00124	146	90	cas9_1	3.1.-.-		CRISPR-associated endonuclease Cas9	gnl|IGB|bin.114_1	Bacteria	Bacteroidota	Flavobacteriia	Flavobacteriales	Flavobacteriaceae
bin.114_00125	147	1107	cas9_2	3.1.-.-		CRISPR-associated endonuclease Cas9	gnl|IGB|bin.114_1	Bacteria	Bacteroidota	Flavobacteriia	Flavobacteriales	Flavobacteriaceae
bin.114_00126	148	2241	cas9_3	3.1.-.-		CRISPR-associated endonuclease Cas9	gnl|IGB|bin.114_1	Bacteria	Bacteroidota	Flavobacteriia	Flavobacteriales	Flavobacteriaceae
bin.114_00129	149	330	cas2	3.1.-.-		CRISPR-associated endoribonuclease Cas2	gnl|IGB|bin.114_1	Bacteria	Bacteroidota	Flavobacteriia	Flavobacteriales	Flavobacteriaceae
bin.114_00130	150	885	cas1	3.1.-.-		CRISPR-associated endonuclease Cas1	gnl|IGB|bin.114_1	Bacteria	Bacteroidota	Flavobacteriia	Flavobacteriales	Flavobacteriaceae
bin.118_00062	151	1632	mutS2_1	3.1.-.-		Endonuclease MutS2	gnl|IGB|bin.118_1	Bacteria	Bacteroidota	Flavobacteriia	Flavobacteriales	Flavobacteriaceae
bin.118_00063	152	495	mutS2_2	3.1.-.-		Endonuclease MutS2	gnl|IGB|bin.118_1	Bacteria	Bacteroidota	Flavobacteriia	Flavobacteriales	Flavobacteriaceae
bin.118_00515	153	411	ybeY	3.1.-.-		Endoribonuclease YbeY	gnl|IGB|bin.118_5	Bacteria	Bacteroidota	Flavobacteriia	Flavobacteriales	Flavobacteriaceae
bin.118_00562	154	570	nrnA	3.1.-.-	COG0618	putative bifunctional oligoribonuclease and PAP phosphatase NrnA	gnl|IGB|bin.118_6	Bacteria	Bacteroidota	Flavobacteriia	Flavobacteriales	Flavobacteriaceae
bin.119_00022	155	204		3.1.-.-	COG0824	Putative esterase	gnl|IGB|bin.119_1	Bacteria	Bacteroidota	Flavobacteriia	Flavobacteriales	Flavobacteriaceae
bin.119_00063	156	1191	dinG	3.1.-.-		3'-5' exonuclease DinG	gnl|IGB|bin.119_1	Bacteria	Bacteroidota	Flavobacteriia	Flavobacteriales	Flavobacteriaceae
bin.119_00758	157	768	ybfF	3.1.-.-	COG0596	Esterase YbfF	gnl|IGB|bin.119_7	Bacteria	Bacteroidota	Flavobacteriia	Flavobacteriales	Flavobacteriaceae
bin.131_00280	158	255	yqgF	3.1.-.-		Putative pre-16S rRNA nuclease	gnl|IGB|bin.131_2	Bacteria	Bacteroidota	Flavobacteriia	Flavobacteriales	Flavobacteriaceae
bin.131_00593	159	714		3.1.-.-	COG0322	Putative bifunctional exonuclease/endonuclease protein	gnl|IGB|bin.131_4	Bacteria	Bacteroidota	Flavobacteriia	Flavobacteriales	Flavobacteriaceae
bin.134_00533	160	264	ybeY	3.1.-.-	COG0319	Endoribonuclease YbeY	gnl|IGB|bin.134_3	Bacteria	Bacteroidota	Flavobacteriia	Flavobacteriales	Flavobacteriaceae
bin.134_00584	161	1101	mutS2_1	3.1.-.-		Endonuclease MutS2	gnl|IGB|bin.134_4	Bacteria	Bacteroidota	Flavobacteriia	Flavobacteriales	Flavobacteriaceae
bin.134_00585	162	747	mutS2_2	3.1.-.-		Endonuclease MutS2	gnl|IGB|bin.134_4	Bacteria	Bacteroidota	Flavobacteriia	Flavobacteriales	Flavobacteriaceae
bin.134_00798	163	1023	nrnA_1	3.1.-.-	COG0618	Bifunctional oligoribonuclease and PAP phosphatase NrnA	gnl|IGB|bin.134_5	Bacteria	Bacteroidota	Flavobacteriia	Flavobacteriales	Flavobacteriaceae
bin.134_00824	164	411		3.1.-.-	COG0816	Putative pre-16S rRNA nuclease	gnl|IGB|bin.134_5	Bacteria	Bacteroidota	Flavobacteriia	Flavobacteriales	Flavobacteriaceae
bin.134_00986	165	1383		3.1.-.-	COG1236	Ribonuclease	gnl|IGB|bin.134_7	Bacteria	Bacteroidota	Flavobacteriia	Flavobacteriales	Flavobacteriaceae
bin.134_01035	166	765	ybfF	3.1.-.-	COG0596	Esterase YbfF	gnl|IGB|bin.134_7	Bacteria	Bacteroidota	Flavobacteriia	Flavobacteriales	Flavobacteriaceae
bin.134_01128	167	435	dinG_1	3.1.-.-		3'-5' exonuclease DinG	gnl|IGB|bin.134_8	Bacteria	Bacteroidota	Flavobacteriia	Flavobacteriales	Flavobacteriaceae
bin.134_01350	168	1842	mutS2_3	3.1.-.-		Endonuclease MutS2	gnl|IGB|bin.134_10	Bacteria	Bacteroidota	Flavobacteriia	Flavobacteriales	Flavobacteriaceae
bin.134_02445	169	1014	nrnA_2	3.1.-.-	COG0618	Bifunctional oligoribonuclease and PAP phosphatase NrnA	gnl|IGB|bin.134_32	Bacteria	Bacteroidota	Flavobacteriia	Flavobacteriales	Flavobacteriaceae
bin.136_01794	170	744	yhcG_1	3.1.-.-	COG4804	Putative nuclease YhcG	gnl|IGB|bin.136_3	Bacteria	Bacteroidota	Flavobacteriia	Flavobacteriales	Flavobacteriaceae
bin.136_01795	171	300	yhcG_2	3.1.-.-	COG4804	Putative nuclease YhcG	gnl|IGB|bin.136_3	Bacteria	Bacteroidota	Flavobacteriia	Flavobacteriales	Flavobacteriaceae
bin.136_01830	172	570	mutS2_1	3.1.-.-		Endonuclease MutS2	gnl|IGB|bin.136_3	Bacteria	Bacteroidota	Flavobacteriia	Flavobacteriales	Flavobacteriaceae
bin.136_01831	173	1551	mutS2_2	3.1.-.-	COG1193	Endonuclease MutS2	gnl|IGB|bin.136_3	Bacteria	Bacteroidota	Flavobacteriia	Flavobacteriales	Flavobacteriaceae
bin.136_01900	174	1056	rny_1	3.1.-.-	COG1418	Ribonuclease Y	gnl|IGB|bin.136_3	Bacteria	Bacteroidota	Flavobacteriia	Flavobacteriales	Flavobacteriaceae
bin.136_01901	175	411	rny_2	3.1.-.-		Ribonuclease Y	gnl|IGB|bin.136_3	Bacteria	Bacteroidota	Flavobacteriia	Flavobacteriales	Flavobacteriaceae
bin.136_02014	176	759	nrnA	3.1.-.-	COG0618	Bifunctional oligoribonuclease and PAP phosphatase NrnA	gnl|IGB|bin.136_4	Bacteria	Bacteroidota	Flavobacteriia	Flavobacteriales	Flavobacteriaceae
bin.136_02035	177	300	yqgF	3.1.-.-		Putative pre-16S rRNA nuclease	gnl|IGB|bin.136_4	Bacteria	Bacteroidota	Flavobacteriia	Flavobacteriales	Flavobacteriaceae
bin.136_02132	178	399	vapC	3.1.-.-	COG1487	tRNA(fMet)-specific endonuclease VapC	gnl|IGB|bin.136_4	Bacteria	Bacteroidota	Flavobacteriia	Flavobacteriales	Flavobacteriaceae
bin.136_03152	179	450	dinG_1	3.1.-.-		3'-5' exonuclease DinG	gnl|IGB|bin.136_9	Bacteria	Bacteroidota	Flavobacteriia	Flavobacteriales	Flavobacteriaceae
bin.136_03187	180	399		3.1.-.-	COG0824	Putative esterase	gnl|IGB|bin.136_9	Bacteria	Bacteroidota	Flavobacteriia	Flavobacteriales	Flavobacteriaceae
bin.136_03321	181	348	ybfF	3.1.-.-	COG0596	Esterase YbfF	gnl|IGB|bin.136_10	Bacteria	Bacteroidota	Flavobacteriia	Flavobacteriales	Flavobacteriaceae
bin.136_03404	182	495	yjjV	3.1.-.-	COG0084	putative metal-dependent hydrolase YjjV	gnl|IGB|bin.136_11	Bacteria	Bacteroidota	Flavobacteriia	Flavobacteriales	Flavobacteriaceae
bin.136_03532	183	252	dinG_2	3.1.-.-		3'-5' exonuclease DinG	gnl|IGB|bin.136_12	Bacteria	Bacteroidota	Flavobacteriia	Flavobacteriales	Flavobacteriaceae
bin.144_00101	184	255	tatD	3.1.-.-	COG0084	putative metal-dependent hydrolase TatD	gnl|IGB|bin.144_1	Bacteria	Bacteroidota	Flavobacteriia	Flavobacteriales	Flavobacteriaceae
bin.144_00102	185	513	yjjV	3.1.-.-	COG0084	putative metal-dependent hydrolase YjjV	gnl|IGB|bin.144_1	Bacteria	Bacteroidota	Flavobacteriia	Flavobacteriales	Flavobacteriaceae
bin.144_00522	186	3153	addA	3.1.-.-		ATP-dependent helicase/nuclease subunit A	gnl|IGB|bin.144_1	Bacteria	Bacteroidota	Flavobacteriia	Flavobacteriales	Flavobacteriaceae
bin.144_00562	187	1236	recJ	3.1.-.-	COG0608	Single-stranded-DNA-specific exonuclease RecJ	gnl|IGB|bin.144_1	Bacteria	Bacteroidota	Flavobacteriia	Flavobacteriales	Flavobacteriaceae
bin.144_00675	188	411	ybeY	3.1.-.-		Endoribonuclease YbeY	gnl|IGB|bin.144_1	Bacteria	Bacteroidota	Flavobacteriia	Flavobacteriales	Flavobacteriaceae
bin.144_01042	189	774	dinG_1	3.1.-.-		3'-5' exonuclease DinG	gnl|IGB|bin.144_2	Bacteria	Bacteroidota	Flavobacteriia	Flavobacteriales	Flavobacteriaceae
bin.144_01089	190	411	yrrK	3.1.-.-	COG0816	Putative pre-16S rRNA nuclease	gnl|IGB|bin.144_2	Bacteria	Bacteroidota	Flavobacteriia	Flavobacteriales	Flavobacteriaceae
bin.144_01502	191	510	ybfF	3.1.-.-	COG0596	Esterase YbfF	gnl|IGB|bin.144_2	Bacteria	Bacteroidota	Flavobacteriia	Flavobacteriales	Flavobacteriaceae
bin.144_02091	192	1224	dinG_2	3.1.-.-		3'-5' exonuclease DinG	gnl|IGB|bin.144_3	Bacteria	Bacteroidota	Flavobacteriia	Flavobacteriales	Flavobacteriaceae
bin.144_02463	193	711	nrnA	3.1.-.-	COG0618	Bifunctional oligoribonuclease and PAP phosphatase NrnA	gnl|IGB|bin.144_4	Bacteria	Bacteroidota	Flavobacteriia	Flavobacteriales	Flavobacteriaceae
bin.144_03033	194	450	rny_1	3.1.-.-		Ribonuclease Y	gnl|IGB|bin.144_4	Bacteria	Bacteroidota	Flavobacteriia	Flavobacteriales	Flavobacteriaceae
bin.144_03034	195	1092	rny_2	3.1.-.-	COG1418	Ribonuclease Y	gnl|IGB|bin.144_4	Bacteria	Bacteroidota	Flavobacteriia	Flavobacteriales	Flavobacteriaceae
bin.144_03084	196	891	rbn	3.1.-.-	COG1234	Ribonuclease BN	gnl|IGB|bin.144_4	Bacteria	Bacteroidota	Flavobacteriia	Flavobacteriales	Flavobacteriaceae
bin.147_00492	197	2304	mutS2	3.1.-.-		Endonuclease MutS2	gnl|IGB|bin.147_1	Bacteria	Bacteroidota	Flavobacteriia	Flavobacteriales	Flavobacteriaceae
bin.147_00833	198	1017	nrnA	3.1.-.-	COG0618	Bifunctional oligoribonuclease and PAP phosphatase NrnA	gnl|IGB|bin.147_3	Bacteria	Bacteroidota	Flavobacteriia	Flavobacteriales	Flavobacteriaceae
bin.147_00921	199	774	dinG	3.1.-.-		3'-5' exonuclease DinG	gnl|IGB|bin.147_3	Bacteria	Bacteroidota	Flavobacteriia	Flavobacteriales	Flavobacteriaceae
bin.149_00337	200	771	ybfF	3.1.-.-	COG0596	Esterase YbfF	gnl|IGB|bin.149_4	Bacteria	Bacteroidota	Flavobacteriia	Flavobacteriales	Flavobacteriaceae
bin.149_00759	201	807	recJ_1	3.1.-.-	COG0608	Single-stranded-DNA-specific exonuclease RecJ	gnl|IGB|bin.149_10	Bacteria	Bacteroidota	Flavobacteriia	Flavobacteriales	Flavobacteriaceae
bin.149_00760	202	945	recJ_2	3.1.-.-	COG0608	Single-stranded-DNA-specific exonuclease RecJ	gnl|IGB|bin.149_10	Bacteria	Bacteroidota	Flavobacteriia	Flavobacteriales	Flavobacteriaceae
bin.152_00545	203	2169	mutS2	3.1.-.-		Endonuclease MutS2	gnl|IGB|bin.152_8	Bacteria	Bacteroidota	Flavobacteriia	Flavobacteriales	Flavobacteriaceae
bin.153_00830	204	1302	recJ_2	3.1.-.-	COG0608	Single-stranded-DNA-specific exonuclease RecJ	gnl|IGB|bin.153_5	Bacteria	Bacteroidota	Flavobacteriia	Flavobacteriales	Flavobacteriaceae
bin.153_00995	205	630	nrnA	3.1.-.-	COG0618	Bifunctional oligoribonuclease and PAP phosphatase NrnA	gnl|IGB|bin.153_7	Bacteria	Bacteroidota	Flavobacteriia	Flavobacteriales	Flavobacteriaceae
bin.153_01118	206	1377		3.1.-.-	COG1236	Ribonuclease	gnl|IGB|bin.153_8	Bacteria	Bacteroidota	Flavobacteriia	Flavobacteriales	Flavobacteriaceae
bin.153_01198	207	660		3.1.-.-	COG1236	Ribonuclease	gnl|IGB|bin.153_8	Bacteria	Bacteroidota	Flavobacteriia	Flavobacteriales	Flavobacteriaceae
bin.153_01199	208	558		3.1.-.-	COG1236	Ribonuclease	gnl|IGB|bin.153_8	Bacteria	Bacteroidota	Flavobacteriia	Flavobacteriales	Flavobacteriaceae
bin.153_03425	209	2094	rhsC_1	3.1.-.-	COG3209	Putative deoxyribonuclease RhsC	gnl|IGB|bin.153_38	Bacteria	Bacteroidota	Flavobacteriia	Flavobacteriales	Flavobacteriaceae
bin.153_04825	210	486	nucS	3.1.-.-		Endonuclease NucS	gnl|IGB|bin.153_65	Bacteria	Bacteroidota	Flavobacteriia	Flavobacteriales	Flavobacteriaceae
bin.21_00077	211	1125	mutS2	3.1.-.-		Endonuclease MutS2	gnl|IGB|bin.21_1	Bacteria	Bacteroidota	Flavobacteriia	Flavobacteriales	Flavobacteriaceae
bin.21_00141	212	411	ybeY	3.1.-.-		Endoribonuclease YbeY	gnl|IGB|bin.21_2	Bacteria	Bacteroidota	Flavobacteriia	Flavobacteriales	Flavobacteriaceae
bin.21_00218	213	411		3.1.-.-	COG0816	Putative pre-16S rRNA nuclease	gnl|IGB|bin.21_3	Bacteria	Bacteroidota	Flavobacteriia	Flavobacteriales	Flavobacteriaceae
bin.27_00224	214	1329	dinG	3.1.-.-		3'-5' exonuclease DinG	gnl|IGB|bin.27_2	Bacteria	Bacteroidota	Flavobacteriia	Flavobacteriales	Flavobacteriaceae	Bizionia	Bizionia sp. M204
bin.27_00333	215	735	yjjV	3.1.-.-	COG0084	putative metal-dependent hydrolase YjjV	gnl|IGB|bin.27_4	Bacteria	Bacteroidota	Flavobacteriia	Flavobacteriales	Flavobacteriaceae
bin.27_00517	216	1329	recJ	3.1.-.-	COG0608	Single-stranded-DNA-specific exonuclease RecJ	gnl|IGB|bin.27_7	Bacteria	Bacteroidota	Flavobacteriia	Flavobacteriales	Flavobacteriaceae	Bizionia	Bizionia sp. M204
bin.30_00396	217	1383		3.1.-.-	COG1236	Ribonuclease	gnl|IGB|bin.30_4	Bacteria	Bacteroidota	Flavobacteriia	Flavobacteriales	Flavobacteriaceae	Bizionia	Bizionia sp. M204
bin.34_00834	218	801	dinG_1	3.1.-.-		3'-5' exonuclease DinG	gnl|IGB|bin.34_6	Bacteria	Bacteroidota	Flavobacteriia	Flavobacteriales	Flavobacteriaceae
bin.34_00910	219	1020	nrnA	3.1.-.-	COG0618	Bifunctional oligoribonuclease and PAP phosphatase NrnA	gnl|IGB|bin.34_6	Bacteria	Bacteroidota	Flavobacteriia	Flavobacteriales	Flavobacteriaceae
bin.34_01393	220	768	ycfH	3.1.-.-	COG0084	putative metal-dependent hydrolase YcfH	gnl|IGB|bin.34_11	Bacteria	Bacteroidota	Flavobacteriia	Flavobacteriales	Flavobacteriaceae	Lacinutrix
bin.36_00030	221	417	ybeY	3.1.-.-	COG0319	Endoribonuclease YbeY	gnl|IGB|bin.36_1	Bacteria	Bacteroidota	Flavobacteriia	Flavobacteriales	Flavobacteriaceae
bin.36_00777	222	1566	rny	3.1.-.-	COG1418	Ribonuclease Y	gnl|IGB|bin.36_3	Bacteria	Bacteroidota	Flavobacteriia	Flavobacteriales	Flavobacteriaceae
bin.37_00030	223	765	ycfH	3.1.-.-	COG0084	putative metal-dependent hydrolase YcfH	gnl|IGB|bin.37_1	Bacteria	Bacteroidota	Flavobacteriia	Flavobacteriales	Flavobacteriaceae
bin.41_00127	224	1575	rny	3.1.-.-	COG1418	Ribonuclease Y	gnl|IGB|bin.41_1	Bacteria	Bacteroidota	Flavobacteriia	Flavobacteriales	Flavobacteriaceae
bin.41_00440	225	1287	dinG	3.1.-.-		3'-5' exonuclease DinG	gnl|IGB|bin.41_1	Bacteria	Bacteroidota	Flavobacteriia	Flavobacteriales	Flavobacteriaceae
bin.41_00723	226	2175	mutS2	3.1.-.-		Endonuclease MutS2	gnl|IGB|bin.41_2	Bacteria	Bacteroidota	Flavobacteriia	Flavobacteriales	Flavobacteriaceae
bin.43_00070	227	669	nrnA	3.1.-.-	COG0618	Bifunctional oligoribonuclease and PAP phosphatase NrnA	gnl|IGB|bin.43_1	Bacteria	Bacteroidota	Flavobacteriia	Flavobacteriales	Flavobacteriaceae
bin.50_00301	228	261	yoeB	3.1.-.-	COG4115	Toxin YoeB	gnl|IGB|bin.50_1	Bacteria	Bacteroidota	Flavobacteriia	Flavobacteriales	Flavobacteriaceae
bin.50_00533	229	402	rny_1	3.1.-.-		Ribonuclease Y	gnl|IGB|bin.50_2	Bacteria	Bacteroidota	Flavobacteriia	Flavobacteriales	Flavobacteriaceae
bin.50_00534	230	783	rny_2	3.1.-.-	COG1418	Ribonuclease Y	gnl|IGB|bin.50_2	Bacteria	Bacteroidota	Flavobacteriia	Flavobacteriales	Flavobacteriaceae
bin.50_00598	231	2565	mutS2	3.1.-.-		Endonuclease MutS2	gnl|IGB|bin.50_2	Bacteria	Bacteroidota	Flavobacteriia	Flavobacteriales	Flavobacteriaceae
bin.50_00632	232	1104	yhcG	3.1.-.-	COG4804	Putative nuclease YhcG	gnl|IGB|bin.50_2	Bacteria	Bacteroidota	Flavobacteriia	Flavobacteriales	Flavobacteriaceae
bin.50_00948	233	1023	nrnA	3.1.-.-	COG0618	Bifunctional oligoribonuclease and PAP phosphatase NrnA	gnl|IGB|bin.50_3	Bacteria	Bacteroidota	Flavobacteriia	Flavobacteriales	Flavobacteriaceae
bin.50_00966	234	411	yrrK	3.1.-.-	COG0816	Putative pre-16S rRNA nuclease	gnl|IGB|bin.50_3	Bacteria	Bacteroidota	Flavobacteriia	Flavobacteriales	Flavobacteriaceae
bin.50_01067	235	273	vapC	3.1.-.-	COG1487	tRNA(fMet)-specific endonuclease VapC	gnl|IGB|bin.50_3	Bacteria	Bacteroidota	Flavobacteriia	Flavobacteriales	Flavobacteriaceae
bin.50_01246	236	528	rbn_2	3.1.-.-	COG1234	Ribonuclease BN	gnl|IGB|bin.50_4	Bacteria	Bacteroidota	Flavobacteriia	Flavobacteriales	Flavobacteriaceae
bin.50_01621	237	774	dinG	3.1.-.-		3'-5' exonuclease DinG	gnl|IGB|bin.50_7	Bacteria	Bacteroidota	Flavobacteriia	Flavobacteriales	Flavobacteriaceae
bin.54_00178	238	420	ybeY	3.1.-.-	COG0319	Endoribonuclease YbeY	gnl|IGB|bin.54_2	Bacteria	Bacteroidota	Flavobacteriia	Flavobacteriales	Flavobacteriaceae
bin.54_00307	239	501	nrnA_1	3.1.-.-	COG0618	Bifunctional oligoribonuclease and PAP phosphatase NrnA	gnl|IGB|bin.54_3	Bacteria	Bacteroidota	Flavobacteriia	Flavobacteriales	Flavobacteriaceae
bin.54_00445	240	1671	addA_1	3.1.-.-		ATP-dependent helicase/nuclease subunit A	gnl|IGB|bin.54_4	Bacteria	Bacteroidota	Flavobacteriia	Flavobacteriales	Flavobacteriaceae
bin.54_00471	241	573	recJ	3.1.-.-	COG0608	Single-stranded-DNA-specific exonuclease RecJ	gnl|IGB|bin.54_4	Bacteria	Bacteroidota	Flavobacteriia	Flavobacteriales	Flavobacteriaceae
bin.57_00007	242	756	nucS	3.1.-.-		Endonuclease NucS	gnl|IGB|bin.57_1	Bacteria	Bacteroidota	Flavobacteriia	Flavobacteriales	Flavobacteriaceae
bin.57_00061	243	933		3.1.-.-		Deoxyribonuclease	gnl|IGB|bin.57_1	Bacteria	Bacteroidota	Flavobacteriia	Flavobacteriales	Flavobacteriaceae
bin.57_00104	244	768	tatD	3.1.-.-	COG0084	putative metal-dependent hydrolase TatD	gnl|IGB|bin.57_1	Bacteria	Bacteroidota	Flavobacteriia	Flavobacteriales	Flavobacteriaceae
bin.57_00429	245	444		3.1.-.-	COG0824	Putative esterase	gnl|IGB|bin.57_1	Bacteria	Bacteroidota	Flavobacteriia	Flavobacteriales	Flavobacteriaceae
bin.57_00450	246	1692	recJ	3.1.-.-	COG0608	Single-stranded-DNA-specific exonuclease RecJ	gnl|IGB|bin.57_1	Bacteria	Bacteroidota	Flavobacteriia	Flavobacteriales	Flavobacteriaceae
bin.57_00544	247	411	ybeY	3.1.-.-		Endoribonuclease YbeY	gnl|IGB|bin.57_1	Bacteria	Bacteroidota	Flavobacteriia	Flavobacteriales	Flavobacteriaceae
bin.57_00852	248	1020	nrnA	3.1.-.-	COG0618	Bifunctional oligoribonuclease and PAP phosphatase NrnA	gnl|IGB|bin.57_2	Bacteria	Bacteroidota	Flavobacteriia	Flavobacteriales	Flavobacteriaceae
bin.57_01022	249	405		3.1.-.-	COG0824	Putative esterase	gnl|IGB|bin.57_2	Bacteria	Bacteroidota	Flavobacteriia	Flavobacteriales	Flavobacteriaceae
bin.57_01057	250	1290	dinG_1	3.1.-.-		3'-5' exonuclease DinG	gnl|IGB|bin.57_2	Bacteria	Bacteroidota	Flavobacteriia	Flavobacteriales	Flavobacteriaceae
bin.57_01304	251	612	rny_1	3.1.-.-		Ribonuclease Y	gnl|IGB|bin.57_2	Bacteria	Bacteroidota	Flavobacteriia	Flavobacteriales	Flavobacteriaceae
bin.57_01305	252	918	rny_2	3.1.-.-	COG1418	Ribonuclease Y	gnl|IGB|bin.57_2	Bacteria	Bacteroidota	Flavobacteriia	Flavobacteriales	Flavobacteriaceae
bin.57_01347	253	906	rbn	3.1.-.-	COG1234	Ribonuclease BN	gnl|IGB|bin.57_2	Bacteria	Bacteroidota	Flavobacteriia	Flavobacteriales	Flavobacteriaceae
bin.57_01418	254	774	dinG_2	3.1.-.-		3'-5' exonuclease DinG	gnl|IGB|bin.57_3	Bacteria	Bacteroidota	Flavobacteriia	Flavobacteriales	Flavobacteriaceae
bin.57_01457	255	411		3.1.-.-	COG0816	Putative pre-16S rRNA nuclease	gnl|IGB|bin.57_3	Bacteria	Bacteroidota	Flavobacteriia	Flavobacteriales	Flavobacteriaceae
bin.57_01768	256	765	ybfF	3.1.-.-	COG0596	Esterase YbfF	gnl|IGB|bin.57_4	Bacteria	Bacteroidota	Flavobacteriia	Flavobacteriales	Flavobacteriaceae
bin.68_00095	257	756	recJ_1	3.1.-.-	COG0608	Single-stranded-DNA-specific exonuclease RecJ	gnl|IGB|bin.68_1	Bacteria	Bacteroidota	Flavobacteriia	Flavobacteriales	Flavobacteriaceae
bin.68_00096	258	570	recJ_2	3.1.-.-	COG0608	Single-stranded-DNA-specific exonuclease RecJ	gnl|IGB|bin.68_1	Bacteria	Bacteroidota	Flavobacteriia	Flavobacteriales	Flavobacteriaceae
bin.68_00325	259	411	yrrK	3.1.-.-	COG0816	Putative pre-16S rRNA nuclease	gnl|IGB|bin.68_2	Bacteria	Bacteroidota	Flavobacteriia	Flavobacteriales	Flavobacteriaceae
bin.71_00204	260	1275	dinG	3.1.-.-		3'-5' exonuclease DinG	gnl|IGB|bin.71_2	Bacteria	Bacteroidota	Flavobacteriia	Flavobacteriales	Flavobacteriaceae
bin.71_00271	261	768	ybfF	3.1.-.-	COG0596	Esterase YbfF	gnl|IGB|bin.71_3	Bacteria	Bacteroidota	Flavobacteriia	Flavobacteriales	Flavobacteriaceae
bin.73_00031	262	765	ybfF	3.1.-.-	COG0596	Esterase YbfF	gnl|IGB|bin.73_1	Bacteria	Bacteroidota	Flavobacteriia	Flavobacteriales	Flavobacteriaceae
bin.73_00486	263	522	mutS2_1	3.1.-.-		Endonuclease MutS2	gnl|IGB|bin.73_4	Bacteria	Bacteroidota	Flavobacteriia	Flavobacteriales	Flavobacteriaceae
bin.73_00487	264	1251	mutS2_2	3.1.-.-		Endonuclease MutS2	gnl|IGB|bin.73_4	Bacteria	Bacteroidota	Flavobacteriia	Flavobacteriales	Flavobacteriaceae
bin.77_00041	265	1020	nrnA	3.1.-.-	COG0618	Bifunctional oligoribonuclease and PAP phosphatase NrnA	gnl|IGB|bin.77_1	Bacteria	Bacteroidota	Flavobacteriia	Flavobacteriales	Flavobacteriaceae
bin.77_00212	266	1272	rny	3.1.-.-	COG1418	Ribonuclease Y	gnl|IGB|bin.77_4	Bacteria	Bacteroidota	Flavobacteriia	Flavobacteriales	Flavobacteriaceae
bin.83_00309	267	1329	dinG	3.1.-.-		3'-5' exonuclease DinG	gnl|IGB|bin.83_1	Bacteria	Bacteroidota	Flavobacteriia	Flavobacteriales	Flavobacteriaceae
bin.83_00898	268	411	ybeY	3.1.-.-		Endoribonuclease YbeY	gnl|IGB|bin.83_2	Bacteria	Bacteroidota	Flavobacteriia	Flavobacteriales	Flavobacteriaceae
bin.89_00024	269	417	ybeY	3.1.-.-	COG0319	Endoribonuclease YbeY	gnl|IGB|bin.89_1	Bacteria	Bacteroidota	Flavobacteriia	Flavobacteriales	Flavobacteriaceae
bin.89_00103	270	900	recJ_1	3.1.-.-	COG0608	Single-stranded-DNA-specific exonuclease RecJ	gnl|IGB|bin.89_1	Bacteria	Bacteroidota	Flavobacteriia	Flavobacteriales	Flavobacteriaceae
bin.89_00104	271	825	recJ_2	3.1.-.-	COG0608	Single-stranded-DNA-specific exonuclease RecJ	gnl|IGB|bin.89_1	Bacteria	Bacteroidota	Flavobacteriia	Flavobacteriales	Flavobacteriaceae
bin.89_01191	272	192		3.1.-.-	COG0322	Putative bifunctional exonuclease/endonuclease protein	gnl|IGB|bin.89_4	Bacteria	Bacteroidota	Flavobacteriia	Flavobacteriales	Flavobacteriaceae
bin.89_01223	273	399		3.1.-.-	COG0824	Putative esterase	gnl|IGB|bin.89_4	Bacteria	Bacteroidota	Flavobacteriia	Flavobacteriales	Flavobacteriaceae
bin.89_01344	274	762	ybfF	3.1.-.-	COG0596	Esterase YbfF	gnl|IGB|bin.89_5	Bacteria	Bacteroidota	Flavobacteriia	Flavobacteriales	Flavobacteriaceae
bin.89_01634	275	759	bsn	3.1.-.-	COG2356	Extracellular ribonuclease	gnl|IGB|bin.89_8	Bacteria	Bacteroidota	Flavobacteriia	Flavobacteriales	Flavobacteriaceae
bin.91_00185	276	1272		3.1.-.-	COG0322	Putative bifunctional exonuclease/endonuclease protein	gnl|IGB|bin.91_2	Bacteria	Bacteroidota	Flavobacteriia	Flavobacteriales	Flavobacteriaceae
bin.92_00071	277	1098	dinG	3.1.-.-		3'-5' exonuclease DinG	gnl|IGB|bin.92_1	Bacteria	Bacteroidota	Flavobacteriia	Flavobacteriales	Flavobacteriaceae
bin.92_00358	278	411		3.1.-.-	COG0816	Putative pre-16S rRNA nuclease	gnl|IGB|bin.92_4	Bacteria	Bacteroidota	Flavobacteriia	Flavobacteriales	Flavobacteriaceae	Tenacibaculum
bin.96_00267	279	777	dinG_1	3.1.-.-		3'-5' exonuclease DinG	gnl|IGB|bin.96_2	Bacteria	Bacteroidota	Flavobacteriia	Flavobacteriales	Flavobacteriaceae
bin.96_01629	280	765	yjjV_1	3.1.-.-	COG0084	putative metal-dependent hydrolase YjjV	gnl|IGB|bin.96_12	Bacteria	Bacteroidota	Flavobacteriia	Flavobacteriales	Flavobacteriaceae
bin.96_08627	281	345	cas2_2	3.1.-.-		CRISPR-associated endoribonuclease Cas2	gnl|IGB|bin.96_166	Bacteria	Bacteroidota	Flavobacteriia	Flavobacteriales	Flavobacteriaceae
bin.96_08628	282	675	cas1_3	3.1.-.-		CRISPR-associated endonuclease Cas1	gnl|IGB|bin.96_166	Bacteria	Bacteroidota	Flavobacteriia	Flavobacteriales	Flavobacteriaceae
bin.96_08630	283	1005	cas9_1	3.1.-.-		CRISPR-associated endonuclease Cas9	gnl|IGB|bin.96_166	Bacteria	Bacteroidota	Flavobacteriia	Flavobacteriales	Flavobacteriaceae
bin.96_08631	284	492	cas9_2	3.1.-.-		CRISPR-associated endonuclease Cas9	gnl|IGB|bin.96_166	Bacteria	Bacteroidota	Flavobacteriia	Flavobacteriales	Flavobacteriaceae
bin.96_08632	285	2511	cas9_3	3.1.-.-		CRISPR-associated endonuclease Cas9	gnl|IGB|bin.96_166	Bacteria	Bacteroidota	Flavobacteriia	Flavobacteriales	Flavobacteriaceae
bin.96_08633	286	108	cas9_4	3.1.-.-		CRISPR-associated endonuclease Cas9	gnl|IGB|bin.96_166	Bacteria	Bacteroidota	Flavobacteriia	Flavobacteriales	Flavobacteriaceae
bin.99_00392	287	432	ybfF	3.1.-.-	COG0596	Esterase YbfF	gnl|IGB|bin.99_1	Bacteria	Bacteroidota	Flavobacteriia	Flavobacteriales	Flavobacteriaceae
bin.99_00676	288	1134	rny	3.1.-.-	COG1418	Ribonuclease Y	gnl|IGB|bin.99_2	Bacteria	Bacteroidota	Flavobacteriia	Flavobacteriales	Flavobacteriaceae
bin.99_00914	289	1599	mutS2	3.1.-.-		Endonuclease MutS2	gnl|IGB|bin.99_2	Bacteria	Bacteroidota	Flavobacteriia	Flavobacteriales	Flavobacteriaceae
bin.99_01309	290	420	ybeY	3.1.-.-	COG0319	Endoribonuclease YbeY	gnl|IGB|bin.99_3	Bacteria	Bacteroidota	Flavobacteriia	Flavobacteriales	Flavobacteriaceae
bin.118_00490	811	570	ytnP	3.1.1.-	COG0491	putative quorum-quenching lactonase YtnP	gnl|IGB|bin.118_5	Bacteria	Bacteroidota	Flavobacteriia	Flavobacteriales	Flavobacteriaceae
bin.133_00834	812	861	ytnP	3.1.1.-	COG0491	putative quorum-quenching lactonase YtnP	gnl|IGB|bin.133_3	Bacteria	Bacteroidota	Flavobacteriia	Flavobacteriales	Flavobacteriaceae
bin.136_01333	813	753	aes	3.1.1.-		Acetyl esterase	gnl|IGB|bin.136_2	Bacteria	Bacteroidota	Flavobacteriia	Flavobacteriales	Flavobacteriaceae
bin.136_02187	814	492	estB	3.1.1.-	COG1680	Esterase EstB	gnl|IGB|bin.136_4	Bacteria	Bacteroidota	Flavobacteriia	Flavobacteriales	Flavobacteriaceae
bin.144_00645	815	861	ytnP	3.1.1.-	COG0491	putative quorum-quenching lactonase YtnP	gnl|IGB|bin.144_1	Bacteria	Bacteroidota	Flavobacteriia	Flavobacteriales	Flavobacteriaceae
bin.21_00166	816	861	ytnP	3.1.1.-	COG0491	putative quorum-quenching lactonase YtnP	gnl|IGB|bin.21_2	Bacteria	Bacteroidota	Flavobacteriia	Flavobacteriales	Flavobacteriaceae
bin.36_00616	817	735	ytnP	3.1.1.-	COG0491	putative quorum-quenching lactonase YtnP	gnl|IGB|bin.36_2	Bacteria	Bacteroidota	Flavobacteriia	Flavobacteriales	Flavobacteriaceae
bin.48_00334	818	834	aes	3.1.1.-		Acetyl esterase	gnl|IGB|bin.48_4	Bacteria	Bacteroidota	Flavobacteriia	Flavobacteriales	Flavobacteriaceae	Bizionia	Bizionia sp. M204
bin.54_00221	819	381	ytnP_1	3.1.1.-	COG0491	putative quorum-quenching lactonase YtnP	gnl|IGB|bin.54_2	Bacteria	Bacteroidota	Flavobacteriia	Flavobacteriales	Flavobacteriaceae
bin.54_00222	820	249	ytnP_2	3.1.1.-	COG0491	putative quorum-quenching lactonase YtnP	gnl|IGB|bin.54_2	Bacteria	Bacteroidota	Flavobacteriia	Flavobacteriales	Flavobacteriaceae
bin.57_00514	821	861	ytnP	3.1.1.-	COG0491	putative quorum-quenching lactonase YtnP	gnl|IGB|bin.57_1	Bacteria	Bacteroidota	Flavobacteriia	Flavobacteriales	Flavobacteriaceae
bin.68_00015	822	873	ytnP	3.1.1.-	COG0491	putative quorum-quenching lactonase YtnP	gnl|IGB|bin.68_1	Bacteria	Bacteroidota	Flavobacteriia	Flavobacteriales	Flavobacteriaceae
bin.89_00062	823	906	ytnP	3.1.1.-	COG0491	putative quorum-quenching lactonase YtnP	gnl|IGB|bin.89_1	Bacteria	Bacteroidota	Flavobacteriia	Flavobacteriales	Flavobacteriaceae
bin.89_00670	824	864	aes	3.1.1.-		Acetyl esterase	gnl|IGB|bin.89_2	Bacteria	Bacteroidota	Flavobacteriia	Flavobacteriales	Flavobacteriaceae
bin.96_04687	825	351	ytnP	3.1.1.-	COG0491	putative quorum-quenching lactonase YtnP	gnl|IGB|bin.96_56	Bacteria	Bacteroidota	Flavobacteriia	Flavobacteriales	Flavobacteriaceae
bin.105_00639	874	633	estB	3.1.1.1	COG0400	Carboxylesterase 2	gnl|IGB|bin.105_2	Bacteria	Bacteroidota	Flavobacteriia	Flavobacteriales	Flavobacteriaceae
bin.118_00099	875	216	tesA	3.1.1.1	COG2755	Esterase TesA	gnl|IGB|bin.118_1	Bacteria	Bacteroidota	Flavobacteriia	Flavobacteriales	Flavobacteriaceae
bin.118_00545	876	924	estD	3.1.1.1	COG1073	Esterase EstD	gnl|IGB|bin.118_6	Bacteria	Bacteroidota	Flavobacteriia	Flavobacteriales	Flavobacteriaceae
bin.134_00653	877	636	estB_1	3.1.1.1	COG0400	Carboxylesterase 2	gnl|IGB|bin.134_4	Bacteria	Bacteroidota	Flavobacteriia	Flavobacteriales	Flavobacteriaceae
bin.134_01337	878	651	estB_2	3.1.1.1	COG0400	Carboxylesterase 2	gnl|IGB|bin.134_10	Bacteria	Bacteroidota	Flavobacteriia	Flavobacteriales	Flavobacteriaceae
bin.144_00958	879	654	estD_1	3.1.1.1	COG1073	Esterase EstD	gnl|IGB|bin.144_1	Bacteria	Bacteroidota	Flavobacteriia	Flavobacteriales	Flavobacteriaceae
bin.144_02444	880	924	estD_2	3.1.1.1	COG1073	Esterase EstD	gnl|IGB|bin.144_4	Bacteria	Bacteroidota	Flavobacteriia	Flavobacteriales	Flavobacteriaceae
bin.21_00043	881	267	tesA	3.1.1.1	COG2755	Esterase TesA	gnl|IGB|bin.21_1	Bacteria	Bacteroidota	Flavobacteriia	Flavobacteriales	Flavobacteriaceae
bin.34_01502	882	924	estD	3.1.1.1	COG1073	Esterase EstD	gnl|IGB|bin.34_14	Bacteria	Bacteroidota	Flavobacteriia	Flavobacteriales	Flavobacteriaceae
bin.41_00544	883	648	estB	3.1.1.1	COG0400	Carboxylesterase 2	gnl|IGB|bin.41_1	Bacteria	Bacteroidota	Flavobacteriia	Flavobacteriales	Flavobacteriaceae
bin.57_02422	884	657	estB	3.1.1.1	COG0400	Carboxylesterase 2	gnl|IGB|bin.57_7	Bacteria	Bacteroidota	Flavobacteriia	Flavobacteriales	Flavobacteriaceae
bin.71_00351	885	657	estB	3.1.1.1	COG0400	Carboxylesterase 2	gnl|IGB|bin.71_4	Bacteria	Bacteroidota	Flavobacteriia	Flavobacteriales	Flavobacteriaceae
bin.77_00058	886	924	estD	3.1.1.1	COG1073	Esterase EstD	gnl|IGB|bin.77_1	Bacteria	Bacteroidota	Flavobacteriia	Flavobacteriales	Flavobacteriaceae
bin.83_00694	887	1311	estD	3.1.1.1	COG1073	Esterase EstD	gnl|IGB|bin.83_2	Bacteria	Bacteroidota	Flavobacteriia	Flavobacteriales	Flavobacteriaceae
bin.96_04310	888	663	nlhH	3.1.1.1	COG0657	Carboxylesterase NlhH	gnl|IGB|bin.96_49	Bacteria	Bacteroidota	Flavobacteriia	Flavobacteriales	Flavobacteriaceae
bin.134_00060	949	669	fmtA	3.1.1.103	COG1680	Teichoic acid D-alanine hydrolase	gnl|IGB|bin.134_1	Bacteria	Bacteroidota	Flavobacteriia	Flavobacteriales	Flavobacteriaceae
bin.96_02884	963	276		3.1.1.2		Arylesterase	gnl|IGB|bin.96_26	Bacteria	Bacteroidota	Flavobacteriia	Flavobacteriales	Flavobacteriaceae
bin.37_00161	976	822		3.1.1.23	COG2267	Monoacylglycerol lipase	gnl|IGB|bin.37_1	Bacteria	Bacteroidota	Flavobacteriia	Flavobacteriales	Flavobacteriaceae
bin.112_00007	990	783	catD	3.1.1.24	COG0596	3-oxoadipate enol-lactonase 2	gnl|IGB|bin.112_1	Bacteria	Bacteroidota	Flavobacteriia	Flavobacteriales	Flavobacteriaceae
bin.41_00135	991	783	catD	3.1.1.24	COG0596	3-oxoadipate enol-lactonase 2	gnl|IGB|bin.41_1	Bacteria	Bacteroidota	Flavobacteriia	Flavobacteriales	Flavobacteriaceae
bin.89_01530	992	771	catD	3.1.1.24	COG0596	3-oxoadipate enol-lactonase 2	gnl|IGB|bin.89_6	Bacteria	Bacteroidota	Flavobacteriia	Flavobacteriales	Flavobacteriaceae
bin.118_00313	1028	408	arfB	3.1.1.29	COG1186	Peptidyl-tRNA hydrolase ArfB	gnl|IGB|bin.118_3	Bacteria	Bacteroidota	Flavobacteriia	Flavobacteriales	Flavobacteriaceae
bin.128_00078	1029	417	pth	3.1.1.29		Peptidyl-tRNA hydrolase	gnl|IGB|bin.128_1	Bacteria	Bacteroidota	Flavobacteriia	Flavobacteriales	Flavobacteriaceae
bin.134_01722	1030	402	arfB	3.1.1.29	COG1186	Peptidyl-tRNA hydrolase ArfB	gnl|IGB|bin.134_14	Bacteria	Bacteroidota	Flavobacteriia	Flavobacteriales	Flavobacteriaceae
bin.136_03472	1031	723	pth	3.1.1.29		Peptidyl-tRNA hydrolase	gnl|IGB|bin.136_11	Bacteria	Bacteroidota	Flavobacteriia	Flavobacteriales	Flavobacteriaceae
bin.144_00306	1032	372	pth	3.1.1.29	COG0193	Peptidyl-tRNA hydrolase	gnl|IGB|bin.144_1	Bacteria	Bacteroidota	Flavobacteriia	Flavobacteriales	Flavobacteriaceae
bin.149_00018	1033	558	pth	3.1.1.29	COG0193	Peptidyl-tRNA hydrolase	gnl|IGB|bin.149_1	Bacteria	Bacteroidota	Flavobacteriia	Flavobacteriales	Flavobacteriaceae
bin.27_00071	1034	405	arfB	3.1.1.29	COG1186	Peptidyl-tRNA hydrolase ArfB	gnl|IGB|bin.27_1	Bacteria	Bacteroidota	Flavobacteriia	Flavobacteriales	Flavobacteriaceae
bin.34_00645	1035	636	pth	3.1.1.29	COG0193	Peptidyl-tRNA hydrolase	gnl|IGB|bin.34_4	Bacteria	Bacteroidota	Flavobacteriia	Flavobacteriales	Flavobacteriaceae
bin.34_01354	1036	408	arfB	3.1.1.29	COG1186	Peptidyl-tRNA hydrolase ArfB	gnl|IGB|bin.34_11	Bacteria	Bacteroidota	Flavobacteriia	Flavobacteriales	Flavobacteriaceae	Lacinutrix
bin.36_00178	1037	282	pth_1	3.1.1.29		Peptidyl-tRNA hydrolase	gnl|IGB|bin.36_1	Bacteria	Bacteroidota	Flavobacteriia	Flavobacteriales	Flavobacteriaceae
bin.36_00179	1038	198	pth_2	3.1.1.29		Peptidyl-tRNA hydrolase	gnl|IGB|bin.36_1	Bacteria	Bacteroidota	Flavobacteriia	Flavobacteriales	Flavobacteriaceae
bin.37_00139	1039	405	arfB	3.1.1.29	COG1186	Peptidyl-tRNA hydrolase ArfB	gnl|IGB|bin.37_1	Bacteria	Bacteroidota	Flavobacteriia	Flavobacteriales	Flavobacteriaceae
bin.38_00040	1040	636	pth	3.1.1.29	COG0193	Peptidyl-tRNA hydrolase	gnl|IGB|bin.38_1	Bacteria	Bacteroidota	Flavobacteriia	Flavobacteriales	Flavobacteriaceae
bin.54_00135	1041	630	pth	3.1.1.29	COG0193	Peptidyl-tRNA hydrolase	gnl|IGB|bin.54_1	Bacteria	Bacteroidota	Flavobacteriia	Flavobacteriales	Flavobacteriaceae
bin.57_00257	1042	636	pth	3.1.1.29	COG0193	Peptidyl-tRNA hydrolase	gnl|IGB|bin.57_1	Bacteria	Bacteroidota	Flavobacteriia	Flavobacteriales	Flavobacteriaceae
bin.83_00627	1043	408	arfB	3.1.1.29	COG1186	Peptidyl-tRNA hydrolase ArfB	gnl|IGB|bin.83_2	Bacteria	Bacteroidota	Flavobacteriia	Flavobacteriales	Flavobacteriaceae
bin.89_00401	1044	405	arfB	3.1.1.29	COG1186	Peptidyl-tRNA hydrolase ArfB	gnl|IGB|bin.89_1	Bacteria	Bacteroidota	Flavobacteriia	Flavobacteriales	Flavobacteriaceae
bin.96_01696	1045	723	pth	3.1.1.29		Peptidyl-tRNA hydrolase	gnl|IGB|bin.96_12	Bacteria	Bacteroidota	Flavobacteriia	Flavobacteriales	Flavobacteriaceae
bin.99_01174	1046	348	pth	3.1.1.29	COG0193	Peptidyl-tRNA hydrolase	gnl|IGB|bin.99_3	Bacteria	Bacteroidota	Flavobacteriia	Flavobacteriales	Flavobacteriaceae
bin.134_02309	1295	1935	cocE	3.1.1.84		Cocaine esterase	gnl|IGB|bin.134_27	Bacteria	Bacteroidota	Flavobacteriia	Flavobacteriales	Flavobacteriaceae
bin.136_03680	1296	1464	cocE	3.1.1.84		Cocaine esterase	gnl|IGB|bin.136_14	Bacteria	Bacteroidota	Flavobacteriia	Flavobacteriales	Flavobacteriaceae
bin.134_01514	1339	465	dtd	3.1.1.96	COG1490	D-aminoacyl-tRNA deacylase	gnl|IGB|bin.134_12	Bacteria	Bacteroidota	Flavobacteriia	Flavobacteriales	Flavobacteriaceae
bin.134_02194	1340	768	dtd3	3.1.1.96		D-aminoacyl-tRNA deacylase	gnl|IGB|bin.134_24	Bacteria	Bacteroidota	Flavobacteriia	Flavobacteriales	Flavobacteriaceae
bin.136_01275	1341	453	dtd	3.1.1.96	COG1490	D-aminoacyl-tRNA deacylase	gnl|IGB|bin.136_2	Bacteria	Bacteroidota	Flavobacteriia	Flavobacteriales	Flavobacteriaceae
bin.136_03403	1342	234	dtd3	3.1.1.96		D-aminoacyl-tRNA deacylase	gnl|IGB|bin.136_11	Bacteria	Bacteroidota	Flavobacteriia	Flavobacteriales	Flavobacteriaceae
bin.144_02156	1343	453	dtd	3.1.1.96	COG1490	D-aminoacyl-tRNA deacylase	gnl|IGB|bin.144_3	Bacteria	Bacteroidota	Flavobacteriia	Flavobacteriales	Flavobacteriaceae
bin.149_00376	1344	357	dtd	3.1.1.96	COG1490	D-aminoacyl-tRNA deacylase	gnl|IGB|bin.149_4	Bacteria	Bacteroidota	Flavobacteriia	Flavobacteriales	Flavobacteriaceae
bin.68_00407	1345	453	dtd	3.1.1.96	COG1490	D-aminoacyl-tRNA deacylase	gnl|IGB|bin.68_4	Bacteria	Bacteroidota	Flavobacteriia	Flavobacteriales	Flavobacteriaceae
bin.71_00240	1346	453	dtd	3.1.1.96	COG1490	D-aminoacyl-tRNA deacylase	gnl|IGB|bin.71_3	Bacteria	Bacteroidota	Flavobacteriia	Flavobacteriales	Flavobacteriaceae
bin.83_00361	1347	198	dtd	3.1.1.96	COG1490	D-aminoacyl-tRNA deacylase	gnl|IGB|bin.83_1	Bacteria	Bacteroidota	Flavobacteriia	Flavobacteriales	Flavobacteriaceae
bin.89_00732	1348	453	dtd	3.1.1.96	COG1490	D-aminoacyl-tRNA deacylase	gnl|IGB|bin.89_2	Bacteria	Bacteroidota	Flavobacteriia	Flavobacteriales	Flavobacteriaceae
bin.96_01469	1349	645	dtd3	3.1.1.96		D-aminoacyl-tRNA deacylase	gnl|IGB|bin.96_11	Bacteria	Bacteroidota	Flavobacteriia	Flavobacteriales	Flavobacteriaceae
bin.96_01470	1350	453	dtd_1	3.1.1.96	COG1490	D-aminoacyl-tRNA deacylase	gnl|IGB|bin.96_11	Bacteria	Bacteroidota	Flavobacteriia	Flavobacteriales	Flavobacteriaceae
bin.99_00328	1351	453	dtd	3.1.1.96	COG1490	D-aminoacyl-tRNA deacylase	gnl|IGB|bin.99_1	Bacteria	Bacteroidota	Flavobacteriia	Flavobacteriales	Flavobacteriaceae
bin.99_00329	1352	645	dtd3	3.1.1.96		D-aminoacyl-tRNA deacylase	gnl|IGB|bin.99_1	Bacteria	Bacteroidota	Flavobacteriia	Flavobacteriales	Flavobacteriaceae
bin.118_00344	1464	762	exoA	3.1.11.2	COG0708	Exodeoxyribonuclease	gnl|IGB|bin.118_3	Bacteria	Bacteroidota	Flavobacteriia	Flavobacteriales	Flavobacteriaceae
bin.128_00013	1465	747	exoA	3.1.11.2	COG0708	Exodeoxyribonuclease	gnl|IGB|bin.128_1	Bacteria	Bacteroidota	Flavobacteriia	Flavobacteriales	Flavobacteriaceae
bin.134_01684	1466	759	exoA	3.1.11.2	COG0708	Exodeoxyribonuclease	gnl|IGB|bin.134_14	Bacteria	Bacteroidota	Flavobacteriia	Flavobacteriales	Flavobacteriaceae
bin.153_06058	1467	765	exoA	3.1.11.2	COG0708	Exodeoxyribonuclease	gnl|IGB|bin.153_95	Bacteria	Bacteroidota	Flavobacteriia	Flavobacteriales	Flavobacteriaceae
bin.27_00102	1468	783	exoA	3.1.11.2	COG0708	Exodeoxyribonuclease	gnl|IGB|bin.27_1	Bacteria	Bacteroidota	Flavobacteriia	Flavobacteriales	Flavobacteriaceae
bin.36_00644	1469	762	exoA	3.1.11.2	COG0708	Exodeoxyribonuclease	gnl|IGB|bin.36_2	Bacteria	Bacteroidota	Flavobacteriia	Flavobacteriales	Flavobacteriaceae
bin.38_00233	1470	762	exoA	3.1.11.2	COG0708	Exodeoxyribonuclease	gnl|IGB|bin.38_2	Bacteria	Bacteroidota	Flavobacteriia	Flavobacteriales	Flavobacteriaceae
bin.83_00654	1471	759	exoA	3.1.11.2	COG0708	Exodeoxyribonuclease	gnl|IGB|bin.83_2	Bacteria	Bacteroidota	Flavobacteriia	Flavobacteriales	Flavobacteriaceae
bin.89_00315	1472	792	exoA	3.1.11.2	COG0708	Exodeoxyribonuclease	gnl|IGB|bin.89_1	Bacteria	Bacteroidota	Flavobacteriia	Flavobacteriales	Flavobacteriaceae
bin.91_00296	1473	432	exoA_1	3.1.11.2	COG0708	Exodeoxyribonuclease	gnl|IGB|bin.91_3	Bacteria	Bacteroidota	Flavobacteriia	Flavobacteriales	Flavobacteriaceae	Bizionia	Bizionia sp. M204
bin.91_00297	1474	276	exoA_2	3.1.11.2	COG0708	Exodeoxyribonuclease	gnl|IGB|bin.91_3	Bacteria	Bacteroidota	Flavobacteriia	Flavobacteriales	Flavobacteriaceae	Bizionia	Bizionia sp. M204
bin.149_00741	1523	672	recB	3.1.11.5		RecBCD enzyme subunit RecB	gnl|IGB|bin.149_10	Bacteria	Bacteroidota	Flavobacteriia	Flavobacteriales	Flavobacteriaceae
bin.153_00788	1524	1545	recB_1	3.1.11.5		RecBCD enzyme subunit RecB	gnl|IGB|bin.153_5	Bacteria	Bacteroidota	Flavobacteriia	Flavobacteriales	Flavobacteriaceae
bin.153_00789	1525	717	recB_2	3.1.11.5		RecBCD enzyme subunit RecB	gnl|IGB|bin.153_5	Bacteria	Bacteroidota	Flavobacteriia	Flavobacteriales	Flavobacteriaceae
bin.36_01324	1526	801	recB_1	3.1.11.5		RecBCD enzyme subunit RecB	gnl|IGB|bin.36_6	Bacteria	Bacteroidota	Flavobacteriia	Flavobacteriales	Flavobacteriaceae
bin.36_01327	1527	252	recB_2	3.1.11.5		RecBCD enzyme subunit RecB	gnl|IGB|bin.36_6	Bacteria	Bacteroidota	Flavobacteriia	Flavobacteriales	Flavobacteriaceae
bin.57_00419	1528	3153	recB	3.1.11.5		RecBCD enzyme subunit RecB	gnl|IGB|bin.57_1	Bacteria	Bacteroidota	Flavobacteriia	Flavobacteriales	Flavobacteriaceae
bin.68_00113	1529	2997	recB	3.1.11.5		RecBCD enzyme subunit RecB	gnl|IGB|bin.68_1	Bacteria	Bacteroidota	Flavobacteriia	Flavobacteriales	Flavobacteriaceae
bin.89_00158	1530	1422	recB	3.1.11.5		RecBCD enzyme subunit RecB	gnl|IGB|bin.89_1	Bacteria	Bacteroidota	Flavobacteriia	Flavobacteriales	Flavobacteriaceae
bin.118_00502	1799	2202	rnr	3.1.13.1	COG0557	Ribonuclease R	gnl|IGB|bin.118_5	Bacteria	Bacteroidota	Flavobacteriia	Flavobacteriales	Flavobacteriaceae
bin.144_00656	1800	453	rnr_1	3.1.13.1		Ribonuclease R	gnl|IGB|bin.144_1	Bacteria	Bacteroidota	Flavobacteriia	Flavobacteriales	Flavobacteriaceae
bin.144_00657	1801	1692	rnr_2	3.1.13.1	COG0557	Ribonuclease R	gnl|IGB|bin.144_1	Bacteria	Bacteroidota	Flavobacteriia	Flavobacteriales	Flavobacteriaceae
bin.21_00155	1802	2106	rnr	3.1.13.1	COG0557	Ribonuclease R	gnl|IGB|bin.21_2	Bacteria	Bacteroidota	Flavobacteriia	Flavobacteriales	Flavobacteriaceae
bin.36_00017	1803	1233	rnr_1	3.1.13.1	COG0557	Ribonuclease R	gnl|IGB|bin.36_1	Bacteria	Bacteroidota	Flavobacteriia	Flavobacteriales	Flavobacteriaceae
bin.36_00018	1804	285	rnr_2	3.1.13.1	COG0557	Ribonuclease R	gnl|IGB|bin.36_1	Bacteria	Bacteroidota	Flavobacteriia	Flavobacteriales	Flavobacteriaceae
bin.54_00203	1805	639	rnr_1	3.1.13.1	COG0557	Ribonuclease R	gnl|IGB|bin.54_2	Bacteria	Bacteroidota	Flavobacteriia	Flavobacteriales	Flavobacteriaceae
bin.54_00204	1806	531	rnr_2	3.1.13.1		Ribonuclease R	gnl|IGB|bin.54_2	Bacteria	Bacteroidota	Flavobacteriia	Flavobacteriales	Flavobacteriaceae
bin.54_00205	1807	1080	rnr_3	3.1.13.1	COG0557	Ribonuclease R	gnl|IGB|bin.54_2	Bacteria	Bacteroidota	Flavobacteriia	Flavobacteriales	Flavobacteriaceae
bin.57_00524	1808	2196	rnr	3.1.13.1	COG0557	Ribonuclease R	gnl|IGB|bin.57_1	Bacteria	Bacteroidota	Flavobacteriia	Flavobacteriales	Flavobacteriaceae
bin.68_00002	1809	1017	rnr	3.1.13.1	COG0557	Ribonuclease R	gnl|IGB|bin.68_1	Bacteria	Bacteroidota	Flavobacteriia	Flavobacteriales	Flavobacteriaceae
bin.83_00910	1810	429	rnr	3.1.13.1	COG0557	Ribonuclease R	gnl|IGB|bin.83_2	Bacteria	Bacteroidota	Flavobacteriia	Flavobacteriales	Flavobacteriaceae
bin.89_00046	1811	828	rnr_1	3.1.13.1	COG0557	Ribonuclease R	gnl|IGB|bin.89_1	Bacteria	Bacteroidota	Flavobacteriia	Flavobacteriales	Flavobacteriaceae
bin.89_00047	1812	1434	rnr_2	3.1.13.1	COG0557	Ribonuclease R	gnl|IGB|bin.89_1	Bacteria	Bacteroidota	Flavobacteriia	Flavobacteriales	Flavobacteriaceae
bin.96_04670	1813	1617	rnr_1	3.1.13.1	COG0557	Ribonuclease R	gnl|IGB|bin.96_56	Bacteria	Bacteroidota	Flavobacteriia	Flavobacteriales	Flavobacteriaceae
bin.96_04671	1814	417	rnr_2	3.1.13.1		Ribonuclease R	gnl|IGB|bin.96_56	Bacteria	Bacteroidota	Flavobacteriia	Flavobacteriales	Flavobacteriaceae
bin.99_01315	1815	1917	rnr	3.1.13.1	COG0557	Ribonuclease R	gnl|IGB|bin.99_3	Bacteria	Bacteroidota	Flavobacteriia	Flavobacteriales	Flavobacteriaceae
bin.105_00517	1938	417		3.1.2.-	COG2050	Putative esterase	gnl|IGB|bin.105_2	Bacteria	Bacteroidota	Flavobacteriia	Flavobacteriales	Flavobacteriaceae
bin.107_00249	1939	411	paaI	3.1.2.-	COG2050	Acyl-coenzyme A thioesterase PaaI	gnl|IGB|bin.107_1	Bacteria	Bacteroidota	Flavobacteriia	Flavobacteriales	Flavobacteriaceae
bin.119_00215	1940	426		3.1.2.-	COG2050	Putative esterase	gnl|IGB|bin.119_1	Bacteria	Bacteroidota	Flavobacteriia	Flavobacteriales	Flavobacteriaceae
bin.119_00699	1941	558	yhbO	3.1.2.-	COG0693	Protein/nucleic acid deglycase 2	gnl|IGB|bin.119_6	Bacteria	Bacteroidota	Flavobacteriia	Flavobacteriales	Flavobacteriaceae
bin.134_00148	1942	411	paaI	3.1.2.-	COG2050	Acyl-coenzyme A thioesterase PaaI	gnl|IGB|bin.134_1	Bacteria	Bacteroidota	Flavobacteriia	Flavobacteriales	Flavobacteriaceae
bin.134_01269	1943	519	tesB	3.1.2.-	COG1946	Acyl-CoA thioesterase 2	gnl|IGB|bin.134_9	Bacteria	Bacteroidota	Flavobacteriia	Flavobacteriales	Flavobacteriaceae
bin.134_02359	1944	426		3.1.2.-	COG2050	Putative esterase	gnl|IGB|bin.134_29	Bacteria	Bacteroidota	Flavobacteriia	Flavobacteriales	Flavobacteriaceae
bin.136_02917	1945	420		3.1.2.-	COG2050	Putative esterase	gnl|IGB|bin.136_8	Bacteria	Bacteroidota	Flavobacteriia	Flavobacteriales	Flavobacteriaceae
bin.136_02973	1946	909	hchA_2	3.1.2.-		Protein/nucleic acid deglycase HchA	gnl|IGB|bin.136_8	Bacteria	Bacteroidota	Flavobacteriia	Flavobacteriales	Flavobacteriaceae
bin.144_01044	1947	384		3.1.2.-	COG1607	putative acyl-CoA thioester hydrolase	gnl|IGB|bin.144_2	Bacteria	Bacteroidota	Flavobacteriia	Flavobacteriales	Flavobacteriaceae
bin.144_02000	1948	405	paaI	3.1.2.-	COG2050	Acyl-coenzyme A thioesterase PaaI	gnl|IGB|bin.144_3	Bacteria	Bacteroidota	Flavobacteriia	Flavobacteriales	Flavobacteriaceae
bin.144_02367	1949	918	tesB	3.1.2.-	COG1946	Acyl-CoA thioesterase 2	gnl|IGB|bin.144_3	Bacteria	Bacteroidota	Flavobacteriia	Flavobacteriales	Flavobacteriaceae
bin.144_02815	1950	561	yhbO	3.1.2.-	COG0693	Protein/nucleic acid deglycase 2	gnl|IGB|bin.144_4	Bacteria	Bacteroidota	Flavobacteriia	Flavobacteriales	Flavobacteriaceae
bin.147_00022	1951	405		3.1.2.-	COG2050	Putative esterase	gnl|IGB|bin.147_1	Bacteria	Bacteroidota	Flavobacteriia	Flavobacteriales	Flavobacteriaceae
bin.152_00120	1952	378	paaI	3.1.2.-	COG2050	Acyl-coenzyme A thioesterase PaaI	gnl|IGB|bin.152_1	Bacteria	Bacteroidota	Flavobacteriia	Flavobacteriales	Flavobacteriaceae
bin.152_00173	1953	702	tesB	3.1.2.-	COG1946	Acyl-CoA thioesterase 2	gnl|IGB|bin.152_2	Bacteria	Bacteroidota	Flavobacteriia	Flavobacteriales	Flavobacteriaceae
bin.30_00233	1954	870	tesB	3.1.2.-	COG1946	Acyl-CoA thioesterase 2	gnl|IGB|bin.30_2	Bacteria	Bacteroidota	Flavobacteriia	Flavobacteriales	Flavobacteriaceae
bin.34_00015	1955	426		3.1.2.-	COG2050	Putative esterase	gnl|IGB|bin.34_1	Bacteria	Bacteroidota	Flavobacteriia	Flavobacteriales	Flavobacteriaceae
bin.34_00455	1956	405	paaI	3.1.2.-	COG2050	Acyl-coenzyme A thioesterase PaaI	gnl|IGB|bin.34_3	Bacteria	Bacteroidota	Flavobacteriia	Flavobacteriales	Flavobacteriaceae
bin.36_00405	1957	867	tesB	3.1.2.-	COG1946	Acyl-CoA thioesterase 2	gnl|IGB|bin.36_1	Bacteria	Bacteroidota	Flavobacteriia	Flavobacteriales	Flavobacteriaceae
bin.50_01165	1958	903	hchA_2	3.1.2.-	COG0693	Protein/nucleic acid deglycase 1	gnl|IGB|bin.50_4	Bacteria	Bacteroidota	Flavobacteriia	Flavobacteriales	Flavobacteriaceae
bin.50_01217	1959	420		3.1.2.-	COG2050	Putative esterase	gnl|IGB|bin.50_4	Bacteria	Bacteroidota	Flavobacteriia	Flavobacteriales	Flavobacteriaceae
bin.54_00669	1960	408	paaI	3.1.2.-	COG2050	Acyl-coenzyme A thioesterase PaaI	gnl|IGB|bin.54_6	Bacteria	Bacteroidota	Flavobacteriia	Flavobacteriales	Flavobacteriaceae
bin.57_01124	1961	561	yhbO	3.1.2.-	COG0693	Protein/nucleic acid deglycase 2	gnl|IGB|bin.57_2	Bacteria	Bacteroidota	Flavobacteriia	Flavobacteriales	Flavobacteriaceae
bin.57_01420	1962	384		3.1.2.-	COG1607	putative acyl-CoA thioester hydrolase	gnl|IGB|bin.57_3	Bacteria	Bacteroidota	Flavobacteriia	Flavobacteriales	Flavobacteriaceae
bin.57_01994	1963	426		3.1.2.-	COG2050	Putative esterase	gnl|IGB|bin.57_5	Bacteria	Bacteroidota	Flavobacteriia	Flavobacteriales	Flavobacteriaceae
bin.57_02075	1964	390		3.1.2.-	COG1607	putative acyl-CoA thioester hydrolase	gnl|IGB|bin.57_5	Bacteria	Bacteroidota	Flavobacteriia	Flavobacteriales	Flavobacteriaceae
bin.66_00091	1965	426		3.1.2.-	COG2050	Putative esterase	gnl|IGB|bin.66_1	Bacteria	Bacteroidota	Flavobacteriia	Flavobacteriales	Flavobacteriaceae
bin.71_00397	1966	411	paaI	3.1.2.-	COG2050	Acyl-coenzyme A thioesterase PaaI	gnl|IGB|bin.71_5	Bacteria	Bacteroidota	Flavobacteriia	Flavobacteriales	Flavobacteriaceae
bin.73_00024	1967	765	hchA	3.1.2.-		Protein/nucleic acid deglycase HchA	gnl|IGB|bin.73_1	Bacteria	Bacteroidota	Flavobacteriia	Flavobacteriales	Flavobacteriaceae
bin.77_00245	1968	336	yhbO	3.1.2.-	COG0693	Protein/nucleic acid deglycase 2	gnl|IGB|bin.77_5	Bacteria	Bacteroidota	Flavobacteriia	Flavobacteriales	Flavobacteriaceae
bin.83_00232	1969	411	paaI	3.1.2.-	COG2050	Acyl-coenzyme A thioesterase PaaI	gnl|IGB|bin.83_1	Bacteria	Bacteroidota	Flavobacteriia	Flavobacteriales	Flavobacteriaceae
bin.83_00521	1970	915	tesB	3.1.2.-	COG1946	Acyl-CoA thioesterase 2	gnl|IGB|bin.83_1	Bacteria	Bacteroidota	Flavobacteriia	Flavobacteriales	Flavobacteriaceae
bin.83_00832	1971	510		3.1.2.-	COG1607	putative acyl-CoA thioester hydrolase	gnl|IGB|bin.83_2	Bacteria	Bacteroidota	Flavobacteriia	Flavobacteriales	Flavobacteriaceae
bin.89_00512	1972	435	paaI	3.1.2.-	COG2050	Acyl-coenzyme A thioesterase PaaI	gnl|IGB|bin.89_2	Bacteria	Bacteroidota	Flavobacteriia	Flavobacteriales	Flavobacteriaceae
bin.89_01567	1973	396	fadM	3.1.2.-	COG0824	Long-chain acyl-CoA thioesterase FadM	gnl|IGB|bin.89_6	Bacteria	Bacteroidota	Flavobacteriia	Flavobacteriales	Flavobacteriaceae
bin.99_00975	1974	837	tesB	3.1.2.-	COG1946	Acyl-CoA thioesterase 2	gnl|IGB|bin.99_3	Bacteria	Bacteroidota	Flavobacteriia	Flavobacteriales	Flavobacteriaceae
bin.112_00455	2121	405		3.1.2.28		1,4-dihydroxy-2-naphthoyl-CoA hydrolase	gnl|IGB|bin.112_1	Bacteria	Bacteroidota	Flavobacteriia	Flavobacteriales	Flavobacteriaceae
bin.134_01167	2122	387		3.1.2.28		1,4-dihydroxy-2-naphthoyl-CoA hydrolase	gnl|IGB|bin.134_8	Bacteria	Bacteroidota	Flavobacteriia	Flavobacteriales	Flavobacteriaceae
bin.66_00156	2123	405		3.1.2.28		1,4-dihydroxy-2-naphthoyl-CoA hydrolase	gnl|IGB|bin.66_2	Bacteria	Bacteroidota	Flavobacteriia	Flavobacteriales	Flavobacteriaceae
bin.91_00152	2124	405		3.1.2.28		1,4-dihydroxy-2-naphthoyl-CoA hydrolase	gnl|IGB|bin.91_2	Bacteria	Bacteroidota	Flavobacteriia	Flavobacteriales	Flavobacteriaceae
bin.112_00121	2134	1413	gloB	3.1.2.6		Hydroxyacylglutathione hydrolase	gnl|IGB|bin.112_1	Bacteria	Bacteroidota	Flavobacteriia	Flavobacteriales	Flavobacteriaceae
bin.134_00896	2135	723	gloC	3.1.2.6	COG0491	Hydroxyacylglutathione hydrolase GloC	gnl|IGB|bin.134_6	Bacteria	Bacteroidota	Flavobacteriia	Flavobacteriales	Flavobacteriaceae
bin.136_02719	2136	1416	gloB	3.1.2.6		Hydroxyacylglutathione hydrolase	gnl|IGB|bin.136_7	Bacteria	Bacteroidota	Flavobacteriia	Flavobacteriales	Flavobacteriaceae
bin.144_02065	2137	780	gloB	3.1.2.6		Hydroxyacylglutathione hydrolase	gnl|IGB|bin.144_3	Bacteria	Bacteroidota	Flavobacteriia	Flavobacteriales	Flavobacteriaceae
bin.147_00947	2138	1059	gloB	3.1.2.6		Hydroxyacylglutathione hydrolase	gnl|IGB|bin.147_4	Bacteria	Bacteroidota	Flavobacteriia	Flavobacteriales	Flavobacteriaceae
bin.21_00011	2139	1329	gloB	3.1.2.6		Hydroxyacylglutathione hydrolase	gnl|IGB|bin.21_1	Bacteria	Bacteroidota	Flavobacteriia	Flavobacteriales	Flavobacteriaceae
bin.30_00280	2140	549	gloB	3.1.2.6		Hydroxyacylglutathione hydrolase	gnl|IGB|bin.30_2	Bacteria	Bacteroidota	Flavobacteriia	Flavobacteriales	Flavobacteriaceae
bin.36_01027	2141	1116	gloB	3.1.2.6		Hydroxyacylglutathione hydrolase	gnl|IGB|bin.36_4	Bacteria	Bacteroidota	Flavobacteriia	Flavobacteriales	Flavobacteriaceae
bin.41_00229	2142	1326	gloB	3.1.2.6		Hydroxyacylglutathione hydrolase	gnl|IGB|bin.41_1	Bacteria	Bacteroidota	Flavobacteriia	Flavobacteriales	Flavobacteriaceae
bin.50_01384	2143	390	gloB_1	3.1.2.6		Hydroxyacylglutathione hydrolase	gnl|IGB|bin.50_5	Bacteria	Bacteroidota	Flavobacteriia	Flavobacteriales	Flavobacteriaceae
bin.50_01409	2144	828	gloB_2	3.1.2.6		Hydroxyacylglutathione hydrolase	gnl|IGB|bin.50_5	Bacteria	Bacteroidota	Flavobacteriia	Flavobacteriales	Flavobacteriaceae
bin.57_01200	2145	1413	gloB	3.1.2.6		Hydroxyacylglutathione hydrolase	gnl|IGB|bin.57_2	Bacteria	Bacteroidota	Flavobacteriia	Flavobacteriales	Flavobacteriaceae
bin.83_00283	2146	1329	gloB	3.1.2.6		Hydroxyacylglutathione hydrolase	gnl|IGB|bin.83_1	Bacteria	Bacteroidota	Flavobacteriia	Flavobacteriales	Flavobacteriaceae
bin.144_00225	2222	552	bcgIB	3.1.21.-		Restriction enzyme BgcI subunit beta	gnl|IGB|bin.144_1	Bacteria	Bacteroidota	Flavobacteriia	Flavobacteriales	Flavobacteriaceae
bin.144_00226	2223	1026	bcgIA_1	3.1.21.-		Restriction enzyme BgcI subunit alpha	gnl|IGB|bin.144_1	Bacteria	Bacteroidota	Flavobacteriia	Flavobacteriales	Flavobacteriaceae
bin.144_00227	2224	900	bcgIA_2	3.1.21.-		Restriction enzyme BgcI subunit alpha	gnl|IGB|bin.144_1	Bacteria	Bacteroidota	Flavobacteriia	Flavobacteriales	Flavobacteriaceae
bin.36_00049	2225	1689	bcgIA	3.1.21.-		Restriction enzyme BgcI subunit alpha	gnl|IGB|bin.36_1	Bacteria	Bacteroidota	Flavobacteriia	Flavobacteriales	Flavobacteriaceae
bin.36_00050	2226	612	bcgIB	3.1.21.-		Restriction enzyme BgcI subunit beta	gnl|IGB|bin.36_1	Bacteria	Bacteroidota	Flavobacteriia	Flavobacteriales	Flavobacteriaceae
bin.57_00189	2227	432	bcgIB_1	3.1.21.-		Restriction enzyme BgcI subunit beta	gnl|IGB|bin.57_1	Bacteria	Bacteroidota	Flavobacteriia	Flavobacteriales	Flavobacteriaceae
bin.57_00190	2228	552	bcgIB_2	3.1.21.-		Restriction enzyme BgcI subunit beta	gnl|IGB|bin.57_1	Bacteria	Bacteroidota	Flavobacteriia	Flavobacteriales	Flavobacteriaceae
bin.57_00191	2229	1899	bcgIA	3.1.21.-		Restriction enzyme BgcI subunit alpha	gnl|IGB|bin.57_1	Bacteria	Bacteroidota	Flavobacteriia	Flavobacteriales	Flavobacteriaceae
bin.99_01288	2230	843	bcgIB	3.1.21.-		Restriction enzyme BgcI subunit beta	gnl|IGB|bin.99_3	Bacteria	Bacteroidota	Flavobacteriia	Flavobacteriales	Flavobacteriaceae
bin.99_01290	2231	1905	bcgIA	3.1.21.-		Restriction enzyme BgcI subunit alpha	gnl|IGB|bin.99_3	Bacteria	Bacteroidota	Flavobacteriia	Flavobacteriales	Flavobacteriaceae
bin.112_00788	2270	2106	hsdR_1	3.1.21.3		Type-1 restriction enzyme R protein	gnl|IGB|bin.112_3	Bacteria	Bacteroidota	Flavobacteriia	Flavobacteriales	Flavobacteriaceae
bin.112_00789	2271	783	hsdR_2	3.1.21.3		Type-1 restriction enzyme R protein	gnl|IGB|bin.112_3	Bacteria	Bacteroidota	Flavobacteriia	Flavobacteriales	Flavobacteriaceae
bin.144_02855	2272	1752	hsdR	3.1.21.3		Type-1 restriction enzyme R protein	gnl|IGB|bin.144_4	Bacteria	Bacteroidota	Flavobacteriia	Flavobacteriales	Flavobacteriaceae
bin.57_01154	2273	3027	hsdR	3.1.21.3		Type-1 restriction enzyme R protein	gnl|IGB|bin.57_2	Bacteria	Bacteroidota	Flavobacteriia	Flavobacteriales	Flavobacteriaceae
bin.99_01836	2274	2991	hsdR	3.1.21.3		Type-1 restriction enzyme R protein	gnl|IGB|bin.99_7	Bacteria	Bacteroidota	Flavobacteriia	Flavobacteriales	Flavobacteriaceae
bin.153_04794	2301	519	sau3AIR	3.1.21.4		Type-2 restriction enzyme Sau3AI	gnl|IGB|bin.153_65	Bacteria	Bacteroidota	Flavobacteriia	Flavobacteriales	Flavobacteriaceae
bin.27_00309	2302	1386	sau3AIR	3.1.21.4		Type-2 restriction enzyme Sau3AI	gnl|IGB|bin.27_4	Bacteria	Bacteroidota	Flavobacteriia	Flavobacteriales	Flavobacteriaceae
bin.99_01880	2303	3096		3.1.21.4		Type IIS restriction enzyme Eco57I	gnl|IGB|bin.99_7	Bacteria	Bacteroidota	Flavobacteriia	Flavobacteriales	Flavobacteriaceae
bin.131_00048	2319	582	ruvC	3.1.22.4		Crossover junction endodeoxyribonuclease RuvC	gnl|IGB|bin.131_1	Bacteria	Bacteroidota	Flavobacteriia	Flavobacteriales	Flavobacteriaceae
bin.134_01240	2320	213	ruvC_1	3.1.22.4		Crossover junction endodeoxyribonuclease RuvC	gnl|IGB|bin.134_9	Bacteria	Bacteroidota	Flavobacteriia	Flavobacteriales	Flavobacteriaceae
bin.134_01241	2321	312	ruvC_2	3.1.22.4		Crossover junction endodeoxyribonuclease RuvC	gnl|IGB|bin.134_9	Bacteria	Bacteroidota	Flavobacteriia	Flavobacteriales	Flavobacteriaceae
bin.144_02411	2322	555	ruvC	3.1.22.4		Crossover junction endodeoxyribonuclease RuvC	gnl|IGB|bin.144_3	Bacteria	Bacteroidota	Flavobacteriia	Flavobacteriales	Flavobacteriaceae
bin.34_00346	2323	555	ruvC	3.1.22.4		Crossover junction endodeoxyribonuclease RuvC	gnl|IGB|bin.34_2	Bacteria	Bacteroidota	Flavobacteriia	Flavobacteriales	Flavobacteriaceae
bin.50_00231	2324	315	ruvC	3.1.22.4		Crossover junction endodeoxyribonuclease RuvC	gnl|IGB|bin.50_1	Bacteria	Bacteroidota	Flavobacteriia	Flavobacteriales	Flavobacteriaceae
bin.83_00549	2325	555	ruvC	3.1.22.4		Crossover junction endodeoxyribonuclease RuvC	gnl|IGB|bin.83_1	Bacteria	Bacteroidota	Flavobacteriia	Flavobacteriales	Flavobacteriaceae
bin.118_00336	2364	1545	rng	3.1.26.-	COG1530	Ribonuclease G	gnl|IGB|bin.118_3	Bacteria	Bacteroidota	Flavobacteriia	Flavobacteriales	Flavobacteriaceae
bin.128_00027	2365	1050	rng	3.1.26.-	COG1530	Ribonuclease G	gnl|IGB|bin.128_1	Bacteria	Bacteroidota	Flavobacteriia	Flavobacteriales	Flavobacteriaceae
bin.134_01696	2366	1545	rng	3.1.26.-	COG1530	Ribonuclease G	gnl|IGB|bin.134_14	Bacteria	Bacteroidota	Flavobacteriia	Flavobacteriales	Flavobacteriaceae
bin.136_03248	2367	378	rng_1	3.1.26.-	COG1530	Ribonuclease G	gnl|IGB|bin.136_10	Bacteria	Bacteroidota	Flavobacteriia	Flavobacteriales	Flavobacteriaceae
bin.136_03249	2368	417	rng_2	3.1.26.-	COG1530	Ribonuclease G	gnl|IGB|bin.136_10	Bacteria	Bacteroidota	Flavobacteriia	Flavobacteriales	Flavobacteriaceae
bin.27_00092	2369	1089	rng	3.1.26.-	COG1530	Ribonuclease G	gnl|IGB|bin.27_1	Bacteria	Bacteroidota	Flavobacteriia	Flavobacteriales	Flavobacteriaceae
bin.36_00211	2370	840	rng	3.1.26.-	COG1530	Ribonuclease G	gnl|IGB|bin.36_1	Bacteria	Bacteroidota	Flavobacteriia	Flavobacteriales	Flavobacteriaceae
bin.38_00224	2371	1545	rng	3.1.26.-	COG1530	Ribonuclease G	gnl|IGB|bin.38_2	Bacteria	Bacteroidota	Flavobacteriia	Flavobacteriales	Flavobacteriaceae
bin.83_00648	2372	1179	rng	3.1.26.-	COG1530	Ribonuclease G	gnl|IGB|bin.83_2	Bacteria	Bacteroidota	Flavobacteriia	Flavobacteriales	Flavobacteriaceae
bin.89_01288	2373	1158	rng	3.1.26.-	COG1530	Ribonuclease G	gnl|IGB|bin.89_5	Bacteria	Bacteroidota	Flavobacteriia	Flavobacteriales	Flavobacteriaceae
bin.99_01146	2374	681	rng	3.1.26.-	COG1530	Ribonuclease G	gnl|IGB|bin.99_3	Bacteria	Bacteroidota	Flavobacteriia	Flavobacteriales	Flavobacteriaceae
bin.107_00660	2418	435	rnz	3.1.26.11	COG1234	Ribonuclease Z	gnl|IGB|bin.107_3	Bacteria	Bacteroidota	Flavobacteriia	Flavobacteriales	Flavobacteriaceae
bin.112_00509	2419	402	rbn	3.1.26.11		Ribonuclease BN	gnl|IGB|bin.112_1	Bacteria	Bacteroidota	Flavobacteriia	Flavobacteriales	Flavobacteriaceae
bin.134_01336	2420	789	rbn	3.1.26.11		Ribonuclease BN	gnl|IGB|bin.134_10	Bacteria	Bacteroidota	Flavobacteriia	Flavobacteriales	Flavobacteriaceae
bin.136_02889	2421	606	rnz	3.1.26.11	COG1234	Ribonuclease Z	gnl|IGB|bin.136_8	Bacteria	Bacteroidota	Flavobacteriia	Flavobacteriales	Flavobacteriaceae
bin.136_02908	2422	780	rbn	3.1.26.11		Ribonuclease BN	gnl|IGB|bin.136_8	Bacteria	Bacteroidota	Flavobacteriia	Flavobacteriales	Flavobacteriaceae
bin.14_00262	2423	942	rnz	3.1.26.11	COG1234	Ribonuclease Z	gnl|IGB|bin.14_3	Bacteria	Bacteroidota	Flavobacteriia	Flavobacteriales	Flavobacteriaceae
bin.153_00928	2424	300	rbn_1	3.1.26.11		Ribonuclease BN	gnl|IGB|bin.153_6	Bacteria	Bacteroidota	Flavobacteriia	Flavobacteriales	Flavobacteriaceae
bin.153_00929	2425	408	rbn_2	3.1.26.11		Ribonuclease BN	gnl|IGB|bin.153_6	Bacteria	Bacteroidota	Flavobacteriia	Flavobacteriales	Flavobacteriaceae
bin.36_00742	2426	510	rbn	3.1.26.11		Ribonuclease BN	gnl|IGB|bin.36_3	Bacteria	Bacteroidota	Flavobacteriia	Flavobacteriales	Flavobacteriaceae
bin.41_00089	2427	906	rnz	3.1.26.11	COG1234	Ribonuclease Z	gnl|IGB|bin.41_1	Bacteria	Bacteroidota	Flavobacteriia	Flavobacteriales	Flavobacteriaceae
bin.50_01228	2428	702	rbn_1	3.1.26.11		Ribonuclease BN	gnl|IGB|bin.50_4	Bacteria	Bacteroidota	Flavobacteriia	Flavobacteriales	Flavobacteriaceae
bin.50_01247	2429	231	rnz	3.1.26.11	COG1234	Ribonuclease Z	gnl|IGB|bin.50_4	Bacteria	Bacteroidota	Flavobacteriia	Flavobacteriales	Flavobacteriaceae
bin.71_00358	2430	780	rbn	3.1.26.11		Ribonuclease BN	gnl|IGB|bin.71_4	Bacteria	Bacteroidota	Flavobacteriia	Flavobacteriales	Flavobacteriaceae
bin.99_00706	2431	777	rbn	3.1.26.11		Ribonuclease BN	gnl|IGB|bin.99_2	Bacteria	Bacteroidota	Flavobacteriia	Flavobacteriales	Flavobacteriaceae
bin.128_00026	2455	363	rne	3.1.26.12		Ribonuclease E	gnl|IGB|bin.128_1	Bacteria	Bacteroidota	Flavobacteriia	Flavobacteriales	Flavobacteriaceae
bin.136_03247	2456	762	rne	3.1.26.12		Ribonuclease E	gnl|IGB|bin.136_10	Bacteria	Bacteroidota	Flavobacteriia	Flavobacteriales	Flavobacteriaceae
bin.36_00210	2457	744	rne	3.1.26.12	COG1530	Ribonuclease E	gnl|IGB|bin.36_1	Bacteria	Bacteroidota	Flavobacteriia	Flavobacteriales	Flavobacteriaceae
bin.99_01147	2458	507	rne	3.1.26.12	COG1530	Ribonuclease E	gnl|IGB|bin.99_3	Bacteria	Bacteroidota	Flavobacteriia	Flavobacteriales	Flavobacteriaceae
bin.134_00374	2502	615	rnc	3.1.26.3	COG0571	Ribonuclease 3	gnl|IGB|bin.134_3	Bacteria	Bacteroidota	Flavobacteriia	Flavobacteriales	Flavobacteriaceae
bin.144_00512	2503	582	rnc	3.1.26.3		Ribonuclease 3	gnl|IGB|bin.144_1	Bacteria	Bacteroidota	Flavobacteriia	Flavobacteriales	Flavobacteriaceae
bin.149_00730	2504	309	rnc_1	3.1.26.3		Ribonuclease 3	gnl|IGB|bin.149_10	Bacteria	Bacteroidota	Flavobacteriia	Flavobacteriales	Flavobacteriaceae
bin.149_00731	2505	318	rnc_2	3.1.26.3		Ribonuclease 3	gnl|IGB|bin.149_10	Bacteria	Bacteroidota	Flavobacteriia	Flavobacteriales	Flavobacteriaceae
bin.153_03028	2506	747	rnc	3.1.26.3		Ribonuclease 3	gnl|IGB|bin.153_31	Bacteria	Bacteroidota	Flavobacteriia	Flavobacteriales	Flavobacteriaceae
bin.38_00213	2507	747	rnc	3.1.26.3		Ribonuclease 3	gnl|IGB|bin.38_1	Bacteria	Bacteroidota	Flavobacteriia	Flavobacteriales	Flavobacteriaceae
bin.49_00254	2508	738	rnc	3.1.26.3	COG0571	Ribonuclease 3	gnl|IGB|bin.49_2	Bacteria	Bacteroidota	Flavobacteriia	Flavobacteriales	Flavobacteriaceae
bin.54_00296	2509	741	rnc	3.1.26.3	COG0571	Ribonuclease 3	gnl|IGB|bin.54_2	Bacteria	Bacteroidota	Flavobacteriia	Flavobacteriales	Flavobacteriaceae
bin.57_00411	2510	747	rnc_1	3.1.26.3	COG0571	Ribonuclease 3	gnl|IGB|bin.57_1	Bacteria	Bacteroidota	Flavobacteriia	Flavobacteriales	Flavobacteriaceae
bin.57_00665	2511	744	rnc_2	3.1.26.3	COG0571	Ribonuclease 3	gnl|IGB|bin.57_1	Bacteria	Bacteroidota	Flavobacteriia	Flavobacteriales	Flavobacteriaceae
bin.89_00172	2512	621	rnc	3.1.26.3		Ribonuclease 3	gnl|IGB|bin.89_1	Bacteria	Bacteroidota	Flavobacteriia	Flavobacteriales	Flavobacteriaceae
bin.134_00370	2558	681	rnhA	3.1.26.4	COG3341	Ribonuclease H	gnl|IGB|bin.134_3	Bacteria	Bacteroidota	Flavobacteriia	Flavobacteriales	Flavobacteriaceae
bin.136_01455	2559	600	rnhB	3.1.26.4	COG0164	Ribonuclease HII	gnl|IGB|bin.136_2	Bacteria	Bacteroidota	Flavobacteriia	Flavobacteriales	Flavobacteriaceae
bin.144_00517	2560	351	rnhA	3.1.26.4	COG3341	Ribonuclease H	gnl|IGB|bin.144_1	Bacteria	Bacteroidota	Flavobacteriia	Flavobacteriales	Flavobacteriaceae
bin.144_01952	2561	600	rnhB	3.1.26.4	COG0164	Ribonuclease HII	gnl|IGB|bin.144_3	Bacteria	Bacteroidota	Flavobacteriia	Flavobacteriales	Flavobacteriaceae
bin.149_00736	2562	351	rnhA	3.1.26.4	COG3341	Ribonuclease H	gnl|IGB|bin.149_10	Bacteria	Bacteroidota	Flavobacteriia	Flavobacteriales	Flavobacteriaceae
bin.153_03033	2563	351	rnhA_1	3.1.26.4	COG3341	Ribonuclease H	gnl|IGB|bin.153_31	Bacteria	Bacteroidota	Flavobacteriia	Flavobacteriales	Flavobacteriaceae
bin.37_00261	2564	600	rnhB	3.1.26.4	COG0164	Ribonuclease HII	gnl|IGB|bin.37_1	Bacteria	Bacteroidota	Flavobacteriia	Flavobacteriales	Flavobacteriaceae
bin.49_00249	2565	636	rnhA	3.1.26.4	COG3341	Ribonuclease H	gnl|IGB|bin.49_2	Bacteria	Bacteroidota	Flavobacteriia	Flavobacteriales	Flavobacteriaceae
bin.54_00439	2566	384	rnhA	3.1.26.4	COG3341	Ribonuclease H	gnl|IGB|bin.54_4	Bacteria	Bacteroidota	Flavobacteriia	Flavobacteriales	Flavobacteriaceae
bin.57_00415	2567	642	rnhA_1	3.1.26.4	COG3341	Ribonuclease H	gnl|IGB|bin.57_1	Bacteria	Bacteroidota	Flavobacteriia	Flavobacteriales	Flavobacteriaceae
bin.57_00670	2568	384	rnhA_2	3.1.26.4	COG3341	Ribonuclease H	gnl|IGB|bin.57_1	Bacteria	Bacteroidota	Flavobacteriia	Flavobacteriales	Flavobacteriaceae
bin.71_00361	2569	600	rnhB	3.1.26.4	COG0164	Ribonuclease HII	gnl|IGB|bin.71_5	Bacteria	Bacteroidota	Flavobacteriia	Flavobacteriales	Flavobacteriaceae
bin.83_00193	2570	600	rnhB	3.1.26.4	COG0164	Ribonuclease HII	gnl|IGB|bin.83_1	Bacteria	Bacteroidota	Flavobacteriia	Flavobacteriales	Flavobacteriaceae
bin.89_00167	2571	183	rnhA_1	3.1.26.4	COG3341	Ribonuclease H	gnl|IGB|bin.89_1	Bacteria	Bacteroidota	Flavobacteriia	Flavobacteriales	Flavobacteriaceae
bin.89_00168	2572	471	rnhA_2	3.1.26.4	COG3341	Ribonuclease H	gnl|IGB|bin.89_1	Bacteria	Bacteroidota	Flavobacteriia	Flavobacteriales	Flavobacteriaceae
bin.89_00562	2573	600	rnhB	3.1.26.4	COG0164	Ribonuclease HII	gnl|IGB|bin.89_2	Bacteria	Bacteroidota	Flavobacteriia	Flavobacteriales	Flavobacteriaceae
bin.107_00610	2637	354	rnpA	3.1.26.5		Ribonuclease P protein component	gnl|IGB|bin.107_2	Bacteria	Bacteroidota	Flavobacteriia	Flavobacteriales	Flavobacteriaceae
bin.118_00494	2638	363	rnpA	3.1.26.5		Ribonuclease P protein component	gnl|IGB|bin.118_5	Bacteria	Bacteroidota	Flavobacteriia	Flavobacteriales	Flavobacteriaceae
bin.21_00163	2639	363	rnpA	3.1.26.5		Ribonuclease P protein component	gnl|IGB|bin.21_2	Bacteria	Bacteroidota	Flavobacteriia	Flavobacteriales	Flavobacteriaceae
bin.36_00142	2640	384	rnpA	3.1.26.5		Ribonuclease P protein component	gnl|IGB|bin.36_1	Bacteria	Bacteroidota	Flavobacteriia	Flavobacteriales	Flavobacteriaceae
bin.54_00216	2641	378	rnpA	3.1.26.5		Ribonuclease P protein component	gnl|IGB|bin.54_2	Bacteria	Bacteroidota	Flavobacteriia	Flavobacteriales	Flavobacteriaceae
bin.57_00517	2642	363	rnpA	3.1.26.5		Ribonuclease P protein component	gnl|IGB|bin.57_1	Bacteria	Bacteroidota	Flavobacteriia	Flavobacteriales	Flavobacteriaceae
bin.68_00009	2643	354	rnpA	3.1.26.5		Ribonuclease P protein component	gnl|IGB|bin.68_1	Bacteria	Bacteroidota	Flavobacteriia	Flavobacteriales	Flavobacteriaceae
bin.96_04683	2644	429	rnpA_2	3.1.26.5		Ribonuclease P protein component	gnl|IGB|bin.96_56	Bacteria	Bacteroidota	Flavobacteriia	Flavobacteriales	Flavobacteriaceae
bin.99_01205	2645	231	rnpA	3.1.26.5		Ribonuclease P protein component	gnl|IGB|bin.99_3	Bacteria	Bacteroidota	Flavobacteriia	Flavobacteriales	Flavobacteriaceae
bin.112_00450	2685	645		3.1.3.-	COG1011	D-ribitol-5-phosphate phosphatase	gnl|IGB|bin.112_1	Bacteria	Bacteroidota	Flavobacteriia	Flavobacteriales	Flavobacteriaceae
bin.119_00026	2686	495		3.1.3.-	COG1011	D-ribitol-5-phosphate phosphatase	gnl|IGB|bin.119_1	Bacteria	Bacteroidota	Flavobacteriia	Flavobacteriales	Flavobacteriaceae
bin.134_01163	2687	612		3.1.3.-	COG1011	D-ribitol-5-phosphate phosphatase	gnl|IGB|bin.134_8	Bacteria	Bacteroidota	Flavobacteriia	Flavobacteriales	Flavobacteriaceae
bin.144_02691	2688	762	mggB	3.1.3.-	COG0737	Mannosylglucosyl-3-phosphoglycerate phosphatase	gnl|IGB|bin.144_4	Bacteria	Bacteroidota	Flavobacteriia	Flavobacteriales	Flavobacteriaceae
bin.144_02905	2689	663	yqaB	3.1.3.-	COG0637	Fructose-1-phosphate phosphatase YqaB	gnl|IGB|bin.144_4	Bacteria	Bacteroidota	Flavobacteriia	Flavobacteriales	Flavobacteriaceae
bin.153_09789	2690	810		3.1.3.-	COG0561	Putative phosphatase	gnl|IGB|bin.153_255	Bacteria	Bacteroidota	Flavobacteriia	Flavobacteriales	Flavobacteriaceae	Maribacter
bin.41_00080	2691	528		3.1.3.-	COG2062	putative protein	gnl|IGB|bin.41_1	Bacteria	Bacteroidota	Flavobacteriia	Flavobacteriales	Flavobacteriaceae
bin.57_01025	2692	612		3.1.3.-	COG1011	D-ribitol-5-phosphate phosphatase	gnl|IGB|bin.57_2	Bacteria	Bacteroidota	Flavobacteriia	Flavobacteriales	Flavobacteriaceae
bin.57_01036	2693	759	mggB	3.1.3.-	COG0737	Mannosylglucosyl-3-phosphoglycerate phosphatase	gnl|IGB|bin.57_2	Bacteria	Bacteroidota	Flavobacteriia	Flavobacteriales	Flavobacteriaceae
bin.66_00153	2694	612		3.1.3.-	COG1011	D-ribitol-5-phosphate phosphatase	gnl|IGB|bin.66_2	Bacteria	Bacteroidota	Flavobacteriia	Flavobacteriales	Flavobacteriaceae
bin.71_00224	2695	759	mggB	3.1.3.-	COG0737	Mannosylglucosyl-3-phosphoglycerate phosphatase	gnl|IGB|bin.71_2	Bacteria	Bacteroidota	Flavobacteriia	Flavobacteriales	Flavobacteriaceae
bin.91_00163	2696	762	mggB	3.1.3.-	COG0737	Mannosylglucosyl-3-phosphoglycerate phosphatase	gnl|IGB|bin.91_2	Bacteria	Bacteroidota	Flavobacteriia	Flavobacteriales	Flavobacteriaceae
bin.134_00089	2774	1677	pafA	3.1.3.1		Alkaline phosphatase PafA	gnl|IGB|bin.134_1	Bacteria	Bacteroidota	Flavobacteriia	Flavobacteriales	Flavobacteriaceae
bin.144_01906	2775	756	phoV	3.1.3.1		Alkaline phosphatase PhoV	gnl|IGB|bin.144_3	Bacteria	Bacteroidota	Flavobacteriia	Flavobacteriales	Flavobacteriaceae
bin.147_00893	2776	672	pafA	3.1.3.1		Alkaline phosphatase PafA	gnl|IGB|bin.147_3	Bacteria	Bacteroidota	Flavobacteriia	Flavobacteriales	Flavobacteriaceae
bin.147_00894	2777	822	phoV	3.1.3.1		Alkaline phosphatase PhoV	gnl|IGB|bin.147_3	Bacteria	Bacteroidota	Flavobacteriia	Flavobacteriales	Flavobacteriaceae
bin.149_00510	2778	852	phoV	3.1.3.1		Alkaline phosphatase PhoV	gnl|IGB|bin.149_6	Bacteria	Bacteroidota	Flavobacteriia	Flavobacteriales	Flavobacteriaceae
bin.152_00085	2779	579	pafA	3.1.3.1		Alkaline phosphatase PafA	gnl|IGB|bin.152_1	Bacteria	Bacteroidota	Flavobacteriia	Flavobacteriales	Flavobacteriaceae
bin.152_00086	2780	969	phoV	3.1.3.1		Alkaline phosphatase PhoV	gnl|IGB|bin.152_1	Bacteria	Bacteroidota	Flavobacteriia	Flavobacteriales	Flavobacteriaceae
bin.34_00861	2781	1662	pafA	3.1.3.1		Alkaline phosphatase PafA	gnl|IGB|bin.34_6	Bacteria	Bacteroidota	Flavobacteriia	Flavobacteriales	Flavobacteriaceae
bin.48_00428	2782	1665	pafA	3.1.3.1		Alkaline phosphatase PafA	gnl|IGB|bin.48_5	Bacteria	Bacteroidota	Flavobacteriia	Flavobacteriales	Flavobacteriaceae
bin.50_00035	2783	1080	phoA	3.1.3.1	COG1785	Alkaline phosphatase 4	gnl|IGB|bin.50_1	Bacteria	Bacteroidota	Flavobacteriia	Flavobacteriales	Flavobacteriaceae
bin.83_00159	2784	1674	pafA	3.1.3.1		Alkaline phosphatase PafA	gnl|IGB|bin.83_1	Bacteria	Bacteroidota	Flavobacteriia	Flavobacteriales	Flavobacteriaceae
bin.43_00263	2818	312	yihX	3.1.3.10	COG1011	Alpha-D-glucose 1-phosphate phosphatase YihX	gnl|IGB|bin.43_2	Bacteria	Bacteroidota	Flavobacteriia	Flavobacteriales	Flavobacteriaceae
bin.91_00155	2819	612	yihX	3.1.3.10	COG1011	Alpha-D-glucose 1-phosphate phosphatase YihX	gnl|IGB|bin.91_2	Bacteria	Bacteroidota	Flavobacteriia	Flavobacteriales	Flavobacteriaceae
bin.112_00534	2830	258	ybjI	3.1.3.104	COG0561	5-amino-6-(5-phospho-D-ribitylamino)uracil phosphatase YbjI	gnl|IGB|bin.112_1	Bacteria	Bacteroidota	Flavobacteriia	Flavobacteriales	Flavobacteriaceae
bin.34_01199	2831	825	ybjI	3.1.3.104	COG0561	5-amino-6-(5-phospho-D-ribitylamino)uracil phosphatase YbjI	gnl|IGB|bin.34_9	Bacteria	Bacteroidota	Flavobacteriia	Flavobacteriales	Flavobacteriaceae
bin.57_02577	2832	816	ybjI	3.1.3.104	COG0561	5-amino-6-(5-phospho-D-ribitylamino)uracil phosphatase YbjI	gnl|IGB|bin.57_8	Bacteria	Bacteroidota	Flavobacteriia	Flavobacteriales	Flavobacteriaceae
bin.66_00263	2833	816	ybjI	3.1.3.104	COG0561	5-amino-6-(5-phospho-D-ribitylamino)uracil phosphatase YbjI	gnl|IGB|bin.66_3	Bacteria	Bacteroidota	Flavobacteriia	Flavobacteriales	Flavobacteriaceae
bin.118_00820	2881	918	fbp	3.1.3.11	COG0158	Fructose-1,6-bisphosphatase class 1	gnl|IGB|bin.118_12	Bacteria	Bacteroidota	Flavobacteriia	Flavobacteriales	Flavobacteriaceae
bin.128_00052	2882	852	fbp	3.1.3.11	COG0158	Fructose-1,6-bisphosphatase class 1	gnl|IGB|bin.128_1	Bacteria	Bacteroidota	Flavobacteriia	Flavobacteriales	Flavobacteriaceae
bin.136_02638	2883	1008	fbp_1	3.1.3.11	COG0158	Fructose-1,6-bisphosphatase class 1	gnl|IGB|bin.136_6	Bacteria	Bacteroidota	Flavobacteriia	Flavobacteriales	Flavobacteriaceae
bin.144_00328	2884	636	fbp_1	3.1.3.11	COG0158	Fructose-1,6-bisphosphatase class 1	gnl|IGB|bin.144_1	Bacteria	Bacteroidota	Flavobacteriia	Flavobacteriales	Flavobacteriaceae
bin.144_00329	2885	243	fbp_2	3.1.3.11		Fructose-1,6-bisphosphatase class 1	gnl|IGB|bin.144_1	Bacteria	Bacteroidota	Flavobacteriia	Flavobacteriales	Flavobacteriaceae
bin.149_00046	2886	1008	fbp	3.1.3.11	COG0158	Fructose-1,6-bisphosphatase class 1	gnl|IGB|bin.149_1	Bacteria	Bacteroidota	Flavobacteriia	Flavobacteriales	Flavobacteriaceae
bin.34_00668	2887	1053	fbp	3.1.3.11	COG0158	Fructose-1,6-bisphosphatase class 1	gnl|IGB|bin.34_4	Bacteria	Bacteroidota	Flavobacteriia	Flavobacteriales	Flavobacteriaceae
bin.38_00060	2888	300	fbp_1	3.1.3.11	COG0158	Fructose-1,6-bisphosphatase class 1	gnl|IGB|bin.38_1	Bacteria	Bacteroidota	Flavobacteriia	Flavobacteriales	Flavobacteriaceae
bin.38_00061	2889	528	fbp_2	3.1.3.11	COG0158	Fructose-1,6-bisphosphatase class 1	gnl|IGB|bin.38_1	Bacteria	Bacteroidota	Flavobacteriia	Flavobacteriales	Flavobacteriaceae
bin.49_00154	2890	1008	fbp	3.1.3.11	COG0158	Fructose-1,6-bisphosphatase class 1	gnl|IGB|bin.49_2	Bacteria	Bacteroidota	Flavobacteriia	Flavobacteriales	Flavobacteriaceae
bin.54_00102	2891	1008	fbp	3.1.3.11	COG0158	Fructose-1,6-bisphosphatase class 1	gnl|IGB|bin.54_1	Bacteria	Bacteroidota	Flavobacteriia	Flavobacteriales	Flavobacteriaceae
bin.57_00273	2892	888	fbp_1	3.1.3.11	COG0158	Fructose-1,6-bisphosphatase class 1	gnl|IGB|bin.57_1	Bacteria	Bacteroidota	Flavobacteriia	Flavobacteriales	Flavobacteriaceae
bin.57_02083	2893	759	fbp_2	3.1.3.11	COG0158	Fructose-1,6-bisphosphatase class 1	gnl|IGB|bin.57_5	Bacteria	Bacteroidota	Flavobacteriia	Flavobacteriales	Flavobacteriaceae
bin.57_02084	2894	237	fbp_3	3.1.3.11	COG0158	Fructose-1,6-bisphosphatase class 1	gnl|IGB|bin.57_5	Bacteria	Bacteroidota	Flavobacteriia	Flavobacteriales	Flavobacteriaceae
bin.89_01550	2895	627	fbp	3.1.3.11	COG0158	Fructose-1,6-bisphosphatase class 1	gnl|IGB|bin.89_6	Bacteria	Bacteroidota	Flavobacteriia	Flavobacteriales	Flavobacteriaceae
bin.91_00021	2896	1008	fbp	3.1.3.11	COG0158	Fructose-1,6-bisphosphatase class 1	gnl|IGB|bin.91_1	Bacteria	Bacteroidota	Flavobacteriia	Flavobacteriales	Flavobacteriaceae
bin.153_00758	2987	204	gph_1	3.1.3.18		Phosphoglycolate phosphatase	gnl|IGB|bin.153_5	Bacteria	Bacteroidota	Flavobacteriia	Flavobacteriales	Flavobacteriaceae
bin.153_00759	2988	405	gph_2	3.1.3.18		Phosphoglycolate phosphatase	gnl|IGB|bin.153_5	Bacteria	Bacteroidota	Flavobacteriia	Flavobacteriales	Flavobacteriaceae
bin.34_00803	2989	672	gph	3.1.3.18	COG0546	Phosphoglycolate phosphatase	gnl|IGB|bin.34_5	Bacteria	Bacteroidota	Flavobacteriia	Flavobacteriales	Flavobacteriaceae
bin.36_00147	2990	672	gph_1	3.1.3.18	COG0546	Phosphoglycolate phosphatase	gnl|IGB|bin.36_1	Bacteria	Bacteroidota	Flavobacteriia	Flavobacteriales	Flavobacteriaceae
bin.36_01299	2991	582	gph_2	3.1.3.18	COG0546	Phosphoglycolate phosphatase	gnl|IGB|bin.36_6	Bacteria	Bacteroidota	Flavobacteriia	Flavobacteriales	Flavobacteriaceae
bin.99_01201	2992	507	gph	3.1.3.18	COG0546	Phosphoglycolate phosphatase	gnl|IGB|bin.99_3	Bacteria	Bacteroidota	Flavobacteriia	Flavobacteriales	Flavobacteriaceae
bin.144_03974	3060	816	ybiV	3.1.3.23	COG0561	Sugar phosphatase YbiV	gnl|IGB|bin.144_8	Bacteria	Bacteroidota	Flavobacteriia	Flavobacteriales	Flavobacteriaceae
bin.147_00520	3132	1224	serB2	3.1.3.3	COG0560	Phosphoserine phosphatase SerB2	gnl|IGB|bin.147_1	Bacteria	Bacteroidota	Flavobacteriia	Flavobacteriales	Flavobacteriaceae
bin.41_00745	3133	1227	serB2	3.1.3.3	COG0560	Phosphoserine phosphatase SerB2	gnl|IGB|bin.41_2	Bacteria	Bacteroidota	Flavobacteriia	Flavobacteriales	Flavobacteriaceae
bin.131_00570	3154	453	kdsC	3.1.3.45	COG1778	3-deoxy-D-manno-octulosonate 8-phosphate phosphatase KdsC	gnl|IGB|bin.131_4	Bacteria	Bacteroidota	Flavobacteriia	Flavobacteriales	Flavobacteriaceae
bin.134_00886	3155	534	kdsC	3.1.3.45	COG1778	3-deoxy-D-manno-octulosonate 8-phosphate phosphatase KdsC	gnl|IGB|bin.134_6	Bacteria	Bacteroidota	Flavobacteriia	Flavobacteriales	Flavobacteriaceae
bin.136_02252	3156	534	kdsC	3.1.3.45	COG1778	3-deoxy-D-manno-octulosonate 8-phosphate phosphatase KdsC	gnl|IGB|bin.136_4	Bacteria	Bacteroidota	Flavobacteriia	Flavobacteriales	Flavobacteriaceae
bin.144_04132	3157	534	kdsC	3.1.3.45	COG1778	3-deoxy-D-manno-octulosonate 8-phosphate phosphatase KdsC	gnl|IGB|bin.144_9	Bacteria	Bacteroidota	Flavobacteriia	Flavobacteriales	Flavobacteriaceae
bin.153_00878	3158	531	kdsC_1	3.1.3.45	COG1778	3-deoxy-D-manno-octulosonate 8-phosphate phosphatase KdsC	gnl|IGB|bin.153_6	Bacteria	Bacteroidota	Flavobacteriia	Flavobacteriales	Flavobacteriaceae
bin.112_00457	3194	474		3.1.3.48		Putative low molecular weight protein-tyrosine-phosphatase	gnl|IGB|bin.112_1	Bacteria	Bacteroidota	Flavobacteriia	Flavobacteriales	Flavobacteriaceae
bin.119_00020	3195	441		3.1.3.48		Putative low molecular weight protein-tyrosine-phosphatase	gnl|IGB|bin.119_1	Bacteria	Bacteroidota	Flavobacteriia	Flavobacteriales	Flavobacteriaceae
bin.136_03190	3196	315	yfkJ	3.1.3.48	COG0394	Low molecular weight protein-tyrosine-phosphatase YfkJ	gnl|IGB|bin.136_9	Bacteria	Bacteroidota	Flavobacteriia	Flavobacteriales	Flavobacteriaceae
bin.144_02670	3197	456		3.1.3.48		Putative low molecular weight protein-tyrosine-phosphatase	gnl|IGB|bin.144_4	Bacteria	Bacteroidota	Flavobacteriia	Flavobacteriales	Flavobacteriaceae
bin.41_00515	3198	459		3.1.3.48		Putative low molecular weight protein-tyrosine-phosphatase	gnl|IGB|bin.41_1	Bacteria	Bacteroidota	Flavobacteriia	Flavobacteriales	Flavobacteriaceae
bin.57_01019	3199	453		3.1.3.48		Putative low molecular weight protein-tyrosine-phosphatase	gnl|IGB|bin.57_2	Bacteria	Bacteroidota	Flavobacteriia	Flavobacteriales	Flavobacteriaceae
bin.66_00158	3200	438		3.1.3.48		Putative low molecular weight protein-tyrosine-phosphatase	gnl|IGB|bin.66_2	Bacteria	Bacteroidota	Flavobacteriia	Flavobacteriales	Flavobacteriaceae
bin.73_00513	3201	456		3.1.3.48		Putative low molecular weight protein-tyrosine-phosphatase	gnl|IGB|bin.73_4	Bacteria	Bacteroidota	Flavobacteriia	Flavobacteriales	Flavobacteriaceae
bin.89_01227	3202	459		3.1.3.48		Putative low molecular weight protein-tyrosine-phosphatase	gnl|IGB|bin.89_4	Bacteria	Bacteroidota	Flavobacteriia	Flavobacteriales	Flavobacteriaceae
bin.91_00150	3203	474		3.1.3.48		Putative low molecular weight protein-tyrosine-phosphatase	gnl|IGB|bin.91_2	Bacteria	Bacteroidota	Flavobacteriia	Flavobacteriales	Flavobacteriaceae
bin.99_00934	3204	456		3.1.3.48		Putative low molecular weight protein-tyrosine-phosphatase	gnl|IGB|bin.99_2	Bacteria	Bacteroidota	Flavobacteriia	Flavobacteriales	Flavobacteriaceae
bin.134_01975	3289	324	surE_1	3.1.3.5	COG0496	5'-nucleotidase SurE	gnl|IGB|bin.134_19	Bacteria	Bacteroidota	Flavobacteriia	Flavobacteriales	Flavobacteriaceae
bin.134_01976	3290	282	surE_2	3.1.3.5	COG0496	5'-nucleotidase SurE	gnl|IGB|bin.134_19	Bacteria	Bacteroidota	Flavobacteriia	Flavobacteriales	Flavobacteriaceae
bin.136_01167	3291	321	yjjG	3.1.3.5	COG1011	Pyrimidine 5'-nucleotidase YjjG	gnl|IGB|bin.136_2	Bacteria	Bacteroidota	Flavobacteriia	Flavobacteriales	Flavobacteriaceae
bin.144_01380	3292	687	yjjG	3.1.3.5	COG1011	Pyrimidine 5'-nucleotidase YjjG	gnl|IGB|bin.144_2	Bacteria	Bacteroidota	Flavobacteriia	Flavobacteriales	Flavobacteriaceae
bin.144_02290	3293	777	surE	3.1.3.5	COG0496	5'-nucleotidase SurE	gnl|IGB|bin.144_3	Bacteria	Bacteroidota	Flavobacteriia	Flavobacteriales	Flavobacteriaceae
bin.149_00641	3294	492	yjjG	3.1.3.5	COG1011	Pyrimidine 5'-nucleotidase YjjG	gnl|IGB|bin.149_8	Bacteria	Bacteroidota	Flavobacteriia	Flavobacteriales	Flavobacteriaceae
bin.153_00516	3295	687	yjjG	3.1.3.5	COG1011	Pyrimidine 5'-nucleotidase YjjG	gnl|IGB|bin.153_4	Bacteria	Bacteroidota	Flavobacteriia	Flavobacteriales	Flavobacteriaceae
bin.153_00646	3296	777	surE_1	3.1.3.5	COG0496	5'-nucleotidase SurE	gnl|IGB|bin.153_4	Bacteria	Bacteroidota	Flavobacteriia	Flavobacteriales	Flavobacteriaceae
bin.153_03507	3297	756	surE_2	3.1.3.5	COG0496	5'-nucleotidase SurE	gnl|IGB|bin.153_40	Bacteria	Bacteroidota	Flavobacteriia	Flavobacteriales	Flavobacteriaceae	Maribacter
bin.21_00229	3298	687	yjjG	3.1.3.5	COG1011	Pyrimidine 5'-nucleotidase YjjG	gnl|IGB|bin.21_4	Bacteria	Bacteroidota	Flavobacteriia	Flavobacteriales	Flavobacteriaceae
bin.27_00194	3299	687	yjjG	3.1.3.5	COG1011	Pyrimidine 5'-nucleotidase YjjG	gnl|IGB|bin.27_2	Bacteria	Bacteroidota	Flavobacteriia	Flavobacteriales	Flavobacteriaceae	Bizionia	Bizionia sp. M204
bin.37_00408	3300	771	surE	3.1.3.5	COG0496	5'-nucleotidase SurE	gnl|IGB|bin.37_1	Bacteria	Bacteroidota	Flavobacteriia	Flavobacteriales	Flavobacteriaceae
bin.50_00294	3301	777	surE	3.1.3.5	COG0496	5'-nucleotidase SurE	gnl|IGB|bin.50_1	Bacteria	Bacteroidota	Flavobacteriia	Flavobacteriales	Flavobacteriaceae
bin.57_01681	3302	687	yjjG	3.1.3.5	COG1011	Pyrimidine 5'-nucleotidase YjjG	gnl|IGB|bin.57_4	Bacteria	Bacteroidota	Flavobacteriia	Flavobacteriales	Flavobacteriaceae
bin.64_00021	3303	777	surE	3.1.3.5	COG0496	5'-nucleotidase SurE	gnl|IGB|bin.64_1	Bacteria	Bacteroidota	Flavobacteriia	Flavobacteriales	Flavobacteriaceae
bin.64_00138	3304	687	yjjG	3.1.3.5	COG1011	Pyrimidine 5'-nucleotidase YjjG	gnl|IGB|bin.64_1	Bacteria	Bacteroidota	Flavobacteriia	Flavobacteriales	Flavobacteriaceae
bin.83_00462	3305	777	surE	3.1.3.5	COG0496	5'-nucleotidase SurE	gnl|IGB|bin.83_1	Bacteria	Bacteroidota	Flavobacteriia	Flavobacteriales	Flavobacteriaceae
bin.89_00827	3306	690	yjjG	3.1.3.5	COG1011	Pyrimidine 5'-nucleotidase YjjG	gnl|IGB|bin.89_2	Bacteria	Bacteroidota	Flavobacteriia	Flavobacteriales	Flavobacteriaceae
bin.112_00125	3390	603	hxpB	3.1.3.68	COG0637	Hexitol phosphatase B	gnl|IGB|bin.112_1	Bacteria	Bacteroidota	Flavobacteriia	Flavobacteriales	Flavobacteriaceae
bin.134_00359	3391	660	hxpB	3.1.3.68	COG0637	Hexitol phosphatase B	gnl|IGB|bin.134_2	Bacteria	Bacteroidota	Flavobacteriia	Flavobacteriales	Flavobacteriaceae
bin.99_00541	3392	375	hxpB	3.1.3.68	COG0637	Hexitol phosphatase B	gnl|IGB|bin.99_2	Bacteria	Bacteroidota	Flavobacteriia	Flavobacteriales	Flavobacteriaceae
bin.136_02383	3406	537	cysQ	3.1.3.7	COG1218	3'(2'),5'-bisphosphate nucleotidase CysQ	gnl|IGB|bin.136_5	Bacteria	Bacteroidota	Flavobacteriia	Flavobacteriales	Flavobacteriaceae
bin.54_00147	3407	852	cysQ	3.1.3.7	COG1218	3'(2'),5'-bisphosphate nucleotidase CysQ	gnl|IGB|bin.54_2	Bacteria	Bacteroidota	Flavobacteriia	Flavobacteriales	Flavobacteriaceae
bin.89_00987	3408	792	cysQ	3.1.3.7	COG1218	3'(2'),5'-bisphosphate nucleotidase CysQ	gnl|IGB|bin.89_3	Bacteria	Bacteroidota	Flavobacteriia	Flavobacteriales	Flavobacteriaceae
bin.153_03513	3512	813	nucA	3.1.30.-		Nuclease	gnl|IGB|bin.153_40	Bacteria	Bacteroidota	Flavobacteriia	Flavobacteriales	Flavobacteriaceae	Maribacter
bin.50_00299	3513	810	nucA	3.1.30.-		Nuclease	gnl|IGB|bin.50_1	Bacteria	Bacteroidota	Flavobacteriia	Flavobacteriales	Flavobacteriaceae
bin.112_00206	3616	591	acpH	3.1.4.14	COG3124	Acyl carrier protein phosphodiesterase	gnl|IGB|bin.112_1	Bacteria	Bacteroidota	Flavobacteriia	Flavobacteriales	Flavobacteriaceae
bin.136_02225	3617	597	acpH	3.1.4.14	COG3124	Acyl carrier protein phosphodiesterase	gnl|IGB|bin.136_4	Bacteria	Bacteroidota	Flavobacteriia	Flavobacteriales	Flavobacteriaceae
bin.144_02828	3618	591	acpH	3.1.4.14	COG3124	Acyl carrier protein phosphodiesterase	gnl|IGB|bin.144_4	Bacteria	Bacteroidota	Flavobacteriia	Flavobacteriales	Flavobacteriaceae
bin.41_00306	3619	648	acpH	3.1.4.14	COG3124	Acyl carrier protein phosphodiesterase	gnl|IGB|bin.41_1	Bacteria	Bacteroidota	Flavobacteriia	Flavobacteriales	Flavobacteriaceae
bin.57_01134	3620	591	acpH	3.1.4.14	COG3124	Acyl carrier protein phosphodiesterase	gnl|IGB|bin.57_2	Bacteria	Bacteroidota	Flavobacteriia	Flavobacteriales	Flavobacteriaceae
bin.99_00859	3621	588	acpH	3.1.4.14	COG3124	Acyl carrier protein phosphodiesterase	gnl|IGB|bin.99_2	Bacteria	Bacteroidota	Flavobacteriia	Flavobacteriales	Flavobacteriaceae
bin.134_01270	3657	573	glpQ	3.1.4.46	COG0584	Glycerophosphodiester phosphodiesterase	gnl|IGB|bin.134_9	Bacteria	Bacteroidota	Flavobacteriia	Flavobacteriales	Flavobacteriaceae
bin.144_02361	3658	561	glpQ	3.1.4.46	COG0584	Glycerophosphodiester phosphodiesterase	gnl|IGB|bin.144_3	Bacteria	Bacteroidota	Flavobacteriia	Flavobacteriales	Flavobacteriaceae
bin.152_00175	3659	693	glpQ	3.1.4.46	COG0584	Glycerophosphodiester phosphodiesterase	gnl|IGB|bin.152_2	Bacteria	Bacteroidota	Flavobacteriia	Flavobacteriales	Flavobacteriaceae
bin.34_00301	3660	687	glpQ	3.1.4.46	COG0584	Glycerophosphodiester phosphodiesterase	gnl|IGB|bin.34_2	Bacteria	Bacteroidota	Flavobacteriia	Flavobacteriales	Flavobacteriaceae
bin.49_00176	3661	771	glpQ_1	3.1.4.46	COG0584	Glycerophosphodiester phosphodiesterase, periplasmic	gnl|IGB|bin.49_2	Bacteria	Bacteroidota	Flavobacteriia	Flavobacteriales	Flavobacteriaceae
bin.49_00177	3662	234	glpQ_2	3.1.4.46	COG0584	Glycerophosphodiester phosphodiesterase, periplasmic	gnl|IGB|bin.49_2	Bacteria	Bacteroidota	Flavobacteriia	Flavobacteriales	Flavobacteriaceae
bin.83_00517	3663	687	glpQ	3.1.4.46	COG0584	Glycerophosphodiester phosphodiesterase	gnl|IGB|bin.83_1	Bacteria	Bacteroidota	Flavobacteriia	Flavobacteriales	Flavobacteriaceae
bin.134_00997	3800	1119	cpdA	3.1.4.53		3',5'-cyclic adenosine monophosphate phosphodiesterase CpdA	gnl|IGB|bin.134_7	Bacteria	Bacteroidota	Flavobacteriia	Flavobacteriales	Flavobacteriaceae
bin.144_02040	3801	1221	cpdA_1	3.1.4.53		3',5'-cyclic adenosine monophosphate phosphodiesterase CpdA	gnl|IGB|bin.144_3	Bacteria	Bacteroidota	Flavobacteriia	Flavobacteriales	Flavobacteriaceae
bin.149_00787	3802	771	cpdA	3.1.4.53		3',5'-cyclic adenosine monophosphate phosphodiesterase CpdA	gnl|IGB|bin.149_11	Bacteria	Bacteroidota	Flavobacteriia	Flavobacteriales	Flavobacteriaceae
bin.30_00401	3803	1263	cpdA	3.1.4.53		3',5'-cyclic adenosine monophosphate phosphodiesterase CpdA	gnl|IGB|bin.30_4	Bacteria	Bacteroidota	Flavobacteriia	Flavobacteriales	Flavobacteriaceae	Bizionia	Bizionia sp. M204
bin.38_00300	3804	1236	cpdA	3.1.4.53		3',5'-cyclic adenosine monophosphate phosphodiesterase CpdA	gnl|IGB|bin.38_3	Bacteria	Bacteroidota	Flavobacteriia	Flavobacteriales	Flavobacteriaceae
bin.50_00366	3805	918	cpdA	3.1.4.53		3',5'-cyclic adenosine monophosphate phosphodiesterase CpdA	gnl|IGB|bin.50_1	Bacteria	Bacteroidota	Flavobacteriia	Flavobacteriales	Flavobacteriaceae
bin.57_01828	3806	1236	cpdA_1	3.1.4.53		3',5'-cyclic adenosine monophosphate phosphodiesterase CpdA	gnl|IGB|bin.57_4	Bacteria	Bacteroidota	Flavobacteriia	Flavobacteriales	Flavobacteriaceae
bin.57_02104	3807	1323	cpdA_2	3.1.4.53		3',5'-cyclic adenosine monophosphate phosphodiesterase CpdA	gnl|IGB|bin.57_5	Bacteria	Bacteroidota	Flavobacteriia	Flavobacteriales	Flavobacteriaceae
bin.77_00151	3808	1221	cpdA	3.1.4.53		3',5'-cyclic adenosine monophosphate phosphodiesterase CpdA	gnl|IGB|bin.77_3	Bacteria	Bacteroidota	Flavobacteriia	Flavobacteriales	Flavobacteriaceae
bin.83_00265	3809	1236	cpdA	3.1.4.53		3',5'-cyclic adenosine monophosphate phosphodiesterase CpdA	gnl|IGB|bin.83_1	Bacteria	Bacteroidota	Flavobacteriia	Flavobacteriales	Flavobacteriaceae
bin.89_00349	3810	1155	cpdA	3.1.4.53		3',5'-cyclic adenosine monophosphate phosphodiesterase CpdA	gnl|IGB|bin.89_1	Bacteria	Bacteroidota	Flavobacteriia	Flavobacteriales	Flavobacteriaceae
bin.134_00654	3863	780	phnP	3.1.4.55	COG1235	Phosphoribosyl 1,2-cyclic phosphate phosphodiesterase	gnl|IGB|bin.134_4	Bacteria	Bacteroidota	Flavobacteriia	Flavobacteriales	Flavobacteriaceae
bin.41_00556	3864	768	phnP	3.1.4.55	COG1235	Phosphoribosyl 1,2-cyclic phosphate phosphodiesterase	gnl|IGB|bin.41_1	Bacteria	Bacteroidota	Flavobacteriia	Flavobacteriales	Flavobacteriaceae
bin.57_02432	3865	780	phnP	3.1.4.55	COG1235	Phosphoribosyl 1,2-cyclic phosphate phosphodiesterase	gnl|IGB|bin.57_7	Bacteria	Bacteroidota	Flavobacteriia	Flavobacteriales	Flavobacteriaceae
bin.107_00772	3878	2049	pgpH	3.1.4.59		Cyclic-di-AMP phosphodiesterase PgpH	gnl|IGB|bin.107_3	Bacteria	Bacteroidota	Flavobacteriia	Flavobacteriales	Flavobacteriaceae
bin.136_02845	3879	1008	pgpH	3.1.4.59		Cyclic-di-AMP phosphodiesterase PgpH	gnl|IGB|bin.136_8	Bacteria	Bacteroidota	Flavobacteriia	Flavobacteriales	Flavobacteriaceae
bin.153_00859	3880	600	pgpH	3.1.4.59		Cyclic-di-AMP phosphodiesterase PgpH	gnl|IGB|bin.153_6	Bacteria	Bacteroidota	Flavobacteriia	Flavobacteriales	Flavobacteriaceae
bin.41_00001	3881	948	pgpH	3.1.4.59		Cyclic-di-AMP phosphodiesterase PgpH	gnl|IGB|bin.41_1	Bacteria	Bacteroidota	Flavobacteriia	Flavobacteriales	Flavobacteriaceae
bin.43_00005	3882	465	pgpH_1	3.1.4.59		Cyclic-di-AMP phosphodiesterase PgpH	gnl|IGB|bin.43_1	Bacteria	Bacteroidota	Flavobacteriia	Flavobacteriales	Flavobacteriaceae
bin.43_00006	3883	645	pgpH_2	3.1.4.59		Cyclic-di-AMP phosphodiesterase PgpH	gnl|IGB|bin.43_1	Bacteria	Bacteroidota	Flavobacteriia	Flavobacteriales	Flavobacteriaceae
bin.50_01293	3884	699	pgpH	3.1.4.59		Cyclic-di-AMP phosphodiesterase PgpH	gnl|IGB|bin.50_4	Bacteria	Bacteroidota	Flavobacteriia	Flavobacteriales	Flavobacteriaceae
bin.112_00919	3889	1344	dgt	3.1.5.1	COG0232	Deoxyguanosinetriphosphate triphosphohydrolase	gnl|IGB|bin.112_4	Bacteria	Bacteroidota	Flavobacteriia	Flavobacteriales	Flavobacteriaceae
bin.128_00111	3890	606	dgt	3.1.5.1	COG0232	Deoxyguanosinetriphosphate triphosphohydrolase	gnl|IGB|bin.128_1	Bacteria	Bacteroidota	Flavobacteriia	Flavobacteriales	Flavobacteriaceae
bin.134_02156	3891	840	dgt	3.1.5.1	COG0232	Deoxyguanosinetriphosphate triphosphohydrolase	gnl|IGB|bin.134_23	Bacteria	Bacteroidota	Flavobacteriia	Flavobacteriales	Flavobacteriaceae
bin.136_03440	3892	516	dgt	3.1.5.1		Deoxyguanosinetriphosphate triphosphohydrolase	gnl|IGB|bin.136_11	Bacteria	Bacteroidota	Flavobacteriia	Flavobacteriales	Flavobacteriaceae
bin.144_00127	3893	729	dgt	3.1.5.1		Deoxyguanosinetriphosphate triphosphohydrolase	gnl|IGB|bin.144_1	Bacteria	Bacteroidota	Flavobacteriia	Flavobacteriales	Flavobacteriaceae
bin.34_00613	3894	1341	dgt	3.1.5.1	COG0232	Deoxyguanosinetriphosphate triphosphohydrolase	gnl|IGB|bin.34_4	Bacteria	Bacteroidota	Flavobacteriia	Flavobacteriales	Flavobacteriaceae
bin.36_00551	3895	972	dgt	3.1.5.1		Deoxyguanosinetriphosphate triphosphohydrolase	gnl|IGB|bin.36_2	Bacteria	Bacteroidota	Flavobacteriia	Flavobacteriales	Flavobacteriaceae
bin.57_00120	3896	1341	dgt	3.1.5.1		Deoxyguanosinetriphosphate triphosphohydrolase	gnl|IGB|bin.57_1	Bacteria	Bacteroidota	Flavobacteriia	Flavobacteriales	Flavobacteriaceae
bin.96_01659	3897	1341	dgt_1	3.1.5.1		Deoxyguanosinetriphosphate triphosphohydrolase	gnl|IGB|bin.96_12	Bacteria	Bacteroidota	Flavobacteriia	Flavobacteriales	Flavobacteriaceae
bin.134_00343	3916	1602		3.1.6.-	COG3119	N-acetylgalactosamine-6-O-sulfatase	gnl|IGB|bin.134_2	Bacteria	Bacteroidota	Flavobacteriia	Flavobacteriales	Flavobacteriaceae
bin.134_02307	3917	804		3.1.6.-	COG3119	N-acetylglucosamine-6-O-sulfatase	gnl|IGB|bin.134_27	Bacteria	Bacteroidota	Flavobacteriia	Flavobacteriales	Flavobacteriaceae
bin.153_05441	3918	1077		3.1.6.-	COG3119	N-acetylgalactosamine-6-O-sulfatase	gnl|IGB|bin.153_79	Bacteria	Bacteroidota	Flavobacteriia	Flavobacteriales	Flavobacteriaceae	Maribacter
bin.17_00168	3919	1449		3.1.6.-	COG3119	N-acetylgalactosamine-6-O-sulfatase	gnl|IGB|bin.17_3	Bacteria	Bacteroidota	Flavobacteriia	Flavobacteriales	Flavobacteriaceae	Maribacter
bin.57_02111	3920	1488		3.1.6.-	COG3119	N-acetylgalactosamine-6-O-sulfatase	gnl|IGB|bin.57_5	Bacteria	Bacteroidota	Flavobacteriia	Flavobacteriales	Flavobacteriaceae
bin.57_02114	3921	1608		3.1.6.-	COG3119	N-acetylgalactosamine-6-O-sulfatase	gnl|IGB|bin.57_5	Bacteria	Bacteroidota	Flavobacteriia	Flavobacteriales	Flavobacteriaceae
bin.57_02122	3922	1521		3.1.6.-	COG3119	N-acetylgalactosamine-6-O-sulfatase	gnl|IGB|bin.57_5	Bacteria	Bacteroidota	Flavobacteriia	Flavobacteriales	Flavobacteriaceae
bin.57_02123	3923	1374		3.1.6.-	COG3119	N-acetylgalactosamine-6-O-sulfatase	gnl|IGB|bin.57_5	Bacteria	Bacteroidota	Flavobacteriia	Flavobacteriales	Flavobacteriaceae
bin.99_00577	3952	1320	atsA	3.1.6.1	COG3119	Arylsulfatase	gnl|IGB|bin.99_2	Bacteria	Bacteroidota	Flavobacteriia	Flavobacteriales	Flavobacteriaceae
bin.68_00303	3957	366	spoT	3.1.7.2	COG0317	Guanosine-3',5'-bis(diphosphate) 3'-pyrophosphohydrolase	gnl|IGB|bin.68_2	Bacteria	Bacteroidota	Flavobacteriia	Flavobacteriales	Flavobacteriaceae
bin.105_01138	3968	672	phnX	3.11.1.1		Phosphonoacetaldehyde hydrolase	gnl|IGB|bin.105_5	Bacteria	Bacteroidota	Flavobacteriia	Flavobacteriales	Flavobacteriaceae
bin.136_02556	3981	549	yraA	3.2.-.-	COG0693	Putative cysteine protease YraA	gnl|IGB|bin.136_6	Bacteria	Bacteroidota	Flavobacteriia	Flavobacteriales	Flavobacteriaceae
bin.27_00405	3982	561	yraA	3.2.-.-	COG0693	Putative cysteine protease YraA	gnl|IGB|bin.27_5	Bacteria	Bacteroidota	Flavobacteriia	Flavobacteriales	Flavobacteriaceae	Bizionia	Bizionia sp. M204
bin.89_01457	3983	546	yraA	3.2.-.-	COG0693	Putative cysteine protease YraA	gnl|IGB|bin.89_6	Bacteria	Bacteroidota	Flavobacteriia	Flavobacteriales	Flavobacteriaceae
bin.134_00604	4008	1407		3.2.1.-		Glycosyl hydrolase family 109 protein 1	gnl|IGB|bin.134_4	Bacteria	Bacteroidota	Flavobacteriia	Flavobacteriales	Flavobacteriaceae
bin.144_00995	4009	1416		3.2.1.-		Glycosyl hydrolase family 109 protein 1	gnl|IGB|bin.144_2	Bacteria	Bacteroidota	Flavobacteriia	Flavobacteriales	Flavobacteriaceae
bin.57_01383	4010	1416		3.2.1.-		Glycosyl hydrolase family 109 protein 1	gnl|IGB|bin.57_3	Bacteria	Bacteroidota	Flavobacteriia	Flavobacteriales	Flavobacteriaceae
bin.83_00214	4011	819		3.2.1.-	COG1388	Autolysin	gnl|IGB|bin.83_1	Bacteria	Bacteroidota	Flavobacteriia	Flavobacteriales	Flavobacteriaceae
bin.89_00537	4012	456		3.2.1.-	COG1388	Autolysin	gnl|IGB|bin.89_2	Bacteria	Bacteroidota	Flavobacteriia	Flavobacteriales	Flavobacteriaceae
bin.112_00184	4064	1671	malS	3.2.1.1	COG0366	Periplasmic alpha-amylase	gnl|IGB|bin.112_1	Bacteria	Bacteroidota	Flavobacteriia	Flavobacteriales	Flavobacteriaceae
bin.41_00284	4065	1563	malS	3.2.1.1	COG0366	Periplasmic alpha-amylase	gnl|IGB|bin.41_1	Bacteria	Bacteroidota	Flavobacteriia	Flavobacteriales	Flavobacteriaceae
bin.105_00785	4095	504	chiC	3.2.1.14		Chitinase C	gnl|IGB|bin.105_3	Bacteria	Bacteroidota	Flavobacteriia	Flavobacteriales	Flavobacteriaceae
bin.144_04094	4129	1161		3.2.1.184	COG0381	UDP-N,N'-diacetylbacillosamine 2-epimerase (hydrolyzing)	gnl|IGB|bin.144_8	Bacteria	Bacteroidota	Flavobacteriia	Flavobacteriales	Flavobacteriaceae
bin.50_01327	4130	1161		3.2.1.184	COG0381	UDP-N,N'-diacetylbacillosamine 2-epimerase (hydrolyzing)	gnl|IGB|bin.50_5	Bacteria	Bacteroidota	Flavobacteriia	Flavobacteriales	Flavobacteriaceae
bin.57_02470	4131	1161		3.2.1.184	COG0381	UDP-N,N'-diacetylbacillosamine 2-epimerase (hydrolyzing)	gnl|IGB|bin.57_8	Bacteria	Bacteroidota	Flavobacteriia	Flavobacteriales	Flavobacteriaceae
bin.148_00173	4208	453		3.2.1.28	COG3387	Trehalase	gnl|IGB|bin.148_2	Bacteria	Bacteroidota	Flavobacteriia	Flavobacteriales	Flavobacteriaceae
bin.148_00174	4209	345		3.2.1.28	COG3387	Trehalase	gnl|IGB|bin.148_2	Bacteria	Bacteroidota	Flavobacteriia	Flavobacteriales	Flavobacteriaceae
bin.148_00175	4210	207		3.2.1.28	COG3387	Trehalase	gnl|IGB|bin.148_2	Bacteria	Bacteroidota	Flavobacteriia	Flavobacteriales	Flavobacteriaceae
bin.148_00176	4211	540		3.2.1.28	COG3387	Trehalase	gnl|IGB|bin.148_2	Bacteria	Bacteroidota	Flavobacteriia	Flavobacteriales	Flavobacteriaceae
bin.134_02450	4240	663	celZ	3.2.1.4	COG2730	Endoglucanase Z	gnl|IGB|bin.134_32	Bacteria	Bacteroidota	Flavobacteriia	Flavobacteriales	Flavobacteriaceae
bin.147_00675	4241	492	celA_1	3.2.1.4		Endoglucanase A	gnl|IGB|bin.147_2	Bacteria	Bacteroidota	Flavobacteriia	Flavobacteriales	Flavobacteriaceae
bin.147_00676	4242	720	celA_2	3.2.1.4		Endoglucanase A	gnl|IGB|bin.147_2	Bacteria	Bacteroidota	Flavobacteriia	Flavobacteriales	Flavobacteriaceae
bin.17_00148	4268	1179	nagA	3.2.1.49		Alpha-N-acetylgalactosaminidase	gnl|IGB|bin.17_3	Bacteria	Bacteroidota	Flavobacteriia	Flavobacteriales	Flavobacteriaceae	Maribacter
bin.118_00046	4274	1773	nagZ	3.2.1.52	COG1472	Beta-hexosaminidase	gnl|IGB|bin.118_1	Bacteria	Bacteroidota	Flavobacteriia	Flavobacteriales	Flavobacteriaceae
bin.134_00611	4275	942	nagZ	3.2.1.52	COG1472	Beta-hexosaminidase	gnl|IGB|bin.134_4	Bacteria	Bacteroidota	Flavobacteriia	Flavobacteriales	Flavobacteriaceae
bin.136_01075	4276	1095	nagZ_1	3.2.1.52	COG1472	Beta-hexosaminidase	gnl|IGB|bin.136_2	Bacteria	Bacteroidota	Flavobacteriia	Flavobacteriales	Flavobacteriaceae
bin.136_01851	4277	2160	nagZ_2	3.2.1.52		Beta-hexosaminidase	gnl|IGB|bin.136_3	Bacteria	Bacteroidota	Flavobacteriia	Flavobacteriales	Flavobacteriaceae
bin.147_00519	4278	1866	nagZ	3.2.1.52	COG1472	Beta-hexosaminidase	gnl|IGB|bin.147_1	Bacteria	Bacteroidota	Flavobacteriia	Flavobacteriales	Flavobacteriaceae
bin.21_00090	4279	3012	nagZ	3.2.1.52		Beta-hexosaminidase	gnl|IGB|bin.21_1	Bacteria	Bacteroidota	Flavobacteriia	Flavobacteriales	Flavobacteriaceae
bin.36_00719	4280	1392	exoI	3.2.1.52	COG3525	Beta-hexosaminidase	gnl|IGB|bin.36_3	Bacteria	Bacteroidota	Flavobacteriia	Flavobacteriales	Flavobacteriaceae
bin.41_00744	4281	2964	nagZ	3.2.1.52		Beta-hexosaminidase	gnl|IGB|bin.41_2	Bacteria	Bacteroidota	Flavobacteriia	Flavobacteriales	Flavobacteriaceae
bin.50_00583	4282	837	nagZ_1	3.2.1.52	COG1472	Beta-hexosaminidase	gnl|IGB|bin.50_2	Bacteria	Bacteroidota	Flavobacteriia	Flavobacteriales	Flavobacteriaceae
bin.50_01535	4283	1095	nagZ_2	3.2.1.52	COG1472	Beta-hexosaminidase	gnl|IGB|bin.50_6	Bacteria	Bacteroidota	Flavobacteriia	Flavobacteriales	Flavobacteriaceae
bin.99_00728	4284	963	exoI	3.2.1.52	COG3525	Beta-hexosaminidase	gnl|IGB|bin.99_2	Bacteria	Bacteroidota	Flavobacteriia	Flavobacteriales	Flavobacteriaceae
bin.153_05456	4366	1134	gghA	3.2.1.74	COG2723	1,4-beta-D-glucan glucohydrolase	gnl|IGB|bin.153_79	Bacteria	Bacteroidota	Flavobacteriia	Flavobacteriales	Flavobacteriaceae	Maribacter
bin.17_00154	4367	1362	gghA	3.2.1.74	COG2723	1,4-beta-D-glucan glucohydrolase	gnl|IGB|bin.17_3	Bacteria	Bacteroidota	Flavobacteriia	Flavobacteriales	Flavobacteriaceae	Maribacter
bin.153_03485	4375	1584	sacC	3.2.1.80	COG1621	Levanase	gnl|IGB|bin.153_40	Bacteria	Bacteroidota	Flavobacteriia	Flavobacteriales	Flavobacteriaceae	Maribacter
bin.112_00408	4386	582		3.2.2.-	COG1611	Putative cytokinin riboside 5'-monophosphate phosphoribohydrolase	gnl|IGB|bin.112_1	Bacteria	Bacteroidota	Flavobacteriia	Flavobacteriales	Flavobacteriaceae
bin.134_00235	4387	504	fas6	3.2.2.-		Cytokinin riboside 5'-monophosphate phosphoribohydrolase	gnl|IGB|bin.134_2	Bacteria	Bacteroidota	Flavobacteriia	Flavobacteriales	Flavobacteriaceae
bin.136_03179	4388	591		3.2.2.-	COG1611	Putative cytokinin riboside 5'-monophosphate phosphoribohydrolase	gnl|IGB|bin.136_9	Bacteria	Bacteroidota	Flavobacteriia	Flavobacteriales	Flavobacteriaceae
bin.89_01217	4389	591		3.2.2.-	COG1611	Putative cytokinin riboside 5'-monophosphate phosphoribohydrolase	gnl|IGB|bin.89_4	Bacteria	Bacteroidota	Flavobacteriia	Flavobacteriales	Flavobacteriaceae
bin.118_00300	4438	381	tag	3.2.2.20	COG2818	DNA-3-methyladenine glycosylase 1	gnl|IGB|bin.118_3	Bacteria	Bacteroidota	Flavobacteriia	Flavobacteriales	Flavobacteriaceae
bin.136_01427	4439	672	tag	3.2.2.20	COG2818	DNA-3-methyladenine glycosylase 1	gnl|IGB|bin.136_2	Bacteria	Bacteroidota	Flavobacteriia	Flavobacteriales	Flavobacteriaceae
bin.27_00123	4440	564	tag	3.2.2.20	COG2818	DNA-3-methyladenine glycosylase 1	gnl|IGB|bin.27_1	Bacteria	Bacteroidota	Flavobacteriia	Flavobacteriales	Flavobacteriaceae
bin.34_01366	4441	537	tag	3.2.2.20	COG2818	DNA-3-methyladenine glycosylase 1	gnl|IGB|bin.34_11	Bacteria	Bacteroidota	Flavobacteriia	Flavobacteriales	Flavobacteriaceae	Lacinutrix
bin.83_00616	4442	564	tag	3.2.2.20	COG2818	DNA-3-methyladenine glycosylase 1	gnl|IGB|bin.83_2	Bacteria	Bacteroidota	Flavobacteriia	Flavobacteriales	Flavobacteriaceae
bin.89_00590	4443	564	tag	3.2.2.20	COG2818	DNA-3-methyladenine glycosylase 1	gnl|IGB|bin.89_2	Bacteria	Bacteroidota	Flavobacteriia	Flavobacteriales	Flavobacteriaceae
bin.118_00067	4500	666	ung	3.2.2.27	COG0692	Uracil-DNA glycosylase	gnl|IGB|bin.118_1	Bacteria	Bacteroidota	Flavobacteriia	Flavobacteriales	Flavobacteriaceae
bin.134_00579	4501	666	ung	3.2.2.27	COG0692	Uracil-DNA glycosylase	gnl|IGB|bin.134_4	Bacteria	Bacteroidota	Flavobacteriia	Flavobacteriales	Flavobacteriaceae
bin.136_01829	4502	630	ung	3.2.2.27	COG0692	Uracil-DNA glycosylase	gnl|IGB|bin.136_3	Bacteria	Bacteroidota	Flavobacteriia	Flavobacteriales	Flavobacteriaceae
bin.147_00475	4503	462	ung	3.2.2.27	COG0692	Uracil-DNA glycosylase	gnl|IGB|bin.147_1	Bacteria	Bacteroidota	Flavobacteriia	Flavobacteriales	Flavobacteriaceae
bin.152_00544	4504	543	ung	3.2.2.27	COG0692	Uracil-DNA glycosylase	gnl|IGB|bin.152_8	Bacteria	Bacteroidota	Flavobacteriia	Flavobacteriales	Flavobacteriaceae
bin.21_00074	4505	666	ung	3.2.2.27	COG0692	Uracil-DNA glycosylase	gnl|IGB|bin.21_1	Bacteria	Bacteroidota	Flavobacteriia	Flavobacteriales	Flavobacteriaceae
bin.41_00706	4506	666	ung	3.2.2.27	COG0692	Uracil-DNA glycosylase	gnl|IGB|bin.41_2	Bacteria	Bacteroidota	Flavobacteriia	Flavobacteriales	Flavobacteriaceae
bin.50_00599	4507	666	ung	3.2.2.27	COG0692	Uracil-DNA glycosylase	gnl|IGB|bin.50_2	Bacteria	Bacteroidota	Flavobacteriia	Flavobacteriales	Flavobacteriaceae
bin.73_00502	4508	285	ung	3.2.2.27	COG0692	Uracil-DNA glycosylase	gnl|IGB|bin.73_4	Bacteria	Bacteroidota	Flavobacteriia	Flavobacteriales	Flavobacteriaceae
bin.99_00928	4509	579	ung	3.2.2.27	COG0692	Uracil-DNA glycosylase	gnl|IGB|bin.99_2	Bacteria	Bacteroidota	Flavobacteriia	Flavobacteriales	Flavobacteriaceae
bin.118_00334	4549	378	mutY	3.2.2.31		Adenine DNA glycosylase	gnl|IGB|bin.118_3	Bacteria	Bacteroidota	Flavobacteriia	Flavobacteriales	Flavobacteriaceae
bin.128_00030	4550	309	mutY_1	3.2.2.31		Adenine DNA glycosylase	gnl|IGB|bin.128_1	Bacteria	Bacteroidota	Flavobacteriia	Flavobacteriales	Flavobacteriaceae
bin.128_00031	4551	417	mutY_2	3.2.2.31	COG1194	Adenine DNA glycosylase	gnl|IGB|bin.128_1	Bacteria	Bacteroidota	Flavobacteriia	Flavobacteriales	Flavobacteriaceae
bin.134_01698	4552	465	mutY	3.2.2.31	COG1194	Adenine DNA glycosylase	gnl|IGB|bin.134_14	Bacteria	Bacteroidota	Flavobacteriia	Flavobacteriales	Flavobacteriaceae
bin.36_00221	4553	693	mutY	3.2.2.31		Adenine DNA glycosylase	gnl|IGB|bin.36_1	Bacteria	Bacteroidota	Flavobacteriia	Flavobacteriales	Flavobacteriaceae
bin.38_00222	4554	1041	mutY	3.2.2.31		Adenine DNA glycosylase	gnl|IGB|bin.38_2	Bacteria	Bacteroidota	Flavobacteriia	Flavobacteriales	Flavobacteriaceae
bin.83_00645	4555	1041	mutY	3.2.2.31		Adenine DNA glycosylase	gnl|IGB|bin.83_2	Bacteria	Bacteroidota	Flavobacteriia	Flavobacteriales	Flavobacteriaceae
bin.118_00321	4622	1317	ahcY	3.3.1.1		Adenosylhomocysteinase	gnl|IGB|bin.118_3	Bacteria	Bacteroidota	Flavobacteriia	Flavobacteriales	Flavobacteriaceae
bin.134_01712	4623	228	ahcY_1	3.3.1.1		Adenosylhomocysteinase	gnl|IGB|bin.134_14	Bacteria	Bacteroidota	Flavobacteriia	Flavobacteriales	Flavobacteriaceae
bin.134_01713	4624	918	ahcY_2	3.3.1.1		Adenosylhomocysteinase	gnl|IGB|bin.134_14	Bacteria	Bacteroidota	Flavobacteriia	Flavobacteriales	Flavobacteriaceae
bin.134_01714	4625	180	ahcY_3	3.3.1.1		S-inosyl-L-homocysteine hydrolase	gnl|IGB|bin.134_14	Bacteria	Bacteroidota	Flavobacteriia	Flavobacteriales	Flavobacteriaceae
bin.27_00078	4626	1344	ahcY	3.3.1.1		Adenosylhomocysteinase	gnl|IGB|bin.27_1	Bacteria	Bacteroidota	Flavobacteriia	Flavobacteriales	Flavobacteriaceae
bin.34_01347	4627	1317	ahcY	3.3.1.1		Adenosylhomocysteinase	gnl|IGB|bin.34_11	Bacteria	Bacteroidota	Flavobacteriia	Flavobacteriales	Flavobacteriaceae	Lacinutrix
bin.37_00148	4628	1317	ahcY	3.3.1.1	COG0499	Adenosylhomocysteinase	gnl|IGB|bin.37_1	Bacteria	Bacteroidota	Flavobacteriia	Flavobacteriales	Flavobacteriaceae
bin.83_00634	4629	1317	ahcY	3.3.1.1		Adenosylhomocysteinase	gnl|IGB|bin.83_2	Bacteria	Bacteroidota	Flavobacteriia	Flavobacteriales	Flavobacteriaceae
bin.89_00390	4630	1137	ahcY_1	3.3.1.1		Adenosylhomocysteinase	gnl|IGB|bin.89_1	Bacteria	Bacteroidota	Flavobacteriia	Flavobacteriales	Flavobacteriaceae
bin.89_00391	4631	231	ahcY_2	3.3.1.1		S-inosyl-L-homocysteine hydrolase	gnl|IGB|bin.89_1	Bacteria	Bacteroidota	Flavobacteriia	Flavobacteriales	Flavobacteriaceae
bin.136_01216	4649	918	ephA	3.3.2.10		Epoxide hydrolase A	gnl|IGB|bin.136_2	Bacteria	Bacteroidota	Flavobacteriia	Flavobacteriales	Flavobacteriaceae
bin.89_00777	4650	918	ephA	3.3.2.10		Epoxide hydrolase A	gnl|IGB|bin.89_2	Bacteria	Bacteroidota	Flavobacteriia	Flavobacteriales	Flavobacteriaceae
bin.107_00396	4692	798	ampH	3.4.-.-	COG1680	D-alanyl-D-alanine-carboxypeptidase/endopeptidase AmpH	gnl|IGB|bin.107_2	Bacteria	Bacteroidota	Flavobacteriia	Flavobacteriales	Flavobacteriaceae
bin.107_00635	4693	510	bepA_1	3.4.-.-		Beta-barrel assembly-enhancing protease	gnl|IGB|bin.107_3	Bacteria	Bacteroidota	Flavobacteriia	Flavobacteriales	Flavobacteriaceae
bin.107_00636	4694	372	bepA_2	3.4.-.-		Beta-barrel assembly-enhancing protease	gnl|IGB|bin.107_3	Bacteria	Bacteroidota	Flavobacteriia	Flavobacteriales	Flavobacteriaceae
bin.112_00084	4695	651	ampH	3.4.-.-	COG1680	D-alanyl-D-alanine-carboxypeptidase/endopeptidase AmpH	gnl|IGB|bin.112_1	Bacteria	Bacteroidota	Flavobacteriia	Flavobacteriales	Flavobacteriaceae
bin.133_00656	4696	774	bepA	3.4.-.-	COG4783	Beta-barrel assembly-enhancing protease	gnl|IGB|bin.133_2	Bacteria	Bacteroidota	Flavobacteriia	Flavobacteriales	Flavobacteriaceae
bin.133_00691	4697	1116	ampH	3.4.-.-	COG1680	D-alanyl-D-alanine-carboxypeptidase/endopeptidase AmpH	gnl|IGB|bin.133_2	Bacteria	Bacteroidota	Flavobacteriia	Flavobacteriales	Flavobacteriaceae
bin.134_00813	4698	1389	bepA_1	3.4.-.-		Beta-barrel assembly-enhancing protease	gnl|IGB|bin.134_5	Bacteria	Bacteroidota	Flavobacteriia	Flavobacteriales	Flavobacteriaceae
bin.134_01874	4699	1380	bepA_2	3.4.-.-		Beta-barrel assembly-enhancing protease	gnl|IGB|bin.134_17	Bacteria	Bacteroidota	Flavobacteriia	Flavobacteriales	Flavobacteriaceae
bin.134_01980	4700	537	mepS	3.4.-.-	COG0791	Murein DD-endopeptidase MepS/Murein LD-carboxypeptidase	gnl|IGB|bin.134_19	Bacteria	Bacteroidota	Flavobacteriia	Flavobacteriales	Flavobacteriaceae
bin.136_01891	4701	267	bepA_5	3.4.-.-		Beta-barrel assembly-enhancing protease	gnl|IGB|bin.136_3	Bacteria	Bacteroidota	Flavobacteriia	Flavobacteriales	Flavobacteriaceae
bin.136_01892	4702	480	bepA_6	3.4.-.-		Beta-barrel assembly-enhancing protease	gnl|IGB|bin.136_3	Bacteria	Bacteroidota	Flavobacteriia	Flavobacteriales	Flavobacteriaceae
bin.136_02147	4703	1398	bepA_7	3.4.-.-		Beta-barrel assembly-enhancing protease	gnl|IGB|bin.136_4	Bacteria	Bacteroidota	Flavobacteriia	Flavobacteriales	Flavobacteriaceae
bin.144_01078	4704	486	bepA_1	3.4.-.-		Beta-barrel assembly-enhancing protease	gnl|IGB|bin.144_2	Bacteria	Bacteroidota	Flavobacteriia	Flavobacteriales	Flavobacteriaceae
bin.144_02869	4705	1212		3.4.-.-		putative peptidase	gnl|IGB|bin.144_4	Bacteria	Bacteroidota	Flavobacteriia	Flavobacteriales	Flavobacteriaceae
bin.144_02998	4706	681	prsW	3.4.-.-	COG2339	Protease PrsW	gnl|IGB|bin.144_4	Bacteria	Bacteroidota	Flavobacteriia	Flavobacteriales	Flavobacteriaceae
bin.144_03062	4707	831	bepA_2	3.4.-.-		Beta-barrel assembly-enhancing protease	gnl|IGB|bin.144_4	Bacteria	Bacteroidota	Flavobacteriia	Flavobacteriales	Flavobacteriaceae
bin.149_00824	4708	939		3.4.-.-		putative peptidase	gnl|IGB|bin.149_12	Bacteria	Bacteroidota	Flavobacteriia	Flavobacteriales	Flavobacteriaceae
bin.153_00650	4709	525	mepS_1	3.4.-.-	COG0791	Murein DD-endopeptidase MepS/Murein LD-carboxypeptidase	gnl|IGB|bin.153_4	Bacteria	Bacteroidota	Flavobacteriia	Flavobacteriales	Flavobacteriaceae
bin.153_09068	4710	744	bepA_2	3.4.-.-		Beta-barrel assembly-enhancing protease	gnl|IGB|bin.153_211	Bacteria	Bacteroidota	Flavobacteriia	Flavobacteriales	Flavobacteriaceae	Bizionia	Bizionia sp. M204
bin.21_00210	4711	1389	bepA	3.4.-.-		Beta-barrel assembly-enhancing protease	gnl|IGB|bin.21_3	Bacteria	Bacteroidota	Flavobacteriia	Flavobacteriales	Flavobacteriaceae
bin.27_00098	4712	615	bepA	3.4.-.-		Beta-barrel assembly-enhancing protease	gnl|IGB|bin.27_1	Bacteria	Bacteroidota	Flavobacteriia	Flavobacteriales	Flavobacteriaceae
bin.27_00457	4713	723		3.4.-.-		putative peptidase	gnl|IGB|bin.27_6	Bacteria	Bacteroidota	Flavobacteriia	Flavobacteriales	Flavobacteriaceae
bin.34_00324	4714	2061	bepA	3.4.-.-		Beta-barrel assembly-enhancing protease	gnl|IGB|bin.34_2	Bacteria	Bacteroidota	Flavobacteriia	Flavobacteriales	Flavobacteriaceae
bin.36_00734	4715	1371	bepA_1	3.4.-.-		Beta-barrel assembly-enhancing protease	gnl|IGB|bin.36_3	Bacteria	Bacteroidota	Flavobacteriia	Flavobacteriales	Flavobacteriaceae
bin.36_01539	4716	201	bepA_2	3.4.-.-		Beta-barrel assembly-enhancing protease	gnl|IGB|bin.36_10	Bacteria	Bacteroidota	Flavobacteriia	Flavobacteriales	Flavobacteriaceae
bin.36_01540	4717	549	bepA_3	3.4.-.-	COG4783	Beta-barrel assembly-enhancing protease	gnl|IGB|bin.36_10	Bacteria	Bacteroidota	Flavobacteriia	Flavobacteriales	Flavobacteriaceae
bin.41_00115	4718	837	bepA	3.4.-.-		Beta-barrel assembly-enhancing protease	gnl|IGB|bin.41_1	Bacteria	Bacteroidota	Flavobacteriia	Flavobacteriales	Flavobacteriaceae
bin.41_00171	4719	678	prsW	3.4.-.-	COG2339	Protease PrsW	gnl|IGB|bin.41_1	Bacteria	Bacteroidota	Flavobacteriia	Flavobacteriales	Flavobacteriaceae
bin.50_00108	4720	768	bepA_1	3.4.-.-		Beta-barrel assembly-enhancing protease	gnl|IGB|bin.50_1	Bacteria	Bacteroidota	Flavobacteriia	Flavobacteriales	Flavobacteriaceae
bin.50_00224	4721	1125	bepA_2	3.4.-.-		Beta-barrel assembly-enhancing protease	gnl|IGB|bin.50_1	Bacteria	Bacteroidota	Flavobacteriia	Flavobacteriales	Flavobacteriaceae
bin.50_00253	4722	1782	bepA_3	3.4.-.-		Beta-barrel assembly-enhancing protease	gnl|IGB|bin.50_1	Bacteria	Bacteroidota	Flavobacteriia	Flavobacteriales	Flavobacteriaceae
bin.50_00291	4723	507	mepS	3.4.-.-	COG0791	Murein DD-endopeptidase MepS/Murein LD-carboxypeptidase	gnl|IGB|bin.50_1	Bacteria	Bacteroidota	Flavobacteriia	Flavobacteriales	Flavobacteriaceae
bin.50_00543	4724	636	bepA_4	3.4.-.-	COG4783	Beta-barrel assembly-enhancing protease	gnl|IGB|bin.50_2	Bacteria	Bacteroidota	Flavobacteriia	Flavobacteriales	Flavobacteriaceae
bin.57_00212	4725	582	yedK	3.4.-.-	COG2135	SOS response-associated protein YedK	gnl|IGB|bin.57_1	Bacteria	Bacteroidota	Flavobacteriia	Flavobacteriales	Flavobacteriaceae
bin.57_00639	4726	1365	bepA_1	3.4.-.-		Beta-barrel assembly-enhancing protease	gnl|IGB|bin.57_1	Bacteria	Bacteroidota	Flavobacteriia	Flavobacteriales	Flavobacteriaceae
bin.57_01168	4727	1212		3.4.-.-		putative peptidase	gnl|IGB|bin.57_2	Bacteria	Bacteroidota	Flavobacteriia	Flavobacteriales	Flavobacteriaceae
bin.57_01275	4728	681	prsW	3.4.-.-	COG2339	Protease PrsW	gnl|IGB|bin.57_2	Bacteria	Bacteroidota	Flavobacteriia	Flavobacteriales	Flavobacteriaceae
bin.57_01331	4729	831	bepA_2	3.4.-.-		Beta-barrel assembly-enhancing protease	gnl|IGB|bin.57_2	Bacteria	Bacteroidota	Flavobacteriia	Flavobacteriales	Flavobacteriaceae
bin.57_01447	4730	909	bepA_3	3.4.-.-		Beta-barrel assembly-enhancing protease	gnl|IGB|bin.57_3	Bacteria	Bacteroidota	Flavobacteriia	Flavobacteriales	Flavobacteriaceae
bin.64_00018	4731	537	mepS	3.4.-.-	COG0791	Murein DD-endopeptidase MepS/Murein LD-carboxypeptidase	gnl|IGB|bin.64_1	Bacteria	Bacteroidota	Flavobacteriia	Flavobacteriales	Flavobacteriaceae
bin.68_00311	4732	531	bepA	3.4.-.-		Beta-barrel assembly-enhancing protease	gnl|IGB|bin.68_2	Bacteria	Bacteroidota	Flavobacteriia	Flavobacteriales	Flavobacteriaceae
bin.73_00055	4733	1224		3.4.-.-		putative peptidase	gnl|IGB|bin.73_1	Bacteria	Bacteroidota	Flavobacteriia	Flavobacteriales	Flavobacteriaceae
bin.83_00835	4734	1359	bepA	3.4.-.-		Beta-barrel assembly-enhancing protease	gnl|IGB|bin.83_2	Bacteria	Bacteroidota	Flavobacteriia	Flavobacteriales	Flavobacteriaceae
bin.89_00107	4735	1368	bepA	3.4.-.-		Beta-barrel assembly-enhancing protease	gnl|IGB|bin.89_1	Bacteria	Bacteroidota	Flavobacteriia	Flavobacteriales	Flavobacteriaceae
bin.96_08905	4736	288	bepA_2	3.4.-.-		Beta-barrel assembly-enhancing protease	gnl|IGB|bin.96_177	Bacteria	Bacteroidota	Flavobacteriia	Flavobacteriales	Flavobacteriaceae	Maribacter
bin.99_00414	4737	810		3.4.-.-		putative peptidase	gnl|IGB|bin.99_1	Bacteria	Bacteroidota	Flavobacteriia	Flavobacteriales	Flavobacteriaceae
bin.99_01578	4738	615	bepA	3.4.-.-		Beta-barrel assembly-enhancing protease	gnl|IGB|bin.99_5	Bacteria	Bacteroidota	Flavobacteriia	Flavobacteriales	Flavobacteriaceae
bin.112_00042	4942	1077	ysdC	3.4.11.-	COG1363	Putative aminopeptidase YsdC	gnl|IGB|bin.112_1	Bacteria	Bacteroidota	Flavobacteriia	Flavobacteriales	Flavobacteriaceae
bin.134_00959	4943	414	ysdC_1	3.4.11.-	COG1363	Putative aminopeptidase YsdC	gnl|IGB|bin.134_6	Bacteria	Bacteroidota	Flavobacteriia	Flavobacteriales	Flavobacteriaceae
bin.134_00960	4944	675	ysdC_2	3.4.11.-	COG1363	Putative aminopeptidase YsdC	gnl|IGB|bin.134_6	Bacteria	Bacteroidota	Flavobacteriia	Flavobacteriales	Flavobacteriaceae
bin.136_02466	4945	1089	ysdC	3.4.11.-	COG1363	Putative aminopeptidase YsdC	gnl|IGB|bin.136_5	Bacteria	Bacteroidota	Flavobacteriia	Flavobacteriales	Flavobacteriaceae
bin.14_00051	4946	1017	ysdC	3.4.11.-	COG1363	Putative aminopeptidase YsdC	gnl|IGB|bin.14_1	Bacteria	Bacteroidota	Flavobacteriia	Flavobacteriales	Flavobacteriaceae
bin.144_03000	4947	1056	ysdC	3.4.11.-	COG1363	Putative aminopeptidase YsdC	gnl|IGB|bin.144_4	Bacteria	Bacteroidota	Flavobacteriia	Flavobacteriales	Flavobacteriaceae
bin.30_00352	4948	1089	ysdC	3.4.11.-	COG1363	Putative aminopeptidase YsdC	gnl|IGB|bin.30_3	Bacteria	Bacteroidota	Flavobacteriia	Flavobacteriales	Flavobacteriaceae	Bizionia	Bizionia sp. M204
bin.41_00167	4949	1089	ysdC	3.4.11.-	COG1363	Putative aminopeptidase YsdC	gnl|IGB|bin.41_1	Bacteria	Bacteroidota	Flavobacteriia	Flavobacteriales	Flavobacteriaceae
bin.57_01277	4950	1056	ysdC	3.4.11.-	COG1363	Putative aminopeptidase YsdC	gnl|IGB|bin.57_2	Bacteria	Bacteroidota	Flavobacteriia	Flavobacteriales	Flavobacteriaceae
bin.73_00057	4951	645	ptp	3.4.11.-		Prolyl tri/tetrapeptidyl aminopeptidase	gnl|IGB|bin.73_1	Bacteria	Bacteroidota	Flavobacteriia	Flavobacteriales	Flavobacteriaceae
bin.77_00180	4952	1089	ysdC	3.4.11.-	COG1363	Putative aminopeptidase YsdC	gnl|IGB|bin.77_4	Bacteria	Bacteroidota	Flavobacteriia	Flavobacteriales	Flavobacteriaceae
bin.89_01069	4953	822	ysdC	3.4.11.-	COG1363	Putative aminopeptidase YsdC	gnl|IGB|bin.89_3	Bacteria	Bacteroidota	Flavobacteriia	Flavobacteriales	Flavobacteriaceae
bin.99_00416	4954	1008	ptp	3.4.11.-		Prolyl tri/tetrapeptidyl aminopeptidase	gnl|IGB|bin.99_1	Bacteria	Bacteroidota	Flavobacteriia	Flavobacteriales	Flavobacteriaceae
bin.99_01677	4955	447	ysdC	3.4.11.-	COG1363	Putative aminopeptidase YsdC	gnl|IGB|bin.99_5	Bacteria	Bacteroidota	Flavobacteriia	Flavobacteriales	Flavobacteriaceae
bin.107_00328	5052	819	map	3.4.11.18	COG0024	Methionine aminopeptidase 1	gnl|IGB|bin.107_1	Bacteria	Bacteroidota	Flavobacteriia	Flavobacteriales	Flavobacteriaceae
bin.119_00798	5053	819	map	3.4.11.18	COG0024	Methionine aminopeptidase 1	gnl|IGB|bin.119_8	Bacteria	Bacteroidota	Flavobacteriia	Flavobacteriales	Flavobacteriaceae
bin.133_00648	5054	855	map	3.4.11.18	COG0024	Methionine aminopeptidase 1	gnl|IGB|bin.133_2	Bacteria	Bacteroidota	Flavobacteriia	Flavobacteriales	Flavobacteriaceae
bin.134_02028	5055	765	mapB	3.4.11.18	COG0024	Methionine aminopeptidase 2	gnl|IGB|bin.134_20	Bacteria	Bacteroidota	Flavobacteriia	Flavobacteriales	Flavobacteriaceae
bin.144_02201	5056	825	map	3.4.11.18	COG0024	Methionine aminopeptidase 1	gnl|IGB|bin.144_3	Bacteria	Bacteroidota	Flavobacteriia	Flavobacteriales	Flavobacteriaceae
bin.149_00202	5057	825	map	3.4.11.18	COG0024	Methionine aminopeptidase 1	gnl|IGB|bin.149_2	Bacteria	Bacteroidota	Flavobacteriia	Flavobacteriales	Flavobacteriaceae
bin.152_00308	5058	933		3.4.11.18		Methionine aminopeptidase 1, mitochondrial	gnl|IGB|bin.152_3	Bacteria	Bacteroidota	Flavobacteriia	Flavobacteriales	Flavobacteriaceae
bin.27_00300	5059	819	map	3.4.11.18	COG0024	Methionine aminopeptidase 1	gnl|IGB|bin.27_3	Bacteria	Bacteroidota	Flavobacteriia	Flavobacteriales	Flavobacteriaceae
bin.34_00396	5060	819	map	3.4.11.18	COG0024	Methionine aminopeptidase 1	gnl|IGB|bin.34_3	Bacteria	Bacteroidota	Flavobacteriia	Flavobacteriales	Flavobacteriaceae
bin.36_01534	5061	825	map	3.4.11.18	COG0024	Methionine aminopeptidase 1	gnl|IGB|bin.36_10	Bacteria	Bacteroidota	Flavobacteriia	Flavobacteriales	Flavobacteriaceae
bin.50_00101	5062	804	map	3.4.11.18	COG0024	Methionine aminopeptidase 1	gnl|IGB|bin.50_1	Bacteria	Bacteroidota	Flavobacteriia	Flavobacteriales	Flavobacteriaceae
bin.66_00350	5063	825	map	3.4.11.18	COG0024	Methionine aminopeptidase 1	gnl|IGB|bin.66_5	Bacteria	Bacteroidota	Flavobacteriia	Flavobacteriales	Flavobacteriaceae
bin.83_00402	5064	825	map	3.4.11.18	COG0024	Methionine aminopeptidase 1	gnl|IGB|bin.83_1	Bacteria	Bacteroidota	Flavobacteriia	Flavobacteriales	Flavobacteriaceae
bin.119_00576	5120	1566	dap	3.4.11.19		D-aminopeptidase	gnl|IGB|bin.119_4	Bacteria	Bacteroidota	Flavobacteriia	Flavobacteriales	Flavobacteriaceae
bin.134_02281	5121	1137	dap	3.4.11.19		D-aminopeptidase	gnl|IGB|bin.134_27	Bacteria	Bacteroidota	Flavobacteriia	Flavobacteriales	Flavobacteriaceae
bin.14_00289	5122	1143	dap	3.4.11.19		D-aminopeptidase	gnl|IGB|bin.14_3	Bacteria	Bacteroidota	Flavobacteriia	Flavobacteriales	Flavobacteriaceae
bin.147_00008	5123	735	dap_1	3.4.11.19		D-aminopeptidase	gnl|IGB|bin.147_1	Bacteria	Bacteroidota	Flavobacteriia	Flavobacteriales	Flavobacteriaceae
bin.147_00769	5124	1053	dap_2	3.4.11.19		D-aminopeptidase	gnl|IGB|bin.147_2	Bacteria	Bacteroidota	Flavobacteriia	Flavobacteriales	Flavobacteriaceae
bin.153_00953	5125	1224	dap_1	3.4.11.19		D-aminopeptidase	gnl|IGB|bin.153_6	Bacteria	Bacteroidota	Flavobacteriia	Flavobacteriales	Flavobacteriaceae
bin.17_00071	5126	1176	dap	3.4.11.19		D-aminopeptidase	gnl|IGB|bin.17_2	Bacteria	Bacteroidota	Flavobacteriia	Flavobacteriales	Flavobacteriaceae	Maribacter
bin.30_00326	5127	1719	dap	3.4.11.19		D-aminopeptidase	gnl|IGB|bin.30_3	Bacteria	Bacteroidota	Flavobacteriia	Flavobacteriales	Flavobacteriaceae	Bizionia	Bizionia sp. M204
bin.34_00005	5128	1758	dap_1	3.4.11.19		D-aminopeptidase	gnl|IGB|bin.34_1	Bacteria	Bacteroidota	Flavobacteriia	Flavobacteriales	Flavobacteriaceae
bin.41_00203	5129	1350	dap	3.4.11.19		D-aminopeptidase	gnl|IGB|bin.41_1	Bacteria	Bacteroidota	Flavobacteriia	Flavobacteriales	Flavobacteriaceae
bin.119_00729	5166	1203	pepN	3.4.11.2		Aminopeptidase N	gnl|IGB|bin.119_6	Bacteria	Bacteroidota	Flavobacteriia	Flavobacteriales	Flavobacteriaceae
bin.105_01113	5242	1050		3.4.11.24	COG2234	Aminopeptidase S	gnl|IGB|bin.105_5	Bacteria	Bacteroidota	Flavobacteriia	Flavobacteriales	Flavobacteriaceae
bin.99_00020	5243	1002		3.4.11.24	COG2234	Aminopeptidase S	gnl|IGB|bin.99_1	Bacteria	Bacteroidota	Flavobacteriia	Flavobacteriales	Flavobacteriaceae
bin.105_00871	5244	1218	pepT	3.4.11.4	COG2195	Peptidase T	gnl|IGB|bin.105_3	Bacteria	Bacteroidota	Flavobacteriia	Flavobacteriales	Flavobacteriaceae
bin.118_00764	5245	825	pepT_1	3.4.11.4	COG2195	Peptidase T	gnl|IGB|bin.118_10	Bacteria	Bacteroidota	Flavobacteriia	Flavobacteriales	Flavobacteriaceae
bin.118_00765	5246	456	pepT_2	3.4.11.4	COG2195	Peptidase T	gnl|IGB|bin.118_10	Bacteria	Bacteroidota	Flavobacteriia	Flavobacteriales	Flavobacteriaceae
bin.136_02272	5247	564	pepT_1	3.4.11.4	COG2195	Peptidase T	gnl|IGB|bin.136_5	Bacteria	Bacteroidota	Flavobacteriia	Flavobacteriales	Flavobacteriaceae
bin.136_02273	5248	198	pepT_2	3.4.11.4	COG2195	Peptidase T	gnl|IGB|bin.136_5	Bacteria	Bacteroidota	Flavobacteriia	Flavobacteriales	Flavobacteriaceae
bin.144_04040	5249	1317	pepT	3.4.11.4	COG2195	Peptidase T	gnl|IGB|bin.144_8	Bacteria	Bacteroidota	Flavobacteriia	Flavobacteriales	Flavobacteriaceae
bin.152_00435	5250	1248	pepT	3.4.11.4	COG2195	Peptidase T	gnl|IGB|bin.152_6	Bacteria	Bacteroidota	Flavobacteriia	Flavobacteriales	Flavobacteriaceae
bin.34_01258	5251	1143	pepT	3.4.11.4	COG2195	Peptidase T	gnl|IGB|bin.34_9	Bacteria	Bacteroidota	Flavobacteriia	Flavobacteriales	Flavobacteriaceae
bin.57_02522	5252	1251	pepT	3.4.11.4	COG2195	Peptidase T	gnl|IGB|bin.57_8	Bacteria	Bacteroidota	Flavobacteriia	Flavobacteriales	Flavobacteriaceae
bin.66_00220	5253	1329	pepT	3.4.11.4	COG2195	Peptidase T	gnl|IGB|bin.66_3	Bacteria	Bacteroidota	Flavobacteriia	Flavobacteriales	Flavobacteriaceae
bin.89_00877	5254	1236	pepT	3.4.11.4	COG2195	Peptidase T	gnl|IGB|bin.89_3	Bacteria	Bacteroidota	Flavobacteriia	Flavobacteriales	Flavobacteriaceae
bin.92_00017	5255	1239	pepT	3.4.11.4	COG2195	Peptidase T	gnl|IGB|bin.92_1	Bacteria	Bacteroidota	Flavobacteriia	Flavobacteriales	Flavobacteriaceae
bin.96_06719	5256	456	pepT_1	3.4.11.4	COG2195	Peptidase T	gnl|IGB|bin.96_105	Bacteria	Bacteroidota	Flavobacteriia	Flavobacteriales	Flavobacteriaceae	Bizionia	Bizionia sp. M204
bin.96_06720	5257	906	pepT_2	3.4.11.4	COG2195	Peptidase T	gnl|IGB|bin.96_105	Bacteria	Bacteroidota	Flavobacteriia	Flavobacteriales	Flavobacteriaceae	Bizionia	Bizionia sp. M204
bin.112_00064	5265	357	fpaP	3.4.11.5		Proline iminopeptidase	gnl|IGB|bin.112_1	Bacteria	Bacteroidota	Flavobacteriia	Flavobacteriales	Flavobacteriaceae
bin.118_00463	5266	969	pip	3.4.11.5		Proline iminopeptidase	gnl|IGB|bin.118_4	Bacteria	Bacteroidota	Flavobacteriia	Flavobacteriales	Flavobacteriaceae
bin.149_00673	5267	957	pip	3.4.11.5		Proline iminopeptidase	gnl|IGB|bin.149_9	Bacteria	Bacteroidota	Flavobacteriia	Flavobacteriales	Flavobacteriaceae
bin.38_00128	5268	969	pip	3.4.11.5		Proline iminopeptidase	gnl|IGB|bin.38_1	Bacteria	Bacteroidota	Flavobacteriia	Flavobacteriales	Flavobacteriaceae
bin.41_00188	5269	1062	fpaP	3.4.11.5		Proline iminopeptidase	gnl|IGB|bin.41_1	Bacteria	Bacteroidota	Flavobacteriia	Flavobacteriales	Flavobacteriaceae
bin.48_00205	5270	1062	fpaP	3.4.11.5		Proline iminopeptidase	gnl|IGB|bin.48_2	Bacteria	Bacteroidota	Flavobacteriia	Flavobacteriales	Flavobacteriaceae	Bizionia	Bizionia sp. M204
bin.54_00539	5271	957	pip	3.4.11.5		Proline iminopeptidase	gnl|IGB|bin.54_4	Bacteria	Bacteroidota	Flavobacteriia	Flavobacteriales	Flavobacteriaceae
bin.133_00845	5291	1119	pepP	3.4.11.9	COG0006	Xaa-Pro aminopeptidase	gnl|IGB|bin.133_3	Bacteria	Bacteroidota	Flavobacteriia	Flavobacteriales	Flavobacteriaceae
bin.136_02631	5292	1239	pepP	3.4.11.9	COG0006	Xaa-Pro aminopeptidase	gnl|IGB|bin.136_6	Bacteria	Bacteroidota	Flavobacteriia	Flavobacteriales	Flavobacteriaceae
bin.149_00222	5293	1284	pepP_1	3.4.11.9	COG0006	Xaa-Pro aminopeptidase	gnl|IGB|bin.149_3	Bacteria	Bacteroidota	Flavobacteriia	Flavobacteriales	Flavobacteriaceae
bin.149_00871	5294	1230	pepP_2	3.4.11.9	COG0006	Xaa-Pro aminopeptidase	gnl|IGB|bin.149_13	Bacteria	Bacteroidota	Flavobacteriia	Flavobacteriales	Flavobacteriaceae
bin.27_00046	5295	777	pepP	3.4.11.9	COG0006	Xaa-Pro aminopeptidase	gnl|IGB|bin.27_1	Bacteria	Bacteroidota	Flavobacteriia	Flavobacteriales	Flavobacteriaceae
bin.36_00599	5296	1239	pepP	3.4.11.9	COG0006	Xaa-Pro aminopeptidase	gnl|IGB|bin.36_2	Bacteria	Bacteroidota	Flavobacteriia	Flavobacteriales	Flavobacteriaceae
bin.38_00258	5297	1293	pepP	3.4.11.9	COG0006	Xaa-Pro aminopeptidase	gnl|IGB|bin.38_2	Bacteria	Bacteroidota	Flavobacteriia	Flavobacteriales	Flavobacteriaceae
bin.73_00054	5298	1038	pepP	3.4.11.9	COG0006	Xaa-Pro aminopeptidase	gnl|IGB|bin.73_1	Bacteria	Bacteroidota	Flavobacteriia	Flavobacteriales	Flavobacteriaceae
bin.83_00676	5299	1293	pepP	3.4.11.9	COG0006	Xaa-Pro aminopeptidase	gnl|IGB|bin.83_2	Bacteria	Bacteroidota	Flavobacteriia	Flavobacteriales	Flavobacteriaceae
bin.89_01541	5300	945	pepP	3.4.11.9	COG0006	Xaa-Pro aminopeptidase	gnl|IGB|bin.89_6	Bacteria	Bacteroidota	Flavobacteriia	Flavobacteriales	Flavobacteriaceae
bin.91_00267	5301	963	pepP	3.4.11.9	COG0006	Xaa-Pro aminopeptidase	gnl|IGB|bin.91_3	Bacteria	Bacteroidota	Flavobacteriia	Flavobacteriales	Flavobacteriaceae	Bizionia	Bizionia sp. M204
bin.99_00412	5302	1293	pepP	3.4.11.9	COG0006	Xaa-Pro aminopeptidase	gnl|IGB|bin.99_1	Bacteria	Bacteroidota	Flavobacteriia	Flavobacteriales	Flavobacteriaceae
bin.118_00558	5342	1419	pepD	3.4.13.18	COG2195	Cytosol non-specific dipeptidase	gnl|IGB|bin.118_6	Bacteria	Bacteroidota	Flavobacteriia	Flavobacteriales	Flavobacteriaceae
bin.134_00801	5343	1461	pepD_1	3.4.13.18	COG2195	Cytosol non-specific dipeptidase	gnl|IGB|bin.134_5	Bacteria	Bacteroidota	Flavobacteriia	Flavobacteriales	Flavobacteriaceae
bin.134_02451	5344	1446	pepD_2	3.4.13.18	COG2195	Cytosol non-specific dipeptidase	gnl|IGB|bin.134_32	Bacteria	Bacteroidota	Flavobacteriia	Flavobacteriales	Flavobacteriaceae
bin.136_03714	5345	1461	pepD	3.4.13.18	COG2195	Cytosol non-specific dipeptidase	gnl|IGB|bin.136_14	Bacteria	Bacteroidota	Flavobacteriia	Flavobacteriales	Flavobacteriaceae
bin.144_02459	5346	1461	pepD	3.4.13.18	COG2195	Cytosol non-specific dipeptidase	gnl|IGB|bin.144_4	Bacteria	Bacteroidota	Flavobacteriia	Flavobacteriales	Flavobacteriaceae
bin.153_00990	5347	561	pepD_1	3.4.13.18	COG2195	Cytosol non-specific dipeptidase	gnl|IGB|bin.153_7	Bacteria	Bacteroidota	Flavobacteriia	Flavobacteriales	Flavobacteriaceae
bin.153_00991	5348	813	pepD_2	3.4.13.18	COG2195	Cytosol non-specific dipeptidase	gnl|IGB|bin.153_7	Bacteria	Bacteroidota	Flavobacteriia	Flavobacteriales	Flavobacteriaceae
bin.34_01476	5349	1461	pepD	3.4.13.18	COG2195	Cytosol non-specific dipeptidase	gnl|IGB|bin.34_14	Bacteria	Bacteroidota	Flavobacteriia	Flavobacteriales	Flavobacteriaceae
bin.54_00302	5350	1464	pepD_1	3.4.13.18	COG2195	Cytosol non-specific dipeptidase	gnl|IGB|bin.54_3	Bacteria	Bacteroidota	Flavobacteriia	Flavobacteriales	Flavobacteriaceae
bin.57_00849	5351	1461	pepD	3.4.13.18	COG2195	Cytosol non-specific dipeptidase	gnl|IGB|bin.57_2	Bacteria	Bacteroidota	Flavobacteriia	Flavobacteriales	Flavobacteriaceae
bin.73_00442	5352	528	pepD_1	3.4.13.18	COG2195	Cytosol non-specific dipeptidase	gnl|IGB|bin.73_4	Bacteria	Bacteroidota	Flavobacteriia	Flavobacteriales	Flavobacteriaceae
bin.73_00443	5353	888	pepD_2	3.4.13.18	COG2195	Cytosol non-specific dipeptidase	gnl|IGB|bin.73_4	Bacteria	Bacteroidota	Flavobacteriia	Flavobacteriales	Flavobacteriaceae
bin.77_00044	5354	654	pepD_1	3.4.13.18	COG2195	Cytosol non-specific dipeptidase	gnl|IGB|bin.77_1	Bacteria	Bacteroidota	Flavobacteriia	Flavobacteriales	Flavobacteriaceae
bin.77_00045	5355	867	pepD_2	3.4.13.18	COG2195	Cytosol non-specific dipeptidase	gnl|IGB|bin.77_1	Bacteria	Bacteroidota	Flavobacteriia	Flavobacteriales	Flavobacteriaceae
bin.99_00876	5356	495	pepD_1	3.4.13.18	COG2195	Cytosol non-specific dipeptidase	gnl|IGB|bin.99_2	Bacteria	Bacteroidota	Flavobacteriia	Flavobacteriales	Flavobacteriaceae
bin.99_00877	5357	555	pepD_2	3.4.13.18	COG2195	Cytosol non-specific dipeptidase	gnl|IGB|bin.99_2	Bacteria	Bacteroidota	Flavobacteriia	Flavobacteriales	Flavobacteriaceae
bin.119_00790	5371	708	pepE	3.4.13.21	COG3340	Peptidase E	gnl|IGB|bin.119_8	Bacteria	Bacteroidota	Flavobacteriia	Flavobacteriales	Flavobacteriaceae
bin.144_02195	5372	708	pepE	3.4.13.21	COG3340	Peptidase E	gnl|IGB|bin.144_3	Bacteria	Bacteroidota	Flavobacteriia	Flavobacteriales	Flavobacteriaceae
bin.149_00210	5373	279	pepE_1	3.4.13.21		Peptidase E	gnl|IGB|bin.149_2	Bacteria	Bacteroidota	Flavobacteriia	Flavobacteriales	Flavobacteriaceae
bin.149_00211	5374	318	pepE_2	3.4.13.21	COG3340	Peptidase E	gnl|IGB|bin.149_2	Bacteria	Bacteroidota	Flavobacteriia	Flavobacteriales	Flavobacteriaceae
bin.50_00111	5375	693	pepE	3.4.13.21	COG3340	Peptidase E	gnl|IGB|bin.50_1	Bacteria	Bacteroidota	Flavobacteriia	Flavobacteriales	Flavobacteriaceae
bin.66_00358	5376	708	pepE	3.4.13.21	COG3340	Peptidase E	gnl|IGB|bin.66_5	Bacteria	Bacteroidota	Flavobacteriia	Flavobacteriales	Flavobacteriaceae
bin.83_00397	5377	426	pepE	3.4.13.21	COG3340	Peptidase E	gnl|IGB|bin.83_1	Bacteria	Bacteroidota	Flavobacteriia	Flavobacteriales	Flavobacteriaceae
bin.99_01590	5378	297	pepE_1	3.4.13.21	COG3340	Peptidase E	gnl|IGB|bin.99_5	Bacteria	Bacteroidota	Flavobacteriia	Flavobacteriales	Flavobacteriaceae
bin.99_01591	5379	408	pepE_2	3.4.13.21	COG3340	Peptidase E	gnl|IGB|bin.99_5	Bacteria	Bacteroidota	Flavobacteriia	Flavobacteriales	Flavobacteriaceae
bin.118_00548	5391	666	vanX	3.4.13.22		D-alanyl-D-alanine dipeptidase	gnl|IGB|bin.118_6	Bacteria	Bacteroidota	Flavobacteriia	Flavobacteriales	Flavobacteriaceae
bin.136_01732	5392	600	ddpX	3.4.13.22	COG2173	D-alanyl-D-alanine dipeptidase	gnl|IGB|bin.136_3	Bacteria	Bacteroidota	Flavobacteriia	Flavobacteriales	Flavobacteriaceae
bin.144_02447	5393	666	vanX	3.4.13.22		D-alanyl-D-alanine dipeptidase	gnl|IGB|bin.144_4	Bacteria	Bacteroidota	Flavobacteriia	Flavobacteriales	Flavobacteriaceae
bin.34_01500	5394	666	vanXB	3.4.13.22	COG2173	D-alanyl-D-alanine dipeptidase	gnl|IGB|bin.34_14	Bacteria	Bacteroidota	Flavobacteriia	Flavobacteriales	Flavobacteriaceae
bin.43_00046	5395	339	vanX	3.4.13.22		D-alanyl-D-alanine dipeptidase	gnl|IGB|bin.43_1	Bacteria	Bacteroidota	Flavobacteriia	Flavobacteriales	Flavobacteriaceae
bin.50_00698	5396	453	ddpX	3.4.13.22	COG2173	D-alanyl-D-alanine dipeptidase	gnl|IGB|bin.50_2	Bacteria	Bacteroidota	Flavobacteriia	Flavobacteriales	Flavobacteriaceae
bin.57_00841	5397	666	vanXB	3.4.13.22	COG2173	D-alanyl-D-alanine dipeptidase	gnl|IGB|bin.57_2	Bacteria	Bacteroidota	Flavobacteriia	Flavobacteriales	Flavobacteriaceae
bin.77_00055	5398	666	vanX	3.4.13.22		D-alanyl-D-alanine dipeptidase	gnl|IGB|bin.77_1	Bacteria	Bacteroidota	Flavobacteriia	Flavobacteriales	Flavobacteriaceae
bin.96_00213	5399	681	vanXB	3.4.13.22	COG2173	D-alanyl-D-alanine dipeptidase	gnl|IGB|bin.96_2	Bacteria	Bacteroidota	Flavobacteriia	Flavobacteriales	Flavobacteriaceae
bin.14_00006	5412	1689	pepQ	3.4.13.9		Xaa-Pro dipeptidase	gnl|IGB|bin.14_1	Bacteria	Bacteroidota	Flavobacteriia	Flavobacteriales	Flavobacteriaceae
bin.118_00361	5443	2145		3.4.14.-		Asp/Glu-specific dipeptidyl-peptidase	gnl|IGB|bin.118_3	Bacteria	Bacteroidota	Flavobacteriia	Flavobacteriales	Flavobacteriaceae
bin.119_00254	5444	1899	dapb1	3.4.14.-		Dipeptidyl aminopeptidase BI	gnl|IGB|bin.119_1	Bacteria	Bacteroidota	Flavobacteriia	Flavobacteriales	Flavobacteriaceae
bin.134_00677	5445	954	dapb1_1	3.4.14.-		Dipeptidyl aminopeptidase BI	gnl|IGB|bin.134_4	Bacteria	Bacteroidota	Flavobacteriia	Flavobacteriales	Flavobacteriaceae
bin.134_00678	5446	726	dapb1_2	3.4.14.-		Dipeptidyl aminopeptidase BI	gnl|IGB|bin.134_4	Bacteria	Bacteroidota	Flavobacteriia	Flavobacteriales	Flavobacteriaceae
bin.134_01309	5447	735	dapb1_3	3.4.14.-		Dipeptidyl aminopeptidase BI	gnl|IGB|bin.134_10	Bacteria	Bacteroidota	Flavobacteriia	Flavobacteriales	Flavobacteriaceae
bin.134_01370	5448	747	dapb1_4	3.4.14.-		Dipeptidyl aminopeptidase BI	gnl|IGB|bin.134_10	Bacteria	Bacteroidota	Flavobacteriia	Flavobacteriales	Flavobacteriaceae
bin.134_01371	5449	957	dapb1_5	3.4.14.-		Dipeptidyl aminopeptidase BI	gnl|IGB|bin.134_10	Bacteria	Bacteroidota	Flavobacteriia	Flavobacteriales	Flavobacteriaceae
bin.136_02976	5450	1269	dapb1_1	3.4.14.-		Dipeptidyl aminopeptidase BI	gnl|IGB|bin.136_8	Bacteria	Bacteroidota	Flavobacteriia	Flavobacteriales	Flavobacteriaceae
bin.136_02977	5451	792	dapb1_2	3.4.14.-		Dipeptidyl aminopeptidase BI	gnl|IGB|bin.136_8	Bacteria	Bacteroidota	Flavobacteriia	Flavobacteriales	Flavobacteriaceae
bin.147_00092	5452	426	dapb1_1	3.4.14.-		Dipeptidyl aminopeptidase BI	gnl|IGB|bin.147_1	Bacteria	Bacteroidota	Flavobacteriia	Flavobacteriales	Flavobacteriaceae
bin.147_00094	5453	747	dapb1_2	3.4.14.-		Dipeptidyl aminopeptidase BI	gnl|IGB|bin.147_1	Bacteria	Bacteroidota	Flavobacteriia	Flavobacteriales	Flavobacteriaceae
bin.147_00793	5454	852	dpp5	3.4.14.-	COG1506	Dipeptidyl-peptidase 5	gnl|IGB|bin.147_3	Bacteria	Bacteroidota	Flavobacteriia	Flavobacteriales	Flavobacteriaceae
bin.148_00132	5455	966	dapb3_1	3.4.14.-		Dipeptidyl aminopeptidase BIII	gnl|IGB|bin.148_2	Bacteria	Bacteroidota	Flavobacteriia	Flavobacteriales	Flavobacteriaceae
bin.148_00133	5456	1023	dapb3_2	3.4.14.-		Dipeptidyl aminopeptidase BIII	gnl|IGB|bin.148_2	Bacteria	Bacteroidota	Flavobacteriia	Flavobacteriales	Flavobacteriaceae
bin.27_00056	5457	2124		3.4.14.-		Asp/Glu-specific dipeptidyl-peptidase	gnl|IGB|bin.27_1	Bacteria	Bacteroidota	Flavobacteriia	Flavobacteriales	Flavobacteriaceae
bin.34_00067	5458	999	dapb1	3.4.14.-		Dipeptidyl aminopeptidase BI	gnl|IGB|bin.34_1	Bacteria	Bacteroidota	Flavobacteriia	Flavobacteriales	Flavobacteriaceae
bin.38_00247	5459	2133		3.4.14.-		Asp/Glu-specific dipeptidyl-peptidase	gnl|IGB|bin.38_2	Bacteria	Bacteroidota	Flavobacteriia	Flavobacteriales	Flavobacteriaceae
bin.50_01159	5460	1503	dapb1	3.4.14.-		Dipeptidyl aminopeptidase BI	gnl|IGB|bin.50_4	Bacteria	Bacteroidota	Flavobacteriia	Flavobacteriales	Flavobacteriaceae
bin.54_00079	5461	1434	dpp5	3.4.14.-	COG1506	Dipeptidyl-peptidase 5	gnl|IGB|bin.54_1	Bacteria	Bacteroidota	Flavobacteriia	Flavobacteriales	Flavobacteriaceae
bin.57_01962	5462	2070	dapb1	3.4.14.-		Dipeptidyl aminopeptidase BI	gnl|IGB|bin.57_5	Bacteria	Bacteroidota	Flavobacteriia	Flavobacteriales	Flavobacteriaceae
bin.66_00057	5463	2070	dapb1	3.4.14.-		Dipeptidyl aminopeptidase BI	gnl|IGB|bin.66_1	Bacteria	Bacteroidota	Flavobacteriia	Flavobacteriales	Flavobacteriaceae
bin.83_00667	5464	2133		3.4.14.-		Asp/Glu-specific dipeptidyl-peptidase	gnl|IGB|bin.83_2	Bacteria	Bacteroidota	Flavobacteriia	Flavobacteriales	Flavobacteriaceae
bin.91_00281	5465	2127		3.4.14.-		Asp/Glu-specific dipeptidyl-peptidase	gnl|IGB|bin.91_3	Bacteria	Bacteroidota	Flavobacteriia	Flavobacteriales	Flavobacteriaceae	Bizionia	Bizionia sp. M204
bin.131_00323	5545	675	pepX_1	3.4.14.11		Xaa-Pro dipeptidyl-peptidase	gnl|IGB|bin.131_2	Bacteria	Bacteroidota	Flavobacteriia	Flavobacteriales	Flavobacteriaceae
bin.131_00324	5546	246	pepX_2	3.4.14.11		Xaa-Pro dipeptidyl-peptidase	gnl|IGB|bin.131_2	Bacteria	Bacteroidota	Flavobacteriia	Flavobacteriales	Flavobacteriaceae
bin.131_00325	5547	822	pepX_3	3.4.14.11		Xaa-Pro dipeptidyl-peptidase	gnl|IGB|bin.131_2	Bacteria	Bacteroidota	Flavobacteriia	Flavobacteriales	Flavobacteriaceae
bin.144_01055	5548	1254	pepX_1	3.4.14.11		Xaa-Pro dipeptidyl-peptidase	gnl|IGB|bin.144_2	Bacteria	Bacteroidota	Flavobacteriia	Flavobacteriales	Flavobacteriaceae
bin.144_01056	5549	420	pepX_2	3.4.14.11		Xaa-Pro dipeptidyl-peptidase	gnl|IGB|bin.144_2	Bacteria	Bacteroidota	Flavobacteriia	Flavobacteriales	Flavobacteriaceae
bin.57_01428	5550	1839	pepX	3.4.14.11		Xaa-Pro dipeptidyl-peptidase	gnl|IGB|bin.57_3	Bacteria	Bacteroidota	Flavobacteriia	Flavobacteriales	Flavobacteriaceae
bin.68_00289	5551	1827	pepX	3.4.14.11		Xaa-Pro dipeptidyl-peptidase	gnl|IGB|bin.68_2	Bacteria	Bacteroidota	Flavobacteriia	Flavobacteriales	Flavobacteriaceae
bin.96_00236	5552	1203	pepX_1	3.4.14.11		Xaa-Pro dipeptidyl-peptidase	gnl|IGB|bin.96_2	Bacteria	Bacteroidota	Flavobacteriia	Flavobacteriales	Flavobacteriaceae
bin.96_00237	5553	564	pepX_2	3.4.14.11		Xaa-Pro dipeptidyl-peptidase	gnl|IGB|bin.96_2	Bacteria	Bacteroidota	Flavobacteriia	Flavobacteriales	Flavobacteriaceae
bin.134_01988	5554	1236	ptpA_1	3.4.14.12	COG1506	Prolyl tripeptidyl peptidase	gnl|IGB|bin.134_19	Bacteria	Bacteroidota	Flavobacteriia	Flavobacteriales	Flavobacteriaceae
bin.152_00246	5555	504	ptpA	3.4.14.12	COG1506	Prolyl tripeptidyl peptidase	gnl|IGB|bin.152_2	Bacteria	Bacteroidota	Flavobacteriia	Flavobacteriales	Flavobacteriaceae
bin.153_00660	5556	1080	ptpA_1	3.4.14.12	COG1506	Prolyl tripeptidyl peptidase	gnl|IGB|bin.153_4	Bacteria	Bacteroidota	Flavobacteriia	Flavobacteriales	Flavobacteriaceae
bin.153_03499	5557	1470	ptpA_2	3.4.14.12	COG1506	Prolyl tripeptidyl peptidase	gnl|IGB|bin.153_40	Bacteria	Bacteroidota	Flavobacteriia	Flavobacteriales	Flavobacteriaceae	Maribacter
bin.50_00286	5558	396	ptpA	3.4.14.12	COG1506	Prolyl tripeptidyl peptidase	gnl|IGB|bin.50_1	Bacteria	Bacteroidota	Flavobacteriia	Flavobacteriales	Flavobacteriaceae
bin.64_00012	5559	1761	ptpA	3.4.14.12	COG1506	Prolyl tripeptidyl peptidase	gnl|IGB|bin.64_1	Bacteria	Bacteroidota	Flavobacteriia	Flavobacteriales	Flavobacteriaceae
bin.153_00854	5566	684	ykfC	3.4.14.13	COG0791	Gamma-D-glutamyl-L-lysine dipeptidyl-peptidase	gnl|IGB|bin.153_6	Bacteria	Bacteroidota	Flavobacteriia	Flavobacteriales	Flavobacteriaceae
bin.41_00006	5567	750	ykfC	3.4.14.13	COG0791	Gamma-D-glutamyl-L-lysine dipeptidyl-peptidase	gnl|IGB|bin.41_1	Bacteria	Bacteroidota	Flavobacteriia	Flavobacteriales	Flavobacteriaceae
bin.134_01989	5571	777	dap4	3.4.14.5		Dipeptidyl aminopeptidase 4	gnl|IGB|bin.134_19	Bacteria	Bacteroidota	Flavobacteriia	Flavobacteriales	Flavobacteriaceae
bin.144_02300	5572	777	dap4_1	3.4.14.5		Dipeptidyl aminopeptidase 4	gnl|IGB|bin.144_3	Bacteria	Bacteroidota	Flavobacteriia	Flavobacteriales	Flavobacteriaceae
bin.144_02301	5573	1362	dap4_2	3.4.14.5		Dipeptidyl aminopeptidase 4	gnl|IGB|bin.144_3	Bacteria	Bacteroidota	Flavobacteriia	Flavobacteriales	Flavobacteriaceae
bin.152_00248	5574	594	dap4	3.4.14.5		Dipeptidyl aminopeptidase 4	gnl|IGB|bin.152_2	Bacteria	Bacteroidota	Flavobacteriia	Flavobacteriales	Flavobacteriaceae
bin.153_00659	5575	477	dap4_1	3.4.14.5		Dipeptidyl aminopeptidase 4	gnl|IGB|bin.153_4	Bacteria	Bacteroidota	Flavobacteriia	Flavobacteriales	Flavobacteriaceae
bin.30_00304	5576	1041	dap4	3.4.14.5		Dipeptidyl aminopeptidase 4	gnl|IGB|bin.30_2	Bacteria	Bacteroidota	Flavobacteriia	Flavobacteriales	Flavobacteriaceae
bin.50_00284	5577	1371	dap4_1	3.4.14.5		Dipeptidyl aminopeptidase 4	gnl|IGB|bin.50_1	Bacteria	Bacteroidota	Flavobacteriia	Flavobacteriales	Flavobacteriaceae
bin.50_00285	5578	336	dap4_2	3.4.14.5		Dipeptidyl aminopeptidase 4	gnl|IGB|bin.50_1	Bacteria	Bacteroidota	Flavobacteriia	Flavobacteriales	Flavobacteriaceae
bin.83_00471	5579	2187	dap4	3.4.14.5		Dipeptidyl aminopeptidase 4	gnl|IGB|bin.83_1	Bacteria	Bacteroidota	Flavobacteriia	Flavobacteriales	Flavobacteriaceae
bin.105_01123	5612	1041	dcp_1	3.4.15.5	COG0339	Dipeptidyl carboxypeptidase	gnl|IGB|bin.105_5	Bacteria	Bacteroidota	Flavobacteriia	Flavobacteriales	Flavobacteriaceae
bin.105_01124	5613	168	dcp_2	3.4.15.5	COG0339	Dipeptidyl carboxypeptidase	gnl|IGB|bin.105_5	Bacteria	Bacteroidota	Flavobacteriia	Flavobacteriales	Flavobacteriaceae
bin.144_01397	5614	405	dcp_1	3.4.15.5	COG0339	Dipeptidyl carboxypeptidase	gnl|IGB|bin.144_2	Bacteria	Bacteroidota	Flavobacteriia	Flavobacteriales	Flavobacteriaceae
bin.144_02546	5615	2163	dcp_2	3.4.15.5	COG0339	Dipeptidyl carboxypeptidase	gnl|IGB|bin.144_4	Bacteria	Bacteroidota	Flavobacteriia	Flavobacteriales	Flavobacteriaceae
bin.50_00056	5616	1317	dcp	3.4.15.5	COG0339	Dipeptidyl carboxypeptidase	gnl|IGB|bin.50_1	Bacteria	Bacteroidota	Flavobacteriia	Flavobacteriales	Flavobacteriaceae
bin.57_00918	5617	2163	dcp	3.4.15.5	COG0339	Dipeptidyl carboxypeptidase	gnl|IGB|bin.57_2	Bacteria	Bacteroidota	Flavobacteriia	Flavobacteriales	Flavobacteriaceae
bin.89_00342	5643	867	cphB	3.4.15.6		Cyanophycinase	gnl|IGB|bin.89_1	Bacteria	Bacteroidota	Flavobacteriia	Flavobacteriales	Flavobacteriaceae
bin.107_00847	5648	522	ykfA	3.4.16.-	COG1619	putative murein peptide carboxypeptidase	gnl|IGB|bin.107_4	Bacteria	Bacteroidota	Flavobacteriia	Flavobacteriales	Flavobacteriaceae
bin.149_00055	5649	1035	ykfA	3.4.16.-	COG1619	putative murein peptide carboxypeptidase	gnl|IGB|bin.149_1	Bacteria	Bacteroidota	Flavobacteriia	Flavobacteriales	Flavobacteriaceae
bin.34_01334	5650	1011	ykfA	3.4.16.-	COG1619	putative murein peptide carboxypeptidase	gnl|IGB|bin.34_10	Bacteria	Bacteroidota	Flavobacteriia	Flavobacteriales	Flavobacteriaceae	Lacinutrix
bin.38_00070	5651	1035	ykfA	3.4.16.-	COG1619	putative murein peptide carboxypeptidase	gnl|IGB|bin.38_1	Bacteria	Bacteroidota	Flavobacteriia	Flavobacteriales	Flavobacteriaceae
bin.49_00280	5652	846	ykfA	3.4.16.-	COG1619	putative murein peptide carboxypeptidase	gnl|IGB|bin.49_2	Bacteria	Bacteroidota	Flavobacteriia	Flavobacteriales	Flavobacteriaceae
bin.54_00090	5653	1032	ykfA	3.4.16.-	COG1619	putative murein peptide carboxypeptidase	gnl|IGB|bin.54_1	Bacteria	Bacteroidota	Flavobacteriia	Flavobacteriales	Flavobacteriaceae
bin.57_00282	5654	1035	ykfA	3.4.16.-	COG1619	putative murein peptide carboxypeptidase	gnl|IGB|bin.57_1	Bacteria	Bacteroidota	Flavobacteriia	Flavobacteriales	Flavobacteriaceae
bin.89_00283	5655	927	ykfA	3.4.16.-	COG1619	putative murein peptide carboxypeptidase	gnl|IGB|bin.89_1	Bacteria	Bacteroidota	Flavobacteriia	Flavobacteriales	Flavobacteriaceae
bin.91_00033	5656	1032	ykfA	3.4.16.-	COG1619	putative murein peptide carboxypeptidase	gnl|IGB|bin.91_1	Bacteria	Bacteroidota	Flavobacteriia	Flavobacteriales	Flavobacteriaceae
bin.107_00297	5681	759	mrdA_1	3.4.16.4		Peptidoglycan D,D-transpeptidase MrdA	gnl|IGB|bin.107_1	Bacteria	Bacteroidota	Flavobacteriia	Flavobacteriales	Flavobacteriaceae
bin.107_00298	5682	483	mrdA_2	3.4.16.4	COG0768	Peptidoglycan D,D-transpeptidase MrdA	gnl|IGB|bin.107_1	Bacteria	Bacteroidota	Flavobacteriia	Flavobacteriales	Flavobacteriaceae
bin.107_00299	5683	759	mrdA_3	3.4.16.4	COG0768	Peptidoglycan D,D-transpeptidase MrdA	gnl|IGB|bin.107_1	Bacteria	Bacteroidota	Flavobacteriia	Flavobacteriales	Flavobacteriaceae
bin.118_00048	5684	795	yfeW	3.4.16.4	COG1680	Putative D-alanyl-D-alanine carboxypeptidase	gnl|IGB|bin.118_1	Bacteria	Bacteroidota	Flavobacteriia	Flavobacteriales	Flavobacteriaceae
bin.118_00164	5685	300	mrdA_1	3.4.16.4		Peptidoglycan D,D-transpeptidase MrdA	gnl|IGB|bin.118_2	Bacteria	Bacteroidota	Flavobacteriia	Flavobacteriales	Flavobacteriaceae
bin.118_00165	5686	1101	mrdA_2	3.4.16.4	COG0768	Peptidoglycan D,D-transpeptidase MrdA	gnl|IGB|bin.118_2	Bacteria	Bacteroidota	Flavobacteriia	Flavobacteriales	Flavobacteriaceae
bin.118_00166	5687	429	mrdA_3	3.4.16.4		Peptidoglycan D,D-transpeptidase MrdA	gnl|IGB|bin.118_2	Bacteria	Bacteroidota	Flavobacteriia	Flavobacteriales	Flavobacteriaceae
bin.134_00607	5688	852	yfeW_1	3.4.16.4		Putative D-alanyl-D-alanine carboxypeptidase	gnl|IGB|bin.134_4	Bacteria	Bacteroidota	Flavobacteriia	Flavobacteriales	Flavobacteriaceae
bin.134_00608	5689	474	yfeW_2	3.4.16.4		Putative D-alanyl-D-alanine carboxypeptidase	gnl|IGB|bin.134_4	Bacteria	Bacteroidota	Flavobacteriia	Flavobacteriales	Flavobacteriaceae
bin.134_01563	5690	1524	mrdA	3.4.16.4	COG0768	Peptidoglycan D,D-transpeptidase MrdA	gnl|IGB|bin.134_12	Bacteria	Bacteroidota	Flavobacteriia	Flavobacteriales	Flavobacteriaceae
bin.134_01965	5691	1431	ftsI	3.4.16.4	COG0768	Peptidoglycan D,D-transpeptidase FtsI	gnl|IGB|bin.134_19	Bacteria	Bacteroidota	Flavobacteriia	Flavobacteriales	Flavobacteriaceae
bin.134_02327	5692	1179	yfeW_3	3.4.16.4		Putative D-alanyl-D-alanine carboxypeptidase	gnl|IGB|bin.134_28	Bacteria	Bacteroidota	Flavobacteriia	Flavobacteriales	Flavobacteriaceae
bin.136_01242	5693	258	ftsI_1	3.4.16.4		Peptidoglycan D,D-transpeptidase FtsI	gnl|IGB|bin.136_2	Bacteria	Bacteroidota	Flavobacteriia	Flavobacteriales	Flavobacteriaceae
bin.136_01243	5694	726	ftsI_2	3.4.16.4	COG0768	Peptidoglycan D,D-transpeptidase FtsI	gnl|IGB|bin.136_2	Bacteria	Bacteroidota	Flavobacteriia	Flavobacteriales	Flavobacteriaceae
bin.136_01244	5695	726	ftsI_3	3.4.16.4		Peptidoglycan D,D-transpeptidase FtsI	gnl|IGB|bin.136_2	Bacteria	Bacteroidota	Flavobacteriia	Flavobacteriales	Flavobacteriaceae
bin.136_01850	5696	579	yfeW	3.4.16.4		Putative D-alanyl-D-alanine carboxypeptidase	gnl|IGB|bin.136_3	Bacteria	Bacteroidota	Flavobacteriia	Flavobacteriales	Flavobacteriaceae
bin.144_02131	5697	324	mrdA_1	3.4.16.4		Peptidoglycan D,D-transpeptidase MrdA	gnl|IGB|bin.144_3	Bacteria	Bacteroidota	Flavobacteriia	Flavobacteriales	Flavobacteriaceae
bin.144_02132	5698	1626	mrdA_2	3.4.16.4		Peptidoglycan D,D-transpeptidase MrdA	gnl|IGB|bin.144_3	Bacteria	Bacteroidota	Flavobacteriia	Flavobacteriales	Flavobacteriaceae
bin.144_02278	5699	2004	ftsI	3.4.16.4	COG0768	Peptidoglycan D,D-transpeptidase FtsI	gnl|IGB|bin.144_3	Bacteria	Bacteroidota	Flavobacteriia	Flavobacteriales	Flavobacteriaceae
bin.147_00517	5700	444	yfeW	3.4.16.4	COG1680	Putative D-alanyl-D-alanine carboxypeptidase	gnl|IGB|bin.147_1	Bacteria	Bacteroidota	Flavobacteriia	Flavobacteriales	Flavobacteriaceae
bin.149_00122	5701	1959	ftsI	3.4.16.4	COG0768	Peptidoglycan D,D-transpeptidase FtsI	gnl|IGB|bin.149_2	Bacteria	Bacteroidota	Flavobacteriia	Flavobacteriales	Flavobacteriaceae
bin.153_00633	5702	846	ftsI_1	3.4.16.4		Peptidoglycan D,D-transpeptidase FtsI	gnl|IGB|bin.153_4	Bacteria	Bacteroidota	Flavobacteriia	Flavobacteriales	Flavobacteriaceae
bin.153_00634	5703	543	ftsI_2	3.4.16.4		Peptidoglycan D,D-transpeptidase FtsI	gnl|IGB|bin.153_4	Bacteria	Bacteroidota	Flavobacteriia	Flavobacteriales	Flavobacteriaceae
bin.153_00635	5704	390	ftsI_3	3.4.16.4		Peptidoglycan D,D-transpeptidase FtsI	gnl|IGB|bin.153_4	Bacteria	Bacteroidota	Flavobacteriia	Flavobacteriales	Flavobacteriaceae
bin.153_03515	5705	1491	mrdA_1	3.4.16.4	COG0768	Peptidoglycan D,D-transpeptidase MrdA	gnl|IGB|bin.153_40	Bacteria	Bacteroidota	Flavobacteriia	Flavobacteriales	Flavobacteriaceae	Maribacter
bin.153_04784	5706	1449	yfeW	3.4.16.4		Putative D-alanyl-D-alanine carboxypeptidase	gnl|IGB|bin.153_65	Bacteria	Bacteroidota	Flavobacteriia	Flavobacteriales	Flavobacteriaceae
bin.27_00209	5707	1035		3.4.16.4		D-alanyl-D-alanine carboxypeptidase	gnl|IGB|bin.27_2	Bacteria	Bacteroidota	Flavobacteriia	Flavobacteriales	Flavobacteriaceae	Bizionia	Bizionia sp. M204
bin.34_00414	5708	288	mrdA_1	3.4.16.4		Peptidoglycan D,D-transpeptidase MrdA	gnl|IGB|bin.34_3	Bacteria	Bacteroidota	Flavobacteriia	Flavobacteriales	Flavobacteriaceae
bin.34_00415	5709	1539	mrdA_2	3.4.16.4	COG0768	Peptidoglycan D,D-transpeptidase MrdA	gnl|IGB|bin.34_3	Bacteria	Bacteroidota	Flavobacteriia	Flavobacteriales	Flavobacteriaceae
bin.38_00343	5710	1929	mrdA	3.4.16.4	COG0768	Peptidoglycan D,D-transpeptidase MrdA	gnl|IGB|bin.38_4	Bacteria	Bacteroidota	Flavobacteriia	Flavobacteriales	Flavobacteriaceae
bin.48_00704	5711	1923	mrdA	3.4.16.4	COG0768	Peptidoglycan D,D-transpeptidase MrdA	gnl|IGB|bin.48_11	Bacteria	Bacteroidota	Flavobacteriia	Flavobacteriales	Flavobacteriaceae	Bizionia	Bizionia sp. M204
bin.50_00303	5712	1869	mrdA	3.4.16.4	COG0768	Peptidoglycan D,D-transpeptidase MrdA	gnl|IGB|bin.50_1	Bacteria	Bacteroidota	Flavobacteriia	Flavobacteriales	Flavobacteriaceae
bin.50_00584	5713	2079	yfeW	3.4.16.4		Putative D-alanyl-D-alanine carboxypeptidase	gnl|IGB|bin.50_2	Bacteria	Bacteroidota	Flavobacteriia	Flavobacteriales	Flavobacteriaceae
bin.54_00921	5714	1860	mrdA	3.4.16.4	COG0768	Peptidoglycan D,D-transpeptidase MrdA	gnl|IGB|bin.54_11	Bacteria	Bacteroidota	Flavobacteriia	Flavobacteriales	Flavobacteriaceae
bin.64_00037	5715	2010	ftsI	3.4.16.4	COG0768	Peptidoglycan D,D-transpeptidase FtsI	gnl|IGB|bin.64_1	Bacteria	Bacteroidota	Flavobacteriia	Flavobacteriales	Flavobacteriaceae
bin.68_00171	5716	1395	yfeW	3.4.16.4		Putative D-alanyl-D-alanine carboxypeptidase	gnl|IGB|bin.68_1	Bacteria	Bacteroidota	Flavobacteriia	Flavobacteriales	Flavobacteriaceae
bin.83_00341	5717	1929	mrdA	3.4.16.4	COG0768	Peptidoglycan D,D-transpeptidase MrdA	gnl|IGB|bin.83_1	Bacteria	Bacteroidota	Flavobacteriia	Flavobacteriales	Flavobacteriaceae
bin.83_00452	5718	867	ftsI	3.4.16.4		Peptidoglycan D,D-transpeptidase FtsI	gnl|IGB|bin.83_1	Bacteria	Bacteroidota	Flavobacteriia	Flavobacteriales	Flavobacteriaceae
bin.89_00763	5719	1950	ftsI	3.4.16.4	COG0768	Peptidoglycan D,D-transpeptidase FtsI	gnl|IGB|bin.89_2	Bacteria	Bacteroidota	Flavobacteriia	Flavobacteriales	Flavobacteriaceae
bin.96_00283	5720	678	yfeW	3.4.16.4		Putative D-alanyl-D-alanine carboxypeptidase	gnl|IGB|bin.96_2	Bacteria	Bacteroidota	Flavobacteriia	Flavobacteriales	Flavobacteriaceae
bin.107_00846	5889	303		3.4.17.13	COG1619	Murein tetrapeptide carboxypeptidase	gnl|IGB|bin.107_4	Bacteria	Bacteroidota	Flavobacteriia	Flavobacteriales	Flavobacteriaceae
bin.114_00154	5898	1146	iadA	3.4.19.-		Isoaspartyl dipeptidase	gnl|IGB|bin.114_2	Bacteria	Bacteroidota	Flavobacteriia	Flavobacteriales	Flavobacteriaceae
bin.112_00207	5913	1539	ggt	3.4.19.13	COG0405	Glutathione hydrolase proenzyme	gnl|IGB|bin.112_1	Bacteria	Bacteroidota	Flavobacteriia	Flavobacteriales	Flavobacteriaceae
bin.136_02227	5914	1698	ggt	3.4.19.13	COG0405	Glutathione hydrolase proenzyme	gnl|IGB|bin.136_4	Bacteria	Bacteroidota	Flavobacteriia	Flavobacteriales	Flavobacteriaceae
bin.144_02827	5915	1479	ggt	3.4.19.13	COG0405	Glutathione hydrolase proenzyme	gnl|IGB|bin.144_4	Bacteria	Bacteroidota	Flavobacteriia	Flavobacteriales	Flavobacteriaceae
bin.41_00307	5916	1572	ggt	3.4.19.13	COG0405	Glutathione hydrolase proenzyme	gnl|IGB|bin.41_1	Bacteria	Bacteroidota	Flavobacteriia	Flavobacteriales	Flavobacteriaceae
bin.57_01133	5917	1695	ggt	3.4.19.13	COG0405	Glutathione hydrolase proenzyme	gnl|IGB|bin.57_2	Bacteria	Bacteroidota	Flavobacteriia	Flavobacteriales	Flavobacteriaceae
bin.99_00856	5918	243	ggt_1	3.4.19.13	COG0405	Glutathione hydrolase proenzyme	gnl|IGB|bin.99_2	Bacteria	Bacteroidota	Flavobacteriia	Flavobacteriales	Flavobacteriaceae
bin.99_00857	5919	546	ggt_2	3.4.19.13	COG0405	Glutathione hydrolase proenzyme	gnl|IGB|bin.99_2	Bacteria	Bacteroidota	Flavobacteriia	Flavobacteriales	Flavobacteriaceae
bin.99_00858	5920	546	ggt_3	3.4.19.13		Glutathione hydrolase proenzyme	gnl|IGB|bin.99_2	Bacteria	Bacteroidota	Flavobacteriia	Flavobacteriales	Flavobacteriaceae
bin.112_00865	5974	345	iaaA	3.4.19.5	COG1446	Isoaspartyl peptidase	gnl|IGB|bin.112_4	Bacteria	Bacteroidota	Flavobacteriia	Flavobacteriales	Flavobacteriaceae
bin.36_00501	5975	1053	iaaA	3.4.19.5	COG1446	Isoaspartyl peptidase	gnl|IGB|bin.36_2	Bacteria	Bacteroidota	Flavobacteriia	Flavobacteriales	Flavobacteriaceae
bin.54_00279	5976	1104	iaaA	3.4.19.5	COG1446	Isoaspartyl peptidase	gnl|IGB|bin.54_2	Bacteria	Bacteroidota	Flavobacteriia	Flavobacteriales	Flavobacteriaceae
bin.89_00184	5977	1080	iaaA_1	3.4.19.5	COG1446	Isoaspartyl peptidase	gnl|IGB|bin.89_1	Bacteria	Bacteroidota	Flavobacteriia	Flavobacteriales	Flavobacteriaceae
bin.89_00341	5978	957	iaaA_2	3.4.19.5	COG1446	Isoaspartyl peptidase	gnl|IGB|bin.89_1	Bacteria	Bacteroidota	Flavobacteriia	Flavobacteriales	Flavobacteriaceae
bin.107_00344	6012	441	umuD	3.4.21.-	COG1974	Protein UmuD	gnl|IGB|bin.107_2	Bacteria	Bacteroidota	Flavobacteriia	Flavobacteriales	Flavobacteriaceae
bin.133_00585	6013	669	wprA	3.4.21.-	COG1404	Cell wall-associated protease	gnl|IGB|bin.133_2	Bacteria	Bacteroidota	Flavobacteriia	Flavobacteriales	Flavobacteriaceae
bin.148_00137	6014	3231	tri1	3.4.21.-	COG0793	Tricorn protease	gnl|IGB|bin.148_2	Bacteria	Bacteroidota	Flavobacteriia	Flavobacteriales	Flavobacteriaceae
bin.153_00681	6015	390	umuD_1	3.4.21.-	COG1974	Protein UmuD	gnl|IGB|bin.153_5	Bacteria	Bacteroidota	Flavobacteriia	Flavobacteriales	Flavobacteriaceae
bin.21_00161	6016	543		3.4.21.-		putative CtpA-like serine protease	gnl|IGB|bin.21_2	Bacteria	Bacteroidota	Flavobacteriia	Flavobacteriales	Flavobacteriaceae
bin.36_00618	6017	717	wprA_1	3.4.21.-	COG1404	Cell wall-associated protease	gnl|IGB|bin.36_2	Bacteria	Bacteroidota	Flavobacteriia	Flavobacteriales	Flavobacteriaceae
bin.36_01222	6018	270	umuD	3.4.21.-	COG1974	Protein UmuD	gnl|IGB|bin.36_6	Bacteria	Bacteroidota	Flavobacteriia	Flavobacteriales	Flavobacteriaceae
bin.38_00124	6019	441	umuD	3.4.21.-	COG1974	Protein UmuD	gnl|IGB|bin.38_1	Bacteria	Bacteroidota	Flavobacteriia	Flavobacteriales	Flavobacteriaceae
bin.54_00215	6020	945		3.4.21.-		putative CtpA-like serine protease	gnl|IGB|bin.54_2	Bacteria	Bacteroidota	Flavobacteriia	Flavobacteriales	Flavobacteriaceae
bin.57_00328	6021	441	umuD	3.4.21.-	COG1974	Protein UmuD	gnl|IGB|bin.57_1	Bacteria	Bacteroidota	Flavobacteriia	Flavobacteriales	Flavobacteriaceae
bin.68_00216	6022	441	umuD	3.4.21.-	COG1974	Protein UmuD	gnl|IGB|bin.68_1	Bacteria	Bacteroidota	Flavobacteriia	Flavobacteriales	Flavobacteriaceae
bin.107_00710	6145	1053	prc	3.4.21.102	COG0793	Tail-specific protease	gnl|IGB|bin.107_3	Bacteria	Bacteroidota	Flavobacteriia	Flavobacteriales	Flavobacteriaceae
bin.118_00496	6146	456	ctpA	3.4.21.102	COG0793	Carboxy-terminal processing protease CtpA	gnl|IGB|bin.118_5	Bacteria	Bacteroidota	Flavobacteriia	Flavobacteriales	Flavobacteriaceae
bin.128_00083	6147	1179	ctpB	3.4.21.102	COG0793	Carboxy-terminal processing protease CtpB	gnl|IGB|bin.128_1	Bacteria	Bacteroidota	Flavobacteriia	Flavobacteriales	Flavobacteriaceae
bin.134_01973	6148	1632	prc_1	3.4.21.102	COG0793	Tail-specific protease	gnl|IGB|bin.134_19	Bacteria	Bacteroidota	Flavobacteriia	Flavobacteriales	Flavobacteriaceae
bin.134_01974	6149	522	prc_2	3.4.21.102	COG0793	Tail-specific protease	gnl|IGB|bin.134_19	Bacteria	Bacteroidota	Flavobacteriia	Flavobacteriales	Flavobacteriaceae
bin.144_00168	6150	942	ctpB	3.4.21.102	COG0793	Carboxy-terminal processing protease CtpB	gnl|IGB|bin.144_1	Bacteria	Bacteroidota	Flavobacteriia	Flavobacteriales	Flavobacteriaceae
bin.144_02288	6151	378	prc_1	3.4.21.102	COG0793	Tail-specific protease	gnl|IGB|bin.144_3	Bacteria	Bacteroidota	Flavobacteriia	Flavobacteriales	Flavobacteriaceae
bin.144_02289	6152	654	prc_2	3.4.21.102	COG0793	Tail-specific protease	gnl|IGB|bin.144_3	Bacteria	Bacteroidota	Flavobacteriia	Flavobacteriales	Flavobacteriaceae
bin.149_00010	6153	1140	ctpB	3.4.21.102	COG0793	Carboxy-terminal processing protease CtpB	gnl|IGB|bin.149_1	Bacteria	Bacteroidota	Flavobacteriia	Flavobacteriales	Flavobacteriaceae
bin.153_00643	6154	714	prc_1	3.4.21.102	COG0793	Tail-specific protease	gnl|IGB|bin.153_4	Bacteria	Bacteroidota	Flavobacteriia	Flavobacteriales	Flavobacteriaceae
bin.153_00644	6155	693	prc_2	3.4.21.102	COG0793	Tail-specific protease	gnl|IGB|bin.153_4	Bacteria	Bacteroidota	Flavobacteriia	Flavobacteriales	Flavobacteriaceae
bin.153_00645	6156	630	prc_3	3.4.21.102	COG0793	Tail-specific protease	gnl|IGB|bin.153_4	Bacteria	Bacteroidota	Flavobacteriia	Flavobacteriales	Flavobacteriaceae
bin.153_00687	6157	993	ctpB	3.4.21.102	COG0793	Carboxy-terminal processing protease CtpB	gnl|IGB|bin.153_5	Bacteria	Bacteroidota	Flavobacteriia	Flavobacteriales	Flavobacteriaceae
bin.153_03508	6158	1002	prc_4	3.4.21.102	COG0793	Tail-specific protease	gnl|IGB|bin.153_40	Bacteria	Bacteroidota	Flavobacteriia	Flavobacteriales	Flavobacteriaceae	Maribacter
bin.153_03509	6159	846	prc_5	3.4.21.102	COG0793	Tail-specific protease	gnl|IGB|bin.153_40	Bacteria	Bacteroidota	Flavobacteriia	Flavobacteriales	Flavobacteriaceae	Maribacter
bin.36_01229	6160	285	ctpB	3.4.21.102	COG0793	Carboxy-terminal processing protease CtpB	gnl|IGB|bin.36_6	Bacteria	Bacteroidota	Flavobacteriia	Flavobacteriales	Flavobacteriaceae
bin.37_00406	6161	258	prc	3.4.21.102	COG0793	Tail-specific protease	gnl|IGB|bin.37_1	Bacteria	Bacteroidota	Flavobacteriia	Flavobacteriales	Flavobacteriaceae
bin.41_00052	6162	2049	prc	3.4.21.102	COG0793	Tail-specific protease	gnl|IGB|bin.41_1	Bacteria	Bacteroidota	Flavobacteriia	Flavobacteriales	Flavobacteriaceae
bin.50_00296	6163	1791	prc	3.4.21.102	COG0793	Tail-specific protease	gnl|IGB|bin.50_1	Bacteria	Bacteroidota	Flavobacteriia	Flavobacteriales	Flavobacteriaceae
bin.64_00024	6164	612	prc	3.4.21.102	COG0793	Tail-specific protease	gnl|IGB|bin.64_1	Bacteria	Bacteroidota	Flavobacteriia	Flavobacteriales	Flavobacteriaceae
bin.83_00461	6165	1353	prc	3.4.21.102	COG0793	Tail-specific protease	gnl|IGB|bin.83_1	Bacteria	Bacteroidota	Flavobacteriia	Flavobacteriales	Flavobacteriaceae
bin.118_00579	6209	759	glpG	3.4.21.105		Rhomboid protease GlpG	gnl|IGB|bin.118_6	Bacteria	Bacteroidota	Flavobacteriia	Flavobacteriales	Flavobacteriaceae
bin.134_00786	6210	351	glpG_1	3.4.21.105		Rhomboid protease GlpG	gnl|IGB|bin.134_5	Bacteria	Bacteroidota	Flavobacteriia	Flavobacteriales	Flavobacteriaceae
bin.134_02433	6211	744	glpG_2	3.4.21.105		Rhomboid protease GlpG	gnl|IGB|bin.134_32	Bacteria	Bacteroidota	Flavobacteriia	Flavobacteriales	Flavobacteriaceae
bin.144_02483	6212	645	glpG	3.4.21.105		Rhomboid protease GlpG	gnl|IGB|bin.144_4	Bacteria	Bacteroidota	Flavobacteriia	Flavobacteriales	Flavobacteriaceae
bin.147_00817	6213	735	glpG	3.4.21.105		Rhomboid protease GlpG	gnl|IGB|bin.147_3	Bacteria	Bacteroidota	Flavobacteriia	Flavobacteriales	Flavobacteriaceae
bin.153_01011	6214	342	glpG_1	3.4.21.105		Rhomboid protease GlpG	gnl|IGB|bin.153_7	Bacteria	Bacteroidota	Flavobacteriia	Flavobacteriales	Flavobacteriaceae
bin.34_00924	6215	285	glpG	3.4.21.105		Rhomboid protease GlpG	gnl|IGB|bin.34_6	Bacteria	Bacteroidota	Flavobacteriia	Flavobacteriales	Flavobacteriaceae
bin.50_01030	6216	762	glpG	3.4.21.105		Rhomboid protease GlpG	gnl|IGB|bin.50_3	Bacteria	Bacteroidota	Flavobacteriia	Flavobacteriales	Flavobacteriaceae
bin.57_00867	6217	756	glpG	3.4.21.105		Rhomboid protease GlpG	gnl|IGB|bin.57_2	Bacteria	Bacteroidota	Flavobacteriia	Flavobacteriales	Flavobacteriaceae
bin.77_00028	6218	756	glpG	3.4.21.105		Rhomboid protease GlpG	gnl|IGB|bin.77_1	Bacteria	Bacteroidota	Flavobacteriia	Flavobacteriales	Flavobacteriaceae
bin.112_00468	6272	519	degP	3.4.21.107	COG0265	Periplasmic serine endoprotease DegP	gnl|IGB|bin.112_1	Bacteria	Bacteroidota	Flavobacteriia	Flavobacteriales	Flavobacteriaceae
bin.134_00558	6273	1017	degP	3.4.21.107	COG0265	Periplasmic serine endoprotease DegP	gnl|IGB|bin.134_4	Bacteria	Bacteroidota	Flavobacteriia	Flavobacteriales	Flavobacteriaceae
bin.134_01181	6274	1251	degQ	3.4.21.107	COG0265	Periplasmic pH-dependent serine endoprotease DegQ	gnl|IGB|bin.134_8	Bacteria	Bacteroidota	Flavobacteriia	Flavobacteriales	Flavobacteriaceae
bin.136_03200	6275	870	degQ	3.4.21.107	COG0265	Periplasmic pH-dependent serine endoprotease DegQ	gnl|IGB|bin.136_9	Bacteria	Bacteroidota	Flavobacteriia	Flavobacteriales	Flavobacteriaceae
bin.152_00487	6276	1281	degP	3.4.21.107	COG0265	Periplasmic serine endoprotease DegP	gnl|IGB|bin.152_7	Bacteria	Bacteroidota	Flavobacteriia	Flavobacteriales	Flavobacteriaceae
bin.41_00524	6277	606	degQ	3.4.21.107	COG0265	Periplasmic pH-dependent serine endoprotease DegQ	gnl|IGB|bin.41_1	Bacteria	Bacteroidota	Flavobacteriia	Flavobacteriales	Flavobacteriaceae
bin.66_00166	6278	1410	degQ	3.4.21.107	COG0265	Periplasmic pH-dependent serine endoprotease DegQ	gnl|IGB|bin.66_2	Bacteria	Bacteroidota	Flavobacteriia	Flavobacteriales	Flavobacteriaceae
bin.107_00522	6348	1539		3.4.21.26		Prolyl endopeptidase	gnl|IGB|bin.107_2	Bacteria	Bacteroidota	Flavobacteriia	Flavobacteriales	Flavobacteriaceae
bin.107_00523	6349	246		3.4.21.26		Prolyl endopeptidase	gnl|IGB|bin.107_2	Bacteria	Bacteroidota	Flavobacteriia	Flavobacteriales	Flavobacteriaceae
bin.112_00908	6350	609	f1pep1_1	3.4.21.26		Prolyl endopeptidase	gnl|IGB|bin.112_4	Bacteria	Bacteroidota	Flavobacteriia	Flavobacteriales	Flavobacteriaceae
bin.112_00909	6351	384	f1pep1_2	3.4.21.26		Prolyl endopeptidase	gnl|IGB|bin.112_4	Bacteria	Bacteroidota	Flavobacteriia	Flavobacteriales	Flavobacteriaceae
bin.112_00910	6352	1065		3.4.21.26		Prolyl endopeptidase	gnl|IGB|bin.112_4	Bacteria	Bacteroidota	Flavobacteriia	Flavobacteriales	Flavobacteriaceae
bin.144_00586	6353	969		3.4.21.26		Prolyl endopeptidase	gnl|IGB|bin.144_1	Bacteria	Bacteroidota	Flavobacteriia	Flavobacteriales	Flavobacteriaceae
bin.144_00587	6354	1191	f1pep1	3.4.21.26		Prolyl endopeptidase	gnl|IGB|bin.144_1	Bacteria	Bacteroidota	Flavobacteriia	Flavobacteriales	Flavobacteriaceae
bin.36_00543	6355	2160		3.4.21.26		Prolyl endopeptidase	gnl|IGB|bin.36_2	Bacteria	Bacteroidota	Flavobacteriia	Flavobacteriales	Flavobacteriaceae
bin.54_00274	6356	1092		3.4.21.26		Prolyl endopeptidase	gnl|IGB|bin.54_2	Bacteria	Bacteroidota	Flavobacteriia	Flavobacteriales	Flavobacteriaceae
bin.54_00275	6357	621		3.4.21.26		Prolyl endopeptidase	gnl|IGB|bin.54_2	Bacteria	Bacteroidota	Flavobacteriia	Flavobacteriales	Flavobacteriaceae
bin.57_00471	6358	2172		3.4.21.26		Prolyl endopeptidase	gnl|IGB|bin.57_1	Bacteria	Bacteroidota	Flavobacteriia	Flavobacteriales	Flavobacteriaceae
bin.68_00073	6359	2166		3.4.21.26		Prolyl endopeptidase	gnl|IGB|bin.68_1	Bacteria	Bacteroidota	Flavobacteriia	Flavobacteriales	Flavobacteriaceae
[truncated: 11,038 more rows]
