# Supplementary material for: Rich microbial and depolymerising diversity in Antarctic krill gut
Source: Microbiol Spectr. 2024 Mar 11;12(4):e04035-23. doi: 10.1128/spectrum.04035-23 (PMC10986584; doi:10.1128/spectrum.04035-23)
Supplement: Table S3 — Predicted hydrolytic enzymes underlying Fig. 5CD. [file spectrum.04035-23-s0006.xlsx]

## Sheet: Tabelle1
TABLE S3 Hydrolases and alginate lyases predicted from the cultivated variety microbiome, targeting the tested biopolymers, and integrated in Fig. 5CD.
Locus tag	Dataset no.	Gene	EC no.	COG	Product	Contig no.	Superkingdom	Phylum	Class	Order	Family	Genus	Species
bin.1_05373	873	lip3	3.1.1.3		Lipase 3	gnl|IGB|bin.1_288	Bacteria	Pseudomonadota	Gammaproteobacteria	Alteromonadales	Colwelliaceae	Colwellia	Colwellia sp. Arc7-635
bin.94_00243	948	lip1	3.1.1.3		Lipase 1	gnl|IGB|bin.94_4	Bacteria	Pseudomonadota	Gammaproteobacteria	Pseudomonadales	Marinobacteraceae	Marinobacter	Marinobacter sp. LV10R510-11A
bin.142_00173	1083	lip	3.1.1.3	COG1075	Triacylglycerol lipase	gnl|IGB|bin.142_1	Bacteria	Pseudomonadota	Gammaproteobacteria	Moraxellales	Moraxellaceae
bin.142_00768	891	lip3_1	3.1.1.3		Lipase 3	gnl|IGB|bin.142_5	Bacteria	Pseudomonadota	Gammaproteobacteria	Moraxellales	Moraxellaceae
bin.142_01624	567	lip3_2	3.1.1.3		Lipase 3	gnl|IGB|bin.142_15	Bacteria	Pseudomonadota	Gammaproteobacteria	Moraxellales	Moraxellaceae
bin.142_01625	351	lip3_3	3.1.1.3		Lipase 3	gnl|IGB|bin.142_15	Bacteria	Pseudomonadota	Gammaproteobacteria	Moraxellales	Moraxellaceae
bin.142_01782	918	lip3_4	3.1.1.3		Lipase 3	gnl|IGB|bin.142_17	Bacteria	Pseudomonadota	Gammaproteobacteria	Moraxellales	Moraxellaceae	Psychrobacter
bin.142_03294	1953	lip-1	3.1.1.3		Lipase 1	gnl|IGB|bin.142_65	Bacteria	Pseudomonadota	Gammaproteobacteria	Moraxellales	Moraxellaceae
bin.142_03860	414	lip2_1	3.1.1.3		Lipase 2	gnl|IGB|bin.142_108	Bacteria	Pseudomonadota	Gammaproteobacteria	Moraxellales	Moraxellaceae	Psychrobacter
bin.142_04054	1443	lip2_2	3.1.1.3		Lipase 2	gnl|IGB|bin.142_121	Bacteria	Pseudomonadota	Gammaproteobacteria	Moraxellales	Moraxellaceae
bin.142_04055	1272	lip2_3	3.1.1.3		Lipase 2	gnl|IGB|bin.142_121	Bacteria	Pseudomonadota	Gammaproteobacteria	Moraxellales	Moraxellaceae
bin.142_04113	1251	lip2_4	3.1.1.3		Lipase 2	gnl|IGB|bin.142_123	Bacteria	Pseudomonadota	Gammaproteobacteria	Moraxellales	Moraxellaceae
bin.153_08919	948	lip3	3.1.1.3		Lipase 3	gnl|IGB|bin.153_203	Bacteria	Pseudomonadota	Gammaproteobacteria	Moraxellales	Moraxellaceae	Psychrobacter
bin.19_00372	1077	lip	3.1.1.3	COG1075	Triacylglycerol lipase	gnl|IGB|bin.19_16	Bacteria	Pseudomonadota	Gammaproteobacteria	Moraxellales	Moraxellaceae	Psychrobacter	Psychrobacter sp. 28M-43
bin.26_00062	945	lip3	3.1.1.3		Lipase 3	gnl|IGB|bin.26_1	Bacteria	Pseudomonadota	Gammaproteobacteria	Moraxellales	Moraxellaceae
bin.26_00393	933	lip1	3.1.1.3		Lipase 1	gnl|IGB|bin.26_6	Bacteria	Pseudomonadota	Gammaproteobacteria	Moraxellales	Moraxellaceae	Psychrobacter
bin.5_00911	660	lip2_1	3.1.1.3		Lipase 2	gnl|IGB|bin.5_33	Bacteria	Pseudomonadota	Gammaproteobacteria	Moraxellales	Moraxellaceae
bin.5_00912	552	lip2_2	3.1.1.3		Lipase 2	gnl|IGB|bin.5_33	Bacteria	Pseudomonadota	Gammaproteobacteria	Moraxellales	Moraxellaceae
bin.5_00913	354	lip2_3	3.1.1.3		Lipase 2	gnl|IGB|bin.5_33	Bacteria	Pseudomonadota	Gammaproteobacteria	Moraxellales	Moraxellaceae
bin.5_00914	948	lip2_4	3.1.1.3		Lipase 2	gnl|IGB|bin.5_33	Bacteria	Pseudomonadota	Gammaproteobacteria	Moraxellales	Moraxellaceae
bin.52_00061	948	lip1	3.1.1.3		Lipase 1	gnl|IGB|bin.52_1	Bacteria	Pseudomonadota	Gammaproteobacteria	Moraxellales	Moraxellaceae	Psychrobacter
bin.55_00039	1083	lip	3.1.1.3	COG1075	Triacylglycerol lipase	gnl|IGB|bin.55_1	Bacteria	Pseudomonadota	Gammaproteobacteria	Moraxellales	Moraxellaceae
bin.55_00296	882	lip3_1	3.1.1.3		Lipase 3	gnl|IGB|bin.55_3	Bacteria	Pseudomonadota	Gammaproteobacteria	Moraxellales	Moraxellaceae
bin.55_00885	1455	lip2_1	3.1.1.3		Lipase 2	gnl|IGB|bin.55_10	Bacteria	Pseudomonadota	Gammaproteobacteria	Moraxellales	Moraxellaceae
bin.55_00886	1251	lip2_2	3.1.1.3		Lipase 2	gnl|IGB|bin.55_10	Bacteria	Pseudomonadota	Gammaproteobacteria	Moraxellales	Moraxellaceae
bin.55_01244	948	lip3_2	3.1.1.3		Lipase 3	gnl|IGB|bin.55_17	Bacteria	Pseudomonadota	Gammaproteobacteria	Moraxellales	Moraxellaceae
bin.55_01446	477	lip3_3	3.1.1.3		Lipase 3	gnl|IGB|bin.55_21	Bacteria	Pseudomonadota	Gammaproteobacteria	Moraxellales	Moraxellaceae
bin.55_01447	531	lip3_4	3.1.1.3		Lipase 3	gnl|IGB|bin.55_21	Bacteria	Pseudomonadota	Gammaproteobacteria	Moraxellales	Moraxellaceae
bin.61_00248	1089	lip	3.1.1.3	COG1075	Triacylglycerol lipase	gnl|IGB|bin.61_4	Bacteria	Pseudomonadota	Gammaproteobacteria	Moraxellales	Moraxellaceae	Psychrobacter
bin.9_00144	1053	lip	3.1.1.3	COG1075	Triacylglycerol lipase	gnl|IGB|bin.9_2	Bacteria	Pseudomonadota	Gammaproteobacteria	Moraxellales	Moraxellaceae	Psychrobacter
bin.93_00043	945	lip3	3.1.1.3		Lipase 3	gnl|IGB|bin.93_1	Bacteria	Pseudomonadota	Gammaproteobacteria	Moraxellales	Moraxellaceae
bin.93_00340	381	lip	3.1.1.3	COG1075	Triacylglycerol lipase	gnl|IGB|bin.93_4	Bacteria	Pseudomonadota	Gammaproteobacteria	Moraxellales	Moraxellaceae
bin.93_01841	1884	lip-1	3.1.1.3		Lipase 1	gnl|IGB|bin.93_44	Bacteria	Pseudomonadota	Gammaproteobacteria	Moraxellales	Moraxellaceae	Psychrobacter
bin.96_09710	633	lip-1	3.1.1.3		Lipase 1	gnl|IGB|bin.96_215	Bacteria	Pseudomonadota	Gammaproteobacteria	Moraxellales	Moraxellaceae	Psychrobacter
bin.96_10539	945	lip3	3.1.1.3		Lipase 3	gnl|IGB|bin.96_262	Bacteria	Pseudomonadota	Gammaproteobacteria	Moraxellales	Moraxellaceae	Psychrobacter
bin.97_02785	609	lip-1	3.1.1.3		Lipase 1	gnl|IGB|bin.97_16	Bacteria	Pseudomonadota	Gammaproteobacteria	Moraxellales	Moraxellaceae
bin.97_05897	948	lip3_1	3.1.1.3		Lipase 3	gnl|IGB|bin.97_53	Bacteria	Pseudomonadota	Gammaproteobacteria	Moraxellales	Moraxellaceae	Psychrobacter
bin.97_08235	570	hlyC	3.1.1.3	COG1075	Triacylglycerol lipase	gnl|IGB|bin.97_100	Bacteria	Pseudomonadota	Gammaproteobacteria	Moraxellales	Moraxellaceae	Psychrobacter
bin.97_09085	816	lip2_2	3.1.1.3		Lipase 2	gnl|IGB|bin.97_125	Bacteria	Pseudomonadota	Gammaproteobacteria	Moraxellales	Moraxellaceae	Psychrobacter
bin.97_09086	150	lip2_3	3.1.1.3		Lipase 2	gnl|IGB|bin.97_125	Bacteria	Pseudomonadota	Gammaproteobacteria	Moraxellales	Moraxellaceae	Psychrobacter
bin.97_11412	1299	lip2_4	3.1.1.3		Lipase 2	gnl|IGB|bin.97_235	Bacteria	Pseudomonadota	Gammaproteobacteria	Moraxellales	Moraxellaceae	Psychrobacter	Psychrobacter sp. 28M-43
bin.127_05274	1080	lip1	3.1.1.3		Lipase 1	gnl|IGB|bin.127_171	Bacteria	Pseudomonadota	Gammaproteobacteria	Alteromonadales	Pseudoalteromonadaceae	Pseudoalteromonas
bin.138_01544	969	hlyC	3.1.1.3	COG1075	Triacylglycerol lipase	gnl|IGB|bin.138_5	Bacteria	Pseudomonadota	Gammaproteobacteria	Alteromonadales	Shewanellaceae
bin.6_02442	873	lip1	3.1.1.3		Lipase 1	gnl|IGB|bin.6_168	Bacteria	Pseudomonadota	Gammaproteobacteria	Alteromonadales	Shewanellaceae
bin.70_01356	969	hlyC	3.1.1.3	COG1075	Triacylglycerol lipase	gnl|IGB|bin.70_5	Bacteria	Pseudomonadota	Gammaproteobacteria	Alteromonadales	Shewanellaceae
bin.121_02168	903	lip2_1	3.1.1.3		Lipase 2	gnl|IGB|bin.121_2	Bacteria	Pseudomonadota	Alphaproteobacteria	Rhodobacterales	unknown_Rhodobacterales
bin.121_02169	1170	lip2_2	3.1.1.3	COG1075	Lipase 2	gnl|IGB|bin.121_2	Bacteria	Pseudomonadota	Alphaproteobacteria	Rhodobacterales	unknown_Rhodobacterales
bin.117_02335	552	lip3	3.1.1.3		Lipase 3	gnl|IGB|bin.117_9	Bacteria	Pseudomonadota	Gammaproteobacteria	Unknown	Unknown
bin.108_01595	924	hlyC	3.1.1.3	COG1075	Triacylglycerol lipase	gnl|IGB|bin.108_6				Unknown	Unknown
bin.142_02974	948	lip3_5	3.1.1.3		Lipase 3	gnl|IGB|bin.142_49				Unknown	Unknown
bin.142_02995	948	lip1	3.1.1.3		Lipase 1	gnl|IGB|bin.142_50				Unknown	Unknown
bin.142_03717	948	lip3_6	3.1.1.3		Lipase 3	gnl|IGB|bin.142_96				Unknown	Unknown
bin.4_02460	912	hlyC_1	3.1.1.3	COG1075	Triacylglycerol lipase	gnl|IGB|bin.4_15				Unknown	Unknown
bin.4_02463	927	hlyC_2	3.1.1.3	COG1075	Triacylglycerol lipase	gnl|IGB|bin.4_15				Unknown	Unknown
bin.5_01629	381	lipL	3.1.1.3		Triacylglycerol lipase	gnl|IGB|bin.5_73				Unknown	Unknown
bin.55_01466	948	lip3_5	3.1.1.3		Lipase 3	gnl|IGB|bin.55_22				Unknown	Unknown
bin.55_02189	1215	lip2_3	3.1.1.3		Lipase 2	gnl|IGB|bin.55_47				Unknown	Unknown
bin.55_02190	537	lip2_4	3.1.1.3		Lipase 2	gnl|IGB|bin.55_47				Unknown	Unknown
bin.55_02191	354	lip2_5	3.1.1.3		Lipase 2	gnl|IGB|bin.55_47				Unknown	Unknown
bin.6_01256	969	hlyC	3.1.1.3	COG1075	Triacylglycerol lipase	gnl|IGB|bin.6_48				Unknown	Unknown
bin.97_04721	1413	lip2_1	3.1.1.3		Lipase 2	gnl|IGB|bin.97_36				Unknown	Unknown
bin.97_11128	945	lip3_2	3.1.1.3		Lipase 3	gnl|IGB|bin.97_216				Unknown	Unknown
bin.1_04874	678	estB	3.1.1.1	COG0400	Carboxylesterase 2	gnl|IGB|bin.1_224	Bacteria	Pseudomonadota	Gammaproteobacteria	Alteromonadales	Colwelliaceae	Colwellia	Colwellia sp. Arc7-635
bin.101_00033	513	estB	3.1.1.1	COG0400	Carboxylesterase 2	gnl|IGB|bin.101_1	Bacteria	Pseudomonadota	Gammaproteobacteria	Alteromonadales	Colwelliaceae
bin.109_00989	930	nlhH	3.1.1.1	COG0657	Carboxylesterase NlhH	gnl|IGB|bin.109_4	Bacteria	Pseudomonadota	Gammaproteobacteria	Alteromonadales	Colwelliaceae
bin.24_00322	675	estB	3.1.1.1	COG0400	Carboxylesterase 2	gnl|IGB|bin.24_4	Bacteria	Pseudomonadota	Gammaproteobacteria	Alteromonadales	Colwelliaceae
bin.105_00639	633	estB	3.1.1.1	COG0400	Carboxylesterase 2	gnl|IGB|bin.105_2	Bacteria	Bacteroidota	Flavobacteriia	Flavobacteriales	Flavobacteriaceae
bin.118_00099	216	tesA	3.1.1.1	COG2755	Esterase TesA	gnl|IGB|bin.118_1	Bacteria	Bacteroidota	Flavobacteriia	Flavobacteriales	Flavobacteriaceae
bin.118_00545	924	estD	3.1.1.1	COG1073	Esterase EstD	gnl|IGB|bin.118_6	Bacteria	Bacteroidota	Flavobacteriia	Flavobacteriales	Flavobacteriaceae
bin.134_00653	636	estB_1	3.1.1.1	COG0400	Carboxylesterase 2	gnl|IGB|bin.134_4	Bacteria	Bacteroidota	Flavobacteriia	Flavobacteriales	Flavobacteriaceae
bin.134_01337	651	estB_2	3.1.1.1	COG0400	Carboxylesterase 2	gnl|IGB|bin.134_10	Bacteria	Bacteroidota	Flavobacteriia	Flavobacteriales	Flavobacteriaceae
bin.144_00958	654	estD_1	3.1.1.1	COG1073	Esterase EstD	gnl|IGB|bin.144_1	Bacteria	Bacteroidota	Flavobacteriia	Flavobacteriales	Flavobacteriaceae
bin.144_02444	924	estD_2	3.1.1.1	COG1073	Esterase EstD	gnl|IGB|bin.144_4	Bacteria	Bacteroidota	Flavobacteriia	Flavobacteriales	Flavobacteriaceae
bin.21_00043	267	tesA	3.1.1.1	COG2755	Esterase TesA	gnl|IGB|bin.21_1	Bacteria	Bacteroidota	Flavobacteriia	Flavobacteriales	Flavobacteriaceae
bin.34_01502	924	estD	3.1.1.1	COG1073	Esterase EstD	gnl|IGB|bin.34_14	Bacteria	Bacteroidota	Flavobacteriia	Flavobacteriales	Flavobacteriaceae
bin.41_00544	648	estB	3.1.1.1	COG0400	Carboxylesterase 2	gnl|IGB|bin.41_1	Bacteria	Bacteroidota	Flavobacteriia	Flavobacteriales	Flavobacteriaceae
bin.57_02422	657	estB	3.1.1.1	COG0400	Carboxylesterase 2	gnl|IGB|bin.57_7	Bacteria	Bacteroidota	Flavobacteriia	Flavobacteriales	Flavobacteriaceae
bin.71_00351	657	estB	3.1.1.1	COG0400	Carboxylesterase 2	gnl|IGB|bin.71_4	Bacteria	Bacteroidota	Flavobacteriia	Flavobacteriales	Flavobacteriaceae
bin.77_00058	924	estD	3.1.1.1	COG1073	Esterase EstD	gnl|IGB|bin.77_1	Bacteria	Bacteroidota	Flavobacteriia	Flavobacteriales	Flavobacteriaceae
bin.83_00694	1311	estD	3.1.1.1	COG1073	Esterase EstD	gnl|IGB|bin.83_2	Bacteria	Bacteroidota	Flavobacteriia	Flavobacteriales	Flavobacteriaceae
bin.96_04310	663	nlhH	3.1.1.1	COG0657	Carboxylesterase NlhH	gnl|IGB|bin.96_49	Bacteria	Bacteroidota	Flavobacteriia	Flavobacteriales	Flavobacteriaceae
bin.115_01851	666	estB	3.1.1.1	COG0400	Carboxylesterase 2	gnl|IGB|bin.115_2	Bacteria	Pseudomonadota	Gammaproteobacteria	Oceanospirillales	Halomonadaceae
bin.115_02147	699	tesA	3.1.1.1	COG2755	Esterase TesA	gnl|IGB|bin.115_2	Bacteria	Pseudomonadota	Gammaproteobacteria	Oceanospirillales	Halomonadaceae
bin.32_00269	243	estB	3.1.1.1	COG0400	Carboxylesterase 2	gnl|IGB|bin.32_1	Bacteria	Pseudomonadota	Gammaproteobacteria	Oceanospirillales	Halomonadaceae
bin.32_00543	699	tesA	3.1.1.1	COG2755	Esterase TesA	gnl|IGB|bin.32_1	Bacteria	Pseudomonadota	Gammaproteobacteria	Oceanospirillales	Halomonadaceae
bin.32_02191	822	nlhH	3.1.1.1	COG0657	Carboxylesterase NlhH	gnl|IGB|bin.32_5	Bacteria	Pseudomonadota	Gammaproteobacteria	Oceanospirillales	Halomonadaceae
bin.96_06888	660	estB_1	3.1.1.1	COG0400	Carboxylesterase 2	gnl|IGB|bin.96_109	Bacteria	Pseudomonadota	Gammaproteobacteria	Pseudomonadales	Marinobacteraceae	Marinobacter
bin.139_00155	417	tesA	3.1.1.1	COG2755	Esterase TesA	gnl|IGB|bin.139_2	Bacteria	Pseudomonadota	Gammaproteobacteria	Moraxellales	Moraxellaceae	Psychrobacter
bin.142_01870	672	estB_1	3.1.1.1	COG0400	Carboxylesterase 2	gnl|IGB|bin.142_19	Bacteria	Pseudomonadota	Gammaproteobacteria	Moraxellales	Moraxellaceae	Psychrobacter
bin.142_03655	672	estB_2	3.1.1.1	COG0400	Carboxylesterase 2	gnl|IGB|bin.142_90	Bacteria	Pseudomonadota	Gammaproteobacteria	Moraxellales	Moraxellaceae
bin.15_00301	672	estB_1	3.1.1.1	COG0400	Carboxylesterase 2	gnl|IGB|bin.15_4	Bacteria	Pseudomonadota	Gammaproteobacteria	Moraxellales	Moraxellaceae	Psychrobacter
bin.15_00319	672	estB_2	3.1.1.1	COG0400	Carboxylesterase 2	gnl|IGB|bin.15_4	Bacteria	Pseudomonadota	Gammaproteobacteria	Moraxellales	Moraxellaceae	Psychrobacter
bin.153_08179	1467		3.1.1.1	COG2272	Carboxylesterase	gnl|IGB|bin.153_168	Bacteria	Pseudomonadota	Gammaproteobacteria	Moraxellales	Moraxellaceae	Psychrobacter	Psychrobacter sp. 28M-43
bin.55_00556	1953	estA	3.1.1.1	COG3240	Esterase EstA	gnl|IGB|bin.55_5	Bacteria	Pseudomonadota	Gammaproteobacteria	Moraxellales	Moraxellaceae
bin.55_02539	573	tesA	3.1.1.1	COG2755	Esterase TesA	gnl|IGB|bin.55_64	Bacteria	Pseudomonadota	Gammaproteobacteria	Moraxellales	Moraxellaceae	Psychrobacter
bin.61_00049	672	estB	3.1.1.1	COG0400	Carboxylesterase 2	gnl|IGB|bin.61_1	Bacteria	Pseudomonadota	Gammaproteobacteria	Moraxellales	Moraxellaceae
bin.67_00022	672	estB	3.1.1.1	COG0400	Carboxylesterase 2	gnl|IGB|bin.67_1	Bacteria	Pseudomonadota	Gammaproteobacteria	Moraxellales	Moraxellaceae	Psychrobacter
bin.74_00299	522	tesA	3.1.1.1	COG2755	Esterase TesA	gnl|IGB|bin.74_5	Bacteria	Pseudomonadota	Gammaproteobacteria	Moraxellales	Moraxellaceae	Psychrobacter
bin.96_07430	498	estB_2	3.1.1.1	COG0400	Carboxylesterase 2	gnl|IGB|bin.96_126	Bacteria	Pseudomonadota	Gammaproteobacteria	Moraxellales	Moraxellaceae
bin.96_09711	1224	estP	3.1.1.1	COG3240	Esterase EstP	gnl|IGB|bin.96_215	Bacteria	Pseudomonadota	Gammaproteobacteria	Moraxellales	Moraxellaceae	Psychrobacter
bin.97_02784	564	estP_1	3.1.1.1	COG3240	Esterase EstP	gnl|IGB|bin.97_16	Bacteria	Pseudomonadota	Gammaproteobacteria	Moraxellales	Moraxellaceae
bin.97_03707	672	estB_2	3.1.1.1	COG0400	Carboxylesterase 2	gnl|IGB|bin.97_24	Bacteria	Pseudomonadota	Gammaproteobacteria	Moraxellales	Moraxellaceae
bin.97_10453	672	estB_4	3.1.1.1	COG0400	Carboxylesterase 2	gnl|IGB|bin.97_180	Bacteria	Pseudomonadota	Gammaproteobacteria	Moraxellales	Moraxellaceae	Psychrobacter
bin.113_02319	657	estB	3.1.1.1	COG0400	Carboxylesterase 2	gnl|IGB|bin.113_67	Bacteria	Pseudomonadota	Gammaproteobacteria	Alteromonadales	Pseudoalteromonadaceae	Pseudoalteromonas
bin.113_02338	234	tesA	3.1.1.1	COG2755	Esterase TesA	gnl|IGB|bin.113_68	Bacteria	Pseudomonadota	Gammaproteobacteria	Alteromonadales	Pseudoalteromonadaceae	Pseudoalteromonas
bin.2_00593	657	estB	3.1.1.1	COG0400	Carboxylesterase 2	gnl|IGB|bin.2_8	Bacteria	Pseudomonadota	Gammaproteobacteria	Alteromonadales	Pseudoalteromonadaceae	Pseudoalteromonas
bin.2_02419	624	tesA	3.1.1.1	COG2755	Esterase TesA	gnl|IGB|bin.2_86	Bacteria	Pseudomonadota	Gammaproteobacteria	Alteromonadales	Pseudoalteromonadaceae	Pseudoalteromonas
bin.58_00153	351	tesA	3.1.1.1	COG2755	Esterase TesA	gnl|IGB|bin.58_1	Bacteria	Pseudomonadota	Gammaproteobacteria	Alteromonadales	Pseudoalteromonadaceae
bin.65_00573	390	estB_1	3.1.1.1	COG0400	Carboxylesterase 2	gnl|IGB|bin.65_7	Bacteria	Pseudomonadota	Gammaproteobacteria	Alteromonadales	Pseudoalteromonadaceae	Pseudoalteromonas	Pseudoalteromonas sp. LC2018020214
bin.65_00574	306	estB_2	3.1.1.1	COG0400	Carboxylesterase 2	gnl|IGB|bin.65_7	Bacteria	Pseudomonadota	Gammaproteobacteria	Alteromonadales	Pseudoalteromonadaceae	Pseudoalteromonas	Pseudoalteromonas sp. LC2018020214
bin.81_00028	657	estB	3.1.1.1	COG0400	Carboxylesterase 2	gnl|IGB|bin.81_1	Bacteria	Pseudomonadota	Gammaproteobacteria	Alteromonadales	Pseudoalteromonadaceae
bin.138_00353	645	estB	3.1.1.1	COG0400	Carboxylesterase 2	gnl|IGB|bin.138_1	Bacteria	Pseudomonadota	Gammaproteobacteria	Alteromonadales	Shewanellaceae
bin.6_00868	669	estB	3.1.1.1	COG0400	Carboxylesterase 2	gnl|IGB|bin.6_27	Bacteria	Pseudomonadota	Gammaproteobacteria	Alteromonadales	Shewanellaceae	Shewanella	Shewanella sp. Arc9-LZ
bin.70_00283	615	estB	3.1.1.1	COG0400	Carboxylesterase 2	gnl|IGB|bin.70_1	Bacteria	Pseudomonadota	Gammaproteobacteria	Alteromonadales	Shewanellaceae
bin.106_01415	657	estB	3.1.1.1	COG0400	Carboxylesterase 2	gnl|IGB|bin.106_13				Unknown	Unknown
bin.117_00165	672	estB	3.1.1.1	COG0400	Carboxylesterase 2	gnl|IGB|bin.117_1	Bacteria	Pseudomonadota	Gammaproteobacteria	Unknown	Unknown
bin.118_00613	657	estB	3.1.1.1	COG0400	Carboxylesterase 2	gnl|IGB|bin.118_7				Unknown	Unknown
bin.144_03252	489	estB	3.1.1.1	COG0400	Carboxylesterase 2	gnl|IGB|bin.144_5				Unknown	Unknown
bin.152_00577	777	estD	3.1.1.1	COG1073	Esterase EstD	gnl|IGB|bin.152_9				Unknown	Unknown
bin.153_02749	834	estP	3.1.1.1	COG3240	Esterase EstP	gnl|IGB|bin.153_28				Unknown	Unknown
bin.153_05079	624	tesA_1	3.1.1.1	COG2755	Esterase TesA	gnl|IGB|bin.153_70				Unknown	Unknown
bin.153_09150	507	tesA_2	3.1.1.1	COG2755	Esterase TesA	gnl|IGB|bin.153_215				Unknown	Unknown
bin.153_09670	936	estD	3.1.1.1	COG1073	Esterase EstD	gnl|IGB|bin.153_246				Unknown	Unknown
bin.4_02641	1032	nlhH	3.1.1.1	COG0657	Carboxylesterase NlhH	gnl|IGB|bin.4_16				Unknown	Unknown
bin.4_04505	678	estB	3.1.1.1	COG0400	Carboxylesterase 2	gnl|IGB|bin.4_43				Unknown	Unknown
bin.48_00278	966	nap	3.1.1.1	COG0596	putative carboxylesterase nap	gnl|IGB|bin.48_3				Unknown	Unknown
bin.48_00295	642	estB	3.1.1.1	COG0400	Carboxylesterase 2	gnl|IGB|bin.48_3				Unknown	Unknown
bin.5_01200	492	tesA	3.1.1.1	COG2755	Esterase TesA	gnl|IGB|bin.5_47				Unknown	Unknown
bin.8_01459	759	estB	3.1.1.1	COG0400	Carboxylesterase 2	gnl|IGB|bin.8_84				Unknown	Unknown
bin.84_00512	585	estB	3.1.1.1	COG0400	Carboxylesterase 2	gnl|IGB|bin.84_1				Unknown	Unknown
bin.87_01892	675	estB	3.1.1.1	COG0400	Carboxylesterase 2	gnl|IGB|bin.87_10				Unknown	Unknown
bin.92_00287	342	nap	3.1.1.1	COG0596	putative carboxylesterase nap	gnl|IGB|bin.92_3				Unknown	Unknown
bin.97_03054	549	estB_1	3.1.1.1	COG0400	Carboxylesterase 2	gnl|IGB|bin.97_18				Unknown	Unknown
bin.97_06148	672	estB_3	3.1.1.1	COG0400	Carboxylesterase 2	gnl|IGB|bin.97_57				Unknown	Unknown
bin.97_10251	666	estA	3.1.1.1	COG3240	Esterase EstA	gnl|IGB|bin.97_171				Unknown	Unknown
bin.97_10252	777	estP_2	3.1.1.1	COG3240	Esterase EstP	gnl|IGB|bin.97_171				Unknown	Unknown
bin.1_03785	834	alyA	4.2.2.3		Alginate lyase	gnl|IGB|bin.1_135	Bacteria	Pseudomonadota	Gammaproteobacteria	Alteromonadales	Colwelliaceae	Colwellia	Colwellia sp. Arc7-635
bin.151_01151	1047	alyA	4.2.2.3		Alginate lyase	gnl|IGB|bin.151_18	Bacteria	Pseudomonadota	Gammaproteobacteria	Alteromonadales	Colwelliaceae	Colwellia	Colwellia sp. Arc7-635
bin.1_00655	891		4.2.2.26		Alginate lyase	gnl|IGB|bin.1_11	Bacteria	Pseudomonadota	Gammaproteobacteria	Alteromonadales	Colwelliaceae	Colwellia	Colwellia sp. Arc7-635
bin.1_00656	1374		4.2.2.26		Exo-oligoalginate lyase	gnl|IGB|bin.1_11	Bacteria	Pseudomonadota	Gammaproteobacteria	Alteromonadales	Colwelliaceae	Colwellia	Colwellia sp. Arc7-635
bin.109_01830	195		4.2.2.26		Exo-oligoalginate lyase	gnl|IGB|bin.109_13	Bacteria	Pseudomonadota	Gammaproteobacteria	Alteromonadales	Colwelliaceae
bin.109_01831	1281		4.2.2.26		Exo-oligoalginate lyase	gnl|IGB|bin.109_13	Bacteria	Pseudomonadota	Gammaproteobacteria	Alteromonadales	Colwelliaceae
bin.1_00727	1260	amy_1	3.2.1.1		Alpha-amylase	gnl|IGB|bin.1_12	Bacteria	Pseudomonadota	Gammaproteobacteria	Alteromonadales	Colwelliaceae	Colwellia	Colwellia sp. Arc7-635
bin.1_00728	477	amy_2	3.2.1.1		Alpha-amylase	gnl|IGB|bin.1_12	Bacteria	Pseudomonadota	Gammaproteobacteria	Alteromonadales	Colwelliaceae	Colwellia	Colwellia sp. Arc7-635
bin.137_00141	1179	amy	3.2.1.1		Alpha-amylase	gnl|IGB|bin.137_3	Bacteria	Pseudomonadota	Gammaproteobacteria	Alteromonadales	Colwelliaceae	Colwellia	Colwellia sp. Arc7-635
bin.96_05397	1833	amy	3.2.1.1		Alpha-amylase	gnl|IGB|bin.96_71	Bacteria	Pseudomonadota	Gammaproteobacteria	Alteromonadales	Colwelliaceae
bin.112_00622	1200		4.2.2.26		Exo-oligoalginate lyase	gnl|IGB|bin.112_2	Bacteria	Bacteroidota	Flavobacteriia	Flavobacteriales	Flavobacteriaceae
bin.112_00623	363		4.2.2.26		Alginate lyase	gnl|IGB|bin.112_2	Bacteria	Bacteroidota	Flavobacteriia	Flavobacteriales	Flavobacteriaceae
bin.64_00246	2142		4.2.2.26		Exo-oligoalginate lyase	gnl|IGB|bin.64_2	Bacteria	Bacteroidota	Flavobacteriia	Flavobacteriales	Flavobacteriaceae
bin.112_00184	1671	malS	3.2.1.1	COG0366	Periplasmic alpha-amylase	gnl|IGB|bin.112_1	Bacteria	Bacteroidota	Flavobacteriia	Flavobacteriales	Flavobacteriaceae
bin.41_00284	1563	malS	3.2.1.1	COG0366	Periplasmic alpha-amylase	gnl|IGB|bin.41_1	Bacteria	Bacteroidota	Flavobacteriia	Flavobacteriales	Flavobacteriaceae
bin.105_00785	504	chiC	3.2.1.14		Chitinase C	gnl|IGB|bin.105_3	Bacteria	Bacteroidota	Flavobacteriia	Flavobacteriales	Flavobacteriaceae
bin.134_02450	663	celZ	3.2.1.4	COG2730	Endoglucanase Z	gnl|IGB|bin.134_32	Bacteria	Bacteroidota	Flavobacteriia	Flavobacteriales	Flavobacteriaceae
bin.147_00675	492	celA_1	3.2.1.4		Endoglucanase A	gnl|IGB|bin.147_2	Bacteria	Bacteroidota	Flavobacteriia	Flavobacteriales	Flavobacteriaceae
bin.147_00676	720	celA_2	3.2.1.4		Endoglucanase A	gnl|IGB|bin.147_2	Bacteria	Bacteroidota	Flavobacteriia	Flavobacteriales	Flavobacteriaceae
bin.115_02408	1083	xynZ	3.2.1.8	COG2382	Endo-1,4-beta-xylanase Z	gnl|IGB|bin.115_3	Bacteria	Pseudomonadota	Gammaproteobacteria	Oceanospirillales	Halomonadaceae
bin.127_04072	657	alyA	4.2.2.3		Alginate lyase	gnl|IGB|bin.127_93	Bacteria	Pseudomonadota	Gammaproteobacteria	Alteromonadales	Pseudoalteromonadaceae	Pseudoalteromonas
bin.51_00094	1104	alyA	4.2.2.3		Alginate lyase	gnl|IGB|bin.51_3	Bacteria	Pseudomonadota	Gammaproteobacteria	Alteromonadales	Pseudoalteromonadaceae	Pseudoalteromonas
bin.106_02207	1992		4.2.2.26		Exo-oligoalginate lyase	gnl|IGB|bin.106_30	Bacteria	Pseudomonadota	Gammaproteobacteria	Alteromonadales	Pseudoalteromonadaceae	Pseudoalteromonas
bin.153_09728	2211		4.2.2.26		Exo-oligoalginate lyase	gnl|IGB|bin.153_250	Bacteria	Pseudomonadota	Gammaproteobacteria	Alteromonadales	Pseudoalteromonadaceae	Pseudoalteromonas	Pseudoalteromonas translucida
bin.2_01523	1752		4.2.2.26		Exo-oligoalginate lyase	gnl|IGB|bin.2_30	Bacteria	Pseudomonadota	Gammaproteobacteria	Alteromonadales	Pseudoalteromonadaceae	Pseudoalteromonas
bin.28_00798	564		4.2.2.26		Exo-oligoalginate lyase	gnl|IGB|bin.28_15	Bacteria	Pseudomonadota	Gammaproteobacteria	Alteromonadales	Pseudoalteromonadaceae	Pseudoalteromonas	Pseudoalteromonas translucida
bin.28_00799	486		4.2.2.26		Exo-oligoalginate lyase	gnl|IGB|bin.28_15	Bacteria	Pseudomonadota	Gammaproteobacteria	Alteromonadales	Pseudoalteromonadaceae	Pseudoalteromonas	Pseudoalteromonas translucida
bin.28_00800	936		4.2.2.26		Exo-oligoalginate lyase	gnl|IGB|bin.28_15	Bacteria	Pseudomonadota	Gammaproteobacteria	Alteromonadales	Pseudoalteromonadaceae	Pseudoalteromonas	Pseudoalteromonas translucida
bin.65_00986	2091		4.2.2.26		Exo-oligoalginate lyase	gnl|IGB|bin.65_18	Bacteria	Pseudomonadota	Gammaproteobacteria	Alteromonadales	Pseudoalteromonadaceae	Pseudoalteromonas
bin.127_05116	1698	amy	3.2.1.1		Alpha-amylase	gnl|IGB|bin.127_157	Bacteria	Pseudomonadota	Gammaproteobacteria	Alteromonadales	Pseudoalteromonadaceae	Pseudoalteromonas
bin.2_02194	1716		3.2.1.1	COG0366	Alpha-amylase	gnl|IGB|bin.2_67	Bacteria	Pseudomonadota	Gammaproteobacteria	Alteromonadales	Pseudoalteromonadaceae	Pseudoalteromonas
bin.29_00070	1713		3.2.1.1	COG0366	Alpha-amylase	gnl|IGB|bin.29_1	Bacteria	Pseudomonadota	Gammaproteobacteria	Alteromonadales	Pseudoalteromonadaceae
bin.106_01135	459	endo I	3.2.1.14		Chitodextrinase	gnl|IGB|bin.106_9	Bacteria	Pseudomonadota	Gammaproteobacteria	Alteromonadales	Pseudoalteromonadaceae
bin.58_00162	459	endo I_1	3.2.1.14		Chitodextrinase	gnl|IGB|bin.58_2	Bacteria	Pseudomonadota	Gammaproteobacteria	Alteromonadales	Pseudoalteromonadaceae
bin.58_00163	267	endo I_2	3.2.1.14		Chitodextrinase	gnl|IGB|bin.58_2	Bacteria	Pseudomonadota	Gammaproteobacteria	Alteromonadales	Pseudoalteromonadaceae
bin.127_02293	624	celZ_1	3.2.1.4	COG2730	Endoglucanase Z	gnl|IGB|bin.127_33	Bacteria	Pseudomonadota	Gammaproteobacteria	Alteromonadales	Pseudoalteromonadaceae	Pseudoalteromonas
bin.127_02294	372	celZ_2	3.2.1.4	COG2730	Endoglucanase Z	gnl|IGB|bin.127_33	Bacteria	Pseudomonadota	Gammaproteobacteria	Alteromonadales	Pseudoalteromonadaceae	Pseudoalteromonas
bin.127_02533	798	celZ_3	3.2.1.4	COG2730	Endoglucanase Z	gnl|IGB|bin.127_39	Bacteria	Pseudomonadota	Gammaproteobacteria	Alteromonadales	Pseudoalteromonadaceae	Pseudoalteromonas
bin.127_02534	168	celZ_4	3.2.1.4	COG2730	Endoglucanase Z	gnl|IGB|bin.127_39	Bacteria	Pseudomonadota	Gammaproteobacteria	Alteromonadales	Pseudoalteromonadaceae	Pseudoalteromonas
bin.127_03261	1131	bcsZ_1	3.2.1.4	COG3405	Endoglucanase	gnl|IGB|bin.127_61	Bacteria	Pseudomonadota	Gammaproteobacteria	Alteromonadales	Pseudoalteromonadaceae	Pseudoalteromonas
bin.127_05189	1131	bcsZ_2	3.2.1.4	COG3405	Endoglucanase	gnl|IGB|bin.127_163	Bacteria	Pseudomonadota	Gammaproteobacteria	Alteromonadales	Pseudoalteromonadaceae	Pseudoalteromonas
bin.127_05411	285	celZ_5	3.2.1.4	COG2730	Endoglucanase Z	gnl|IGB|bin.127_183	Bacteria	Pseudomonadota	Gammaproteobacteria	Alteromonadales	Pseudoalteromonadaceae
bin.2_00064	1131	bcsZ	3.2.1.4	COG3405	Endoglucanase	gnl|IGB|bin.2_1	Bacteria	Pseudomonadota	Gammaproteobacteria	Alteromonadales	Pseudoalteromonadaceae
bin.28_00496	1131	bcsZ	3.2.1.4	COG3405	Endoglucanase	gnl|IGB|bin.28_6	Bacteria	Pseudomonadota	Gammaproteobacteria	Alteromonadales	Pseudoalteromonadaceae	Pseudoalteromonas
bin.72_00665	1131	bcsZ	3.2.1.4	COG3405	Endoglucanase	gnl|IGB|bin.72_23	Bacteria	Pseudomonadota	Gammaproteobacteria	Alteromonadales	Pseudoalteromonadaceae	Pseudoalteromonas
bin.153_07231	1134	xylI_1	3.2.1.8	COG3693	Endo-1,4-beta-xylanase A	gnl|IGB|bin.153_131	Bacteria	Pseudomonadota	Gammaproteobacteria	Alteromonadales	Pseudoalteromonadaceae	Pseudoalteromonas
bin.153_07236	1149	xylI_2	3.2.1.8	COG3693	Endo-1,4-beta-xylanase A	gnl|IGB|bin.153_131	Bacteria	Pseudomonadota	Gammaproteobacteria	Alteromonadales	Pseudoalteromonadaceae	Pseudoalteromonas
bin.53_02248	1134	xylI_1	3.2.1.8	COG3693	Endo-1,4-beta-xylanase A	gnl|IGB|bin.53_15	Bacteria	Pseudomonadota	Gammaproteobacteria	Alteromonadales	Pseudoalteromonadaceae	Pseudoalteromonas
bin.53_02257	990	xylI_2	3.2.1.8	COG3693	Endo-1,4-beta-xylanase A	gnl|IGB|bin.53_15	Bacteria	Pseudomonadota	Gammaproteobacteria	Alteromonadales	Pseudoalteromonadaceae	Pseudoalteromonas
bin.153_07228	1296		3.2.1.156	COG3405	Reducing end xylose-releasing exo-oligoxylanase	gnl|IGB|bin.153_131	Bacteria	Pseudomonadota	Gammaproteobacteria	Alteromonadales	Pseudoalteromonadaceae	Pseudoalteromonas
bin.53_02246	1281		3.2.1.156	COG3405	Reducing end xylose-releasing exo-oligoxylanase	gnl|IGB|bin.53_15	Bacteria	Pseudomonadota	Gammaproteobacteria	Alteromonadales	Pseudoalteromonadaceae	Pseudoalteromonas
bin.153_07244	1611	xynB	3.2.1.37	COG3507	Beta-xylosidase	gnl|IGB|bin.153_131	Bacteria	Pseudomonadota	Gammaproteobacteria	Alteromonadales	Pseudoalteromonadaceae	Pseudoalteromonas
bin.53_02266	1611	xynB	3.2.1.37	COG3507	Beta-xylosidase	gnl|IGB|bin.53_15	Bacteria	Pseudomonadota	Gammaproteobacteria	Alteromonadales	Pseudoalteromonadaceae	Pseudoalteromonas
bin.6_01582	951		4.2.2.26		Alginate lyase	gnl|IGB|bin.6_70	Bacteria	Pseudomonadota	Gammaproteobacteria	Alteromonadales	Shewanellaceae	Shewanella
bin.6_01583	1068		4.2.2.26		Exo-oligoalginate lyase	gnl|IGB|bin.6_70	Bacteria	Pseudomonadota	Gammaproteobacteria	Alteromonadales	Shewanellaceae	Shewanella
bin.40_00228	1800	amy	3.2.1.1		Alpha-amylase	gnl|IGB|bin.40_2	Bacteria	Pseudomonadota	Gammaproteobacteria	Alteromonadales	Shewanellaceae
bin.4_00111	1155	celH	3.2.1.4	COG2730	Endoglucanase H	gnl|IGB|bin.4_1	Bacteria	Pseudomonadota	Gammaproteobacteria	Alteromonadales	Shewanellaceae
bin.4_00944	1107	bcsZ	3.2.1.4	COG3405	Endoglucanase	gnl|IGB|bin.4_5	Bacteria	Pseudomonadota	Gammaproteobacteria	Alteromonadales	Shewanellaceae
bin.127_05305	2217		4.2.2.26		Exo-oligoalginate lyase	gnl|IGB|bin.127_174				Unknown	Unknown
bin.106_00150	774		3.2.1.1	COG0366	Alpha-amylase	gnl|IGB|bin.106_1	Bacteria	Pseudomonadota	Gammaproteobacteria	Unknown	Unknown
bin.109_00775	1008	amy	3.2.1.1		Alpha-amylase	gnl|IGB|bin.109_3				Unknown	Unknown
bin.145_00017	1338	amyB	3.2.1.1		Alpha-amylase 2	gnl|IGB|bin.145_1				Unknown	Unknown
bin.53_00876	1716		3.2.1.1	COG0366	Alpha-amylase	gnl|IGB|bin.53_3	Bacteria	Pseudomonadota	Gammaproteobacteria	Unknown	Unknown
bin.108_02208	2175	endo I	3.2.1.14		Chitodextrinase	gnl|IGB|bin.108_10				Unknown	Unknown
bin.4_01654	1554	chi2	3.2.1.14		Chitinase 2	gnl|IGB|bin.4_9				Unknown	Unknown
bin.53_02767	1725	chiA	3.2.1.14		Chitinase A	gnl|IGB|bin.53_23				Unknown	Unknown
bin.88_00570	768	chiA_1	3.2.1.14		Chitinase A	gnl|IGB|bin.88_3				Unknown	Unknown
bin.88_00571	1497	chiA_2	3.2.1.14		Chitinase A	gnl|IGB|bin.88_3				Unknown	Unknown
bin.4_03494	1716	ced1	3.2.1.4		Cellodextrinase	gnl|IGB|bin.4_26				Unknown	Unknown
bin.86_00911	1083	xynZ	3.2.1.8	COG2382	Endo-1,4-beta-xylanase Z	gnl|IGB|bin.86_4				Unknown	Unknown
bin.132_00544	1143		4.2.2.26		Exo-oligoalginate lyase	gnl|IGB|bin.132_4	Bacteria	Pseudomonadota	Gammaproteobacteria	Alteromonadales	Unknown_Alteromonadales
bin.132_00545	264		4.2.2.26		Alginate lyase	gnl|IGB|bin.132_4	Bacteria	Pseudomonadota	Gammaproteobacteria	Alteromonadales	Unknown_Alteromonadales
bin.132_00546	492		4.2.2.26		Alginate lyase	gnl|IGB|bin.132_4	Bacteria	Pseudomonadota	Gammaproteobacteria	Alteromonadales	Unknown_Alteromonadales
bin.16_00017	1338	amyB	3.2.1.1		Alpha-amylase 2	gnl|IGB|bin.16_1	Bacteria	Pseudomonadota	Gammaproteobacteria	Alteromonadales	Unknown_Alteromonadales
bin.102_00968	1515	chiA	3.2.1.14		Chitinase A	gnl|IGB|bin.102_5	Bacteria	Pseudomonadota	Gammaproteobacteria	Alteromonadales	Unknown_Alteromonadales
bin.53_01755	1467	endo I	3.2.1.14		Chitodextrinase	gnl|IGB|bin.53_10	Bacteria	Pseudomonadota	Gammaproteobacteria	Alteromonadales	Unknown_Alteromonadales
bin.84_02058	1239	bepA_4	3.4.-.-		Beta-barrel assembly-enhancing protease	gnl|IGB|bin.84_5	Bacteria	Pseudomonadota	Gammaproteobacteria	Alteromonadales	Alteromonadaceae
bin.84_01961	792	map	3.4.11.18	COG0024	Methionine aminopeptidase	gnl|IGB|bin.84_5	Bacteria	Pseudomonadota	Gammaproteobacteria	Alteromonadales	Alteromonadaceae
bin.84_02104	1728	dap_2	3.4.11.19		D-aminopeptidase	gnl|IGB|bin.84_5	Bacteria	Pseudomonadota	Gammaproteobacteria	Alteromonadales	Alteromonadaceae
bin.84_00676	2616	pepN	3.4.11.2	COG0308	Aminopeptidase N	gnl|IGB|bin.84_2	Bacteria	Pseudomonadota	Gammaproteobacteria	Alteromonadales	Alteromonadaceae
bin.84_00875	2172	dapb2	3.4.14.-		Dipeptidyl aminopeptidase BII	gnl|IGB|bin.84_2	Bacteria	Pseudomonadota	Gammaproteobacteria	Alteromonadales	Alteromonadaceae
bin.84_00892	1710	mrdA_1	3.4.16.4	COG0768	Peptidoglycan D,D-transpeptidase MrdA	gnl|IGB|bin.84_2	Bacteria	Pseudomonadota	Gammaproteobacteria	Alteromonadales	Alteromonadaceae
bin.84_00893	240	mrdA_2	3.4.16.4		Peptidoglycan D,D-transpeptidase MrdA	gnl|IGB|bin.84_2	Bacteria	Pseudomonadota	Gammaproteobacteria	Alteromonadales	Alteromonadaceae
bin.84_00896	1155	dacA	3.4.16.4	COG1686	D-alanyl-D-alanine carboxypeptidase DacA	gnl|IGB|bin.84_2	Bacteria	Pseudomonadota	Gammaproteobacteria	Alteromonadales	Alteromonadaceae
bin.84_00700	1743	ggt	3.4.19.13	COG0405	Glutathione hydrolase proenzyme	gnl|IGB|bin.84_2	Bacteria	Pseudomonadota	Gammaproteobacteria	Alteromonadales	Alteromonadaceae
bin.84_00812	1023	sohB	3.4.21.-	COG0616	putative protease SohB	gnl|IGB|bin.84_2	Bacteria	Pseudomonadota	Gammaproteobacteria	Alteromonadales	Alteromonadaceae
bin.84_00934	1866	sppA	3.4.21.-	COG0616	Protease 4	gnl|IGB|bin.84_2	Bacteria	Pseudomonadota	Gammaproteobacteria	Alteromonadales	Alteromonadaceae
bin.84_00679	813	prc_1	3.4.21.102	COG0793	Tail-specific protease	gnl|IGB|bin.84_2	Bacteria	Pseudomonadota	Gammaproteobacteria	Alteromonadales	Alteromonadaceae
bin.84_00680	1164	prc_2	3.4.21.102	COG0793	Tail-specific protease	gnl|IGB|bin.84_2	Bacteria	Pseudomonadota	Gammaproteobacteria	Alteromonadales	Alteromonadaceae
bin.84_00885	2418	lon_1	3.4.21.53		Lon protease	gnl|IGB|bin.84_2	Bacteria	Pseudomonadota	Gammaproteobacteria	Alteromonadales	Alteromonadaceae
bin.84_00882	1923	ftsH_2	3.4.24.-	COG0465	ATP-dependent zinc metalloprotease FtsH	gnl|IGB|bin.84_2	Bacteria	Pseudomonadota	Gammaproteobacteria	Alteromonadales	Alteromonadaceae
bin.84_01838	2085	pepO_1	3.4.24.-	COG3590	Neutral endopeptidase	gnl|IGB|bin.84_5	Bacteria	Pseudomonadota	Gammaproteobacteria	Alteromonadales	Alteromonadaceae
bin.84_01950	1353	rseP	3.4.24.-	COG0750	Regulator of sigma-E protease RseP	gnl|IGB|bin.84_5	Bacteria	Pseudomonadota	Gammaproteobacteria	Alteromonadales	Alteromonadaceae
bin.1_01840	1356	pmbA_2	3.4.-.-	COG0312	Metalloprotease PmbA	gnl|IGB|bin.1_43	Bacteria	Pseudomonadota	Gammaproteobacteria	Alteromonadales	Colwelliaceae	Colwellia	Colwellia sp. Arc7-635
bin.1_02838	1065	bepA_3	3.4.-.-		Beta-barrel assembly-enhancing protease	gnl|IGB|bin.1_82	Bacteria	Pseudomonadota	Gammaproteobacteria	Alteromonadales	Colwelliaceae	Colwellia	Colwellia sp. Arc7-635
bin.1_03054	1449	tldD_3	3.4.-.-	COG0312	Metalloprotease TldD	gnl|IGB|bin.1_93	Bacteria	Pseudomonadota	Gammaproteobacteria	Alteromonadales	Colwelliaceae	Colwellia	Colwellia sp. Arc7-635
bin.1_03348	1671	bepA_4	3.4.-.-		Beta-barrel assembly-enhancing protease	gnl|IGB|bin.1_109	Bacteria	Pseudomonadota	Gammaproteobacteria	Alteromonadales	Colwelliaceae	Colwellia	Colwellia sp. Arc7-635
bin.1_04393	1416	bepA_5	3.4.-.-		Beta-barrel assembly-enhancing protease	gnl|IGB|bin.1_179	Bacteria	Pseudomonadota	Gammaproteobacteria	Alteromonadales	Colwelliaceae	Colwellia	Colwellia sp. Arc7-635
bin.1_04394	1251	bepA_6	3.4.-.-		Beta-barrel assembly-enhancing protease	gnl|IGB|bin.1_179	Bacteria	Pseudomonadota	Gammaproteobacteria	Alteromonadales	Colwelliaceae	Colwellia	Colwellia sp. Arc7-635
bin.1_04396	1692	bepA_7	3.4.-.-		Beta-barrel assembly-enhancing protease	gnl|IGB|bin.1_179	Bacteria	Pseudomonadota	Gammaproteobacteria	Alteromonadales	Colwelliaceae	Colwellia	Colwellia sp. Arc7-635
bin.1_04530	810	yhbU_1	3.4.-.-	COG0826	putative protease YhbU	gnl|IGB|bin.1_190	Bacteria	Pseudomonadota	Gammaproteobacteria	Alteromonadales	Colwelliaceae	Colwellia	Colwellia sp. Arc7-635
bin.1_04715	366	bepA_8	3.4.-.-		Beta-barrel assembly-enhancing protease	gnl|IGB|bin.1_209	Bacteria	Pseudomonadota	Gammaproteobacteria	Alteromonadales	Colwelliaceae	Colwellia	Colwellia sp. Arc7-635
bin.1_04716	1080	bepA_9	3.4.-.-	COG4783	Beta-barrel assembly-enhancing protease	gnl|IGB|bin.1_209	Bacteria	Pseudomonadota	Gammaproteobacteria	Alteromonadales	Colwelliaceae	Colwellia	Colwellia sp. Arc7-635
bin.1_05018	3741	bepA_11	3.4.-.-		Beta-barrel assembly-enhancing protease	gnl|IGB|bin.1_240	Bacteria	Pseudomonadota	Gammaproteobacteria	Alteromonadales	Colwelliaceae
bin.1_05234	657	yhbU_2	3.4.-.-	COG0826	putative protease YhbU	gnl|IGB|bin.1_268	Bacteria	Pseudomonadota	Gammaproteobacteria	Alteromonadales	Colwelliaceae
bin.1_05275	1629	tldD_4	3.4.-.-	COG0312	Metalloprotease TldD	gnl|IGB|bin.1_275	Bacteria	Pseudomonadota	Gammaproteobacteria	Alteromonadales	Colwelliaceae	Colwellia	Colwellia sp. Arc7-635
bin.1_05314	2340	bepA_12	3.4.-.-		Beta-barrel assembly-enhancing protease	gnl|IGB|bin.1_280	Bacteria	Pseudomonadota	Gammaproteobacteria	Alteromonadales	Colwelliaceae	Colwellia	Colwellia sp. Arc7-635
bin.103_00215	1404	bepA_1	3.4.-.-		Beta-barrel assembly-enhancing protease	gnl|IGB|bin.103_1	Bacteria	Pseudomonadota	Gammaproteobacteria	Alteromonadales	Colwelliaceae
bin.103_00262	2268	bepA_2	3.4.-.-		Beta-barrel assembly-enhancing protease	gnl|IGB|bin.103_1	Bacteria	Pseudomonadota	Gammaproteobacteria	Alteromonadales	Colwelliaceae
bin.103_00265	2379	bepA_3	3.4.-.-		Beta-barrel assembly-enhancing protease	gnl|IGB|bin.103_1	Bacteria	Pseudomonadota	Gammaproteobacteria	Alteromonadales	Colwelliaceae
bin.109_00856	1407	bepA_2	3.4.-.-	COG4783	Beta-barrel assembly-enhancing protease	gnl|IGB|bin.109_4	Bacteria	Pseudomonadota	Gammaproteobacteria	Alteromonadales	Colwelliaceae
bin.110_00023	1335	pmbA	3.4.-.-	COG0312	Metalloprotease PmbA	gnl|IGB|bin.110_1	Bacteria	Pseudomonadota	Gammaproteobacteria	Alteromonadales	Colwelliaceae	Colwellia	Colwellia sp. Arc7-635
bin.110_00083	630		3.4.-.-		putative peptidase	gnl|IGB|bin.110_1	Bacteria	Pseudomonadota	Gammaproteobacteria	Alteromonadales	Colwelliaceae	Colwellia	Colwellia sp. Arc7-635
bin.151_01077	996	yhbU	3.4.-.-	COG0826	putative protease YhbU	gnl|IGB|bin.151_16	Bacteria	Pseudomonadota	Gammaproteobacteria	Alteromonadales	Colwelliaceae	Colwellia
bin.153_02230	1356	pmbA	3.4.-.-	COG0312	Metalloprotease PmbA	gnl|IGB|bin.153_21	Bacteria	Pseudomonadota	Gammaproteobacteria	Alteromonadales	Colwelliaceae
bin.18_00067	2766	bepA_1	3.4.-.-		Beta-barrel assembly-enhancing protease	gnl|IGB|bin.18_1	Bacteria	Pseudomonadota	Gammaproteobacteria	Alteromonadales	Colwelliaceae
bin.18_00068	2721	bepA_2	3.4.-.-		Beta-barrel assembly-enhancing protease	gnl|IGB|bin.18_1	Bacteria	Pseudomonadota	Gammaproteobacteria	Alteromonadales	Colwelliaceae
bin.24_00743	1458	bepA	3.4.-.-	COG4783	Beta-barrel assembly-enhancing protease	gnl|IGB|bin.24_16	Bacteria	Pseudomonadota	Gammaproteobacteria	Alteromonadales	Colwelliaceae	Colwellia	Colwellia sp. Arc7-635
bin.33_00201	1452	bepA	3.4.-.-	COG4783	Beta-barrel assembly-enhancing protease	gnl|IGB|bin.33_4	Bacteria	Pseudomonadota	Gammaproteobacteria	Alteromonadales	Colwelliaceae
bin.42_00287	2793	bepA	3.4.-.-		Beta-barrel assembly-enhancing protease	gnl|IGB|bin.42_4	Bacteria	Pseudomonadota	Gammaproteobacteria	Alteromonadales	Colwelliaceae	Colwellia	Colwellia sp. Arc7-635
bin.42_00408	1356	pmbA	3.4.-.-	COG0312	Metalloprotease PmbA	gnl|IGB|bin.42_7	Bacteria	Pseudomonadota	Gammaproteobacteria	Alteromonadales	Colwelliaceae	Colwellia	Colwellia sp. Arc7-635
bin.60_00323	2775	bepA_3	3.4.-.-		Beta-barrel assembly-enhancing protease	gnl|IGB|bin.60_3	Bacteria	Pseudomonadota	Gammaproteobacteria	Alteromonadales	Colwelliaceae
bin.87_00725	2802	bepA_1	3.4.-.-		Beta-barrel assembly-enhancing protease	gnl|IGB|bin.87_3	Bacteria	Pseudomonadota	Gammaproteobacteria	Alteromonadales	Colwelliaceae
bin.87_00762	2085	bepA_2	3.4.-.-		Beta-barrel assembly-enhancing protease	gnl|IGB|bin.87_3	Bacteria	Pseudomonadota	Gammaproteobacteria	Alteromonadales	Colwelliaceae
bin.87_00763	723	bepA_3	3.4.-.-		Beta-barrel assembly-enhancing protease	gnl|IGB|bin.87_3	Bacteria	Pseudomonadota	Gammaproteobacteria	Alteromonadales	Colwelliaceae
bin.87_00764	2670	bepA_4	3.4.-.-		Beta-barrel assembly-enhancing protease	gnl|IGB|bin.87_3	Bacteria	Pseudomonadota	Gammaproteobacteria	Alteromonadales	Colwelliaceae
bin.87_01303	558	mepS	3.4.-.-	COG0791	Murein DD-endopeptidase MepS/Murein LD-carboxypeptidase	gnl|IGB|bin.87_6	Bacteria	Pseudomonadota	Gammaproteobacteria	Alteromonadales	Colwelliaceae
bin.87_02214	744	tldD_2	3.4.-.-	COG0312	Metalloprotease TldD	gnl|IGB|bin.87_13	Bacteria	Pseudomonadota	Gammaproteobacteria	Alteromonadales	Colwelliaceae
bin.87_02215	705	tldD_3	3.4.-.-	COG0312	Metalloprotease TldD	gnl|IGB|bin.87_13	Bacteria	Pseudomonadota	Gammaproteobacteria	Alteromonadales	Colwelliaceae
bin.87_02217	1362	pmbA_2	3.4.-.-	COG0312	Metalloprotease PmbA	gnl|IGB|bin.87_13	Bacteria	Pseudomonadota	Gammaproteobacteria	Alteromonadales	Colwelliaceae
bin.1_00485	1509	apeA	3.4.11.-	COG1362	putative M18 family aminopeptidase 1	gnl|IGB|bin.1_7	Bacteria	Pseudomonadota	Gammaproteobacteria	Alteromonadales	Colwelliaceae	Colwellia	Colwellia sp. Arc7-635
bin.103_00615	1362	pepA_1	3.4.11.10		cytosol aminopeptidase	gnl|IGB|bin.103_2	Bacteria	Pseudomonadota	Gammaproteobacteria	Alteromonadales	Colwelliaceae
bin.1_01337	459	map_1	3.4.11.18	COG0024	Methionine aminopeptidase	gnl|IGB|bin.1_27	Bacteria	Pseudomonadota	Gammaproteobacteria	Alteromonadales	Colwelliaceae	Colwellia	Colwellia sp. Arc7-635
bin.1_01338	252	map_2	3.4.11.18	COG0024	Methionine aminopeptidase	gnl|IGB|bin.1_27	Bacteria	Pseudomonadota	Gammaproteobacteria	Alteromonadales	Colwelliaceae	Colwellia	Colwellia sp. Arc7-635
bin.151_00591	459	map_1	3.4.11.18	COG0024	Methionine aminopeptidase	gnl|IGB|bin.151_7	Bacteria	Pseudomonadota	Gammaproteobacteria	Alteromonadales	Colwelliaceae	Colwellia	Colwellia sp. Arc7-635
bin.151_00592	306	map_2	3.4.11.18	COG0024	Methionine aminopeptidase	gnl|IGB|bin.151_7	Bacteria	Pseudomonadota	Gammaproteobacteria	Alteromonadales	Colwelliaceae	Colwellia	Colwellia sp. Arc7-635
bin.24_00021	789	map_1	3.4.11.18	COG0024	Methionine aminopeptidase	gnl|IGB|bin.24_1	Bacteria	Pseudomonadota	Gammaproteobacteria	Alteromonadales	Colwelliaceae
bin.24_00410	789	map_2	3.4.11.18	COG0024	Methionine aminopeptidase	gnl|IGB|bin.24_6	Bacteria	Pseudomonadota	Gammaproteobacteria	Alteromonadales	Colwelliaceae	Colwellia	Colwellia sp. Arc7-635
bin.87_01471	789	map	3.4.11.18	COG0024	Methionine aminopeptidase	gnl|IGB|bin.87_7	Bacteria	Pseudomonadota	Gammaproteobacteria	Alteromonadales	Colwelliaceae
bin.8_01089	1152	dap	3.4.11.19		D-aminopeptidase	gnl|IGB|bin.8_45	Bacteria	Pseudomonadota	Gammaproteobacteria	Alteromonadales	Colwelliaceae	Colwellia	Colwellia sp. Arc7-635
bin.87_00648	1590	dap	3.4.11.19		D-aminopeptidase	gnl|IGB|bin.87_3	Bacteria	Pseudomonadota	Gammaproteobacteria	Alteromonadales	Colwelliaceae
bin.1_00488	2709	pepN_1	3.4.11.2		Aminopeptidase N	gnl|IGB|bin.1_7	Bacteria	Pseudomonadota	Gammaproteobacteria	Alteromonadales	Colwelliaceae	Colwellia	Colwellia sp. Arc7-635
bin.1_01619	1884	pepN_2	3.4.11.2	COG0308	Aminopeptidase N	gnl|IGB|bin.1_36	Bacteria	Pseudomonadota	Gammaproteobacteria	Alteromonadales	Colwelliaceae	Colwellia	Colwellia sp. MT41
bin.1_01620	285	pepN_3	3.4.11.2	COG0308	Aminopeptidase N	gnl|IGB|bin.1_36	Bacteria	Pseudomonadota	Gammaproteobacteria	Alteromonadales	Colwelliaceae	Colwellia	Colwellia sp. MT41
bin.1_01621	390	pepN_4	3.4.11.2	COG0308	Aminopeptidase N	gnl|IGB|bin.1_36	Bacteria	Pseudomonadota	Gammaproteobacteria	Alteromonadales	Colwelliaceae	Colwellia	Colwellia sp. MT41
bin.1_02586	771	pepN_5	3.4.11.2	COG0308	Aminopeptidase N	gnl|IGB|bin.1_71	Bacteria	Pseudomonadota	Gammaproteobacteria	Alteromonadales	Colwelliaceae	Colwellia	Colwellia sp. Arc7-635
bin.1_02587	981	pepN_6	3.4.11.2	COG0308	Aminopeptidase N	gnl|IGB|bin.1_71	Bacteria	Pseudomonadota	Gammaproteobacteria	Alteromonadales	Colwelliaceae	Colwellia	Colwellia sp. Arc7-635
bin.1_03525	639	pepN_7	3.4.11.2	COG0308	Aminopeptidase N	gnl|IGB|bin.1_119	Bacteria	Pseudomonadota	Gammaproteobacteria	Alteromonadales	Colwelliaceae	Colwellia	Colwellia sp. Arc7-635
bin.42_00244	2556	pepN	3.4.11.2	COG0308	Aminopeptidase N	gnl|IGB|bin.42_4	Bacteria	Pseudomonadota	Gammaproteobacteria	Alteromonadales	Colwelliaceae	Colwellia	Colwellia sp. Arc7-635
bin.60_00200	2619	pepN	3.4.11.2	COG0308	Aminopeptidase N	gnl|IGB|bin.60_2	Bacteria	Pseudomonadota	Gammaproteobacteria	Alteromonadales	Colwelliaceae
bin.1_03718	1308	pepB	3.4.11.23	COG0260	Peptidase B	gnl|IGB|bin.1_130	Bacteria	Pseudomonadota	Gammaproteobacteria	Alteromonadales	Colwelliaceae	Colwellia	Colwellia sp. Arc7-635
bin.153_03808	543	pepB_1	3.4.11.23	COG0260	Peptidase B	gnl|IGB|bin.153_45	Bacteria	Pseudomonadota	Gammaproteobacteria	Alteromonadales	Colwelliaceae
bin.153_03809	780	pepB_2	3.4.11.23	COG0260	Peptidase B	gnl|IGB|bin.153_45	Bacteria	Pseudomonadota	Gammaproteobacteria	Alteromonadales	Colwelliaceae
bin.18_00143	1308	pepB	3.4.11.23	COG0260	Peptidase B	gnl|IGB|bin.18_2	Bacteria	Pseudomonadota	Gammaproteobacteria	Alteromonadales	Colwelliaceae	Colwellia	Colwellia sp. Arc7-635
bin.153_10085	792		3.4.11.24	COG2234	Aminopeptidase S	gnl|IGB|bin.153_276	Bacteria	Pseudomonadota	Gammaproteobacteria	Alteromonadales	Colwelliaceae	Colwellia	Colwellia sp. Arc7-635
bin.1_02530	567	pip_1	3.4.11.5		Proline iminopeptidase	gnl|IGB|bin.1_68	Bacteria	Pseudomonadota	Gammaproteobacteria	Alteromonadales	Colwelliaceae	Colwellia	Colwellia sp. Arc7-635
bin.1_02531	390	pip_2	3.4.11.5		Proline iminopeptidase	gnl|IGB|bin.1_68	Bacteria	Pseudomonadota	Gammaproteobacteria	Alteromonadales	Colwelliaceae	Colwellia	Colwellia sp. Arc7-635
bin.101_00104	1032	pip	3.4.11.5		Proline iminopeptidase	gnl|IGB|bin.101_1	Bacteria	Pseudomonadota	Gammaproteobacteria	Alteromonadales	Colwelliaceae
bin.153_06346	975	pip	3.4.11.5		Proline iminopeptidase	gnl|IGB|bin.153_103	Bacteria	Pseudomonadota	Gammaproteobacteria	Alteromonadales	Colwelliaceae	Colwellia	Colwellia sp. Arc7-635
bin.96_07356	957	pip	3.4.11.5		Proline iminopeptidase	gnl|IGB|bin.96_123	Bacteria	Pseudomonadota	Gammaproteobacteria	Alteromonadales	Colwelliaceae	Colwellia
bin.1_01576	1410	ywaD	3.4.11.6	COG2234	Aminopeptidase YwaD	gnl|IGB|bin.1_34	Bacteria	Pseudomonadota	Gammaproteobacteria	Alteromonadales	Colwelliaceae	Colwellia	Colwellia sp. Arc7-635
bin.60_00327	1149	pepP_1	3.4.11.9	COG0006	Xaa-Pro aminopeptidase	gnl|IGB|bin.60_3	Bacteria	Pseudomonadota	Gammaproteobacteria	Alteromonadales	Colwelliaceae
bin.60_00328	294	pepP_2	3.4.11.9	COG0006	Xaa-Pro aminopeptidase	gnl|IGB|bin.60_3	Bacteria	Pseudomonadota	Gammaproteobacteria	Alteromonadales	Colwelliaceae
bin.1_03751	243	pepV	3.4.13.-		Beta-Ala-Xaa dipeptidase	gnl|IGB|bin.1_132	Bacteria	Pseudomonadota	Gammaproteobacteria	Alteromonadales	Colwelliaceae	Colwellia	Colwellia sp. Arc7-635
bin.46_00058	1296	pepE	3.4.13.-	COG0006	putative dipeptidase PepE	gnl|IGB|bin.46_1	Bacteria	Pseudomonadota	Gammaproteobacteria	Alteromonadales	Colwelliaceae	Colwellia	Colwellia sp. Arc7-635
bin.1_02304	537	pepD_1	3.4.13.18	COG2195	Cytosol non-specific dipeptidase	gnl|IGB|bin.1_60	Bacteria	Pseudomonadota	Gammaproteobacteria	Alteromonadales	Colwelliaceae	Colwellia	Colwellia sp. Arc7-635
bin.1_02305	930	pepD_2	3.4.13.18	COG2195	Cytosol non-specific dipeptidase	gnl|IGB|bin.1_60	Bacteria	Pseudomonadota	Gammaproteobacteria	Alteromonadales	Colwelliaceae	Colwellia	Colwellia sp. Arc7-635
bin.1_05222	834	pepD_3	3.4.13.18	COG2195	Cytosol non-specific dipeptidase	gnl|IGB|bin.1_266	Bacteria	Pseudomonadota	Gammaproteobacteria	Alteromonadales	Colwelliaceae	Colwellia	Colwellia sp. MT41
bin.1_05223	561	pepD_4	3.4.13.18	COG2195	Cytosol non-specific dipeptidase	gnl|IGB|bin.1_266	Bacteria	Pseudomonadota	Gammaproteobacteria	Alteromonadales	Colwelliaceae	Colwellia	Colwellia sp. MT41
bin.103_00162	564	pepD_1	3.4.13.18	COG2195	Cytosol non-specific dipeptidase	gnl|IGB|bin.103_1	Bacteria	Pseudomonadota	Gammaproteobacteria	Alteromonadales	Colwelliaceae
bin.103_00163	648	pepD_2	3.4.13.18	COG2195	Cytosol non-specific dipeptidase	gnl|IGB|bin.103_1	Bacteria	Pseudomonadota	Gammaproteobacteria	Alteromonadales	Colwelliaceae
bin.18_00231	1473	pepD	3.4.13.18	COG2195	Cytosol non-specific dipeptidase	gnl|IGB|bin.18_4	Bacteria	Pseudomonadota	Gammaproteobacteria	Alteromonadales	Colwelliaceae	Colwellia	Colwellia sp. Arc7-635
bin.87_00673	1464	pepD	3.4.13.18	COG2195	Cytosol non-specific dipeptidase	gnl|IGB|bin.87_3	Bacteria	Pseudomonadota	Gammaproteobacteria	Alteromonadales	Colwelliaceae
bin.1_04253	1107	pepQ_2	3.4.13.9		Xaa-Pro dipeptidase	gnl|IGB|bin.1_168	Bacteria	Pseudomonadota	Gammaproteobacteria	Alteromonadales	Colwelliaceae	Colwellia	Colwellia sp. Arc7-635
bin.1_04254	216	pepQ_3	3.4.13.9		Xaa-Pro dipeptidase	gnl|IGB|bin.1_168	Bacteria	Pseudomonadota	Gammaproteobacteria	Alteromonadales	Colwelliaceae	Colwellia	Colwellia sp. Arc7-635
bin.103_00735	1761	pepQ	3.4.13.9		Xaa-Pro dipeptidase	gnl|IGB|bin.103_2	Bacteria	Pseudomonadota	Gammaproteobacteria	Alteromonadales	Colwelliaceae
bin.18_00275	966	pepQ	3.4.13.9		Xaa-Pro dipeptidase	gnl|IGB|bin.18_5	Bacteria	Pseudomonadota	Gammaproteobacteria	Alteromonadales	Colwelliaceae	Colwellia	Colwellia sp. MT41
bin.62_00024	1320	pepQ	3.4.13.9		Xaa-Pro dipeptidase	gnl|IGB|bin.62_1	Bacteria	Pseudomonadota	Gammaproteobacteria	Alteromonadales	Colwelliaceae	Colwellia	Colwellia sp. Arc7-635
bin.1_00683	636	dpp5_1	3.4.14.-	COG1506	Dipeptidyl-peptidase 5	gnl|IGB|bin.1_11	Bacteria	Pseudomonadota	Gammaproteobacteria	Alteromonadales	Colwelliaceae	Colwellia	Colwellia sp. Arc7-635
bin.1_00684	957	dpp5_2	3.4.14.-	COG1506	Dipeptidyl-peptidase 5	gnl|IGB|bin.1_11	Bacteria	Pseudomonadota	Gammaproteobacteria	Alteromonadales	Colwelliaceae	Colwellia	Colwellia sp. Arc7-635
bin.1_02055	942	dapb3_2	3.4.14.-		Dipeptidyl aminopeptidase BIII	gnl|IGB|bin.1_50	Bacteria	Pseudomonadota	Gammaproteobacteria	Alteromonadales	Colwelliaceae	Colwellia	Colwellia sp. Arc7-635
bin.1_02356	1704	dpp5_4	3.4.14.-	COG1506	Dipeptidyl-peptidase 5	gnl|IGB|bin.1_62	Bacteria	Pseudomonadota	Gammaproteobacteria	Alteromonadales	Colwelliaceae
bin.1_04838	2160	dapb2	3.4.14.-		Dipeptidyl aminopeptidase BII	gnl|IGB|bin.1_221	Bacteria	Pseudomonadota	Gammaproteobacteria	Alteromonadales	Colwelliaceae	Colwellia	Colwellia sp. Arc7-635
bin.103_00095	1935	dapb3_1	3.4.14.-		Dipeptidyl aminopeptidase BIII	gnl|IGB|bin.103_1	Bacteria	Pseudomonadota	Gammaproteobacteria	Alteromonadales	Colwelliaceae
bin.103_00129	1935	dapb3_2	3.4.14.-		Dipeptidyl aminopeptidase BIII	gnl|IGB|bin.103_1	Bacteria	Pseudomonadota	Gammaproteobacteria	Alteromonadales	Colwelliaceae
bin.103_00462	222	dpp5_1	3.4.14.-	COG1506	Dipeptidyl-peptidase 5	gnl|IGB|bin.103_2	Bacteria	Pseudomonadota	Gammaproteobacteria	Alteromonadales	Colwelliaceae
bin.103_00463	456	dpp5_2	3.4.14.-	COG1506	Dipeptidyl-peptidase 5	gnl|IGB|bin.103_2	Bacteria	Pseudomonadota	Gammaproteobacteria	Alteromonadales	Colwelliaceae
bin.103_00464	1317	dpp5_3	3.4.14.-	COG1506	Dipeptidyl-peptidase 5	gnl|IGB|bin.103_2	Bacteria	Pseudomonadota	Gammaproteobacteria	Alteromonadales	Colwelliaceae
bin.33_00132	1542	dapb3	3.4.14.-		Dipeptidyl aminopeptidase BIII	gnl|IGB|bin.33_2	Bacteria	Pseudomonadota	Gammaproteobacteria	Alteromonadales	Colwelliaceae
bin.87_00616	2001	dapb3_2	3.4.14.-		Dipeptidyl aminopeptidase BIII	gnl|IGB|bin.87_3	Bacteria	Pseudomonadota	Gammaproteobacteria	Alteromonadales	Colwelliaceae
bin.87_00640	1929	dapb3_3	3.4.14.-		Dipeptidyl aminopeptidase BIII	gnl|IGB|bin.87_3	Bacteria	Pseudomonadota	Gammaproteobacteria	Alteromonadales	Colwelliaceae
bin.87_01364	2082	dpp5_2	3.4.14.-	COG1506	Dipeptidyl-peptidase 5	gnl|IGB|bin.87_7	Bacteria	Pseudomonadota	Gammaproteobacteria	Alteromonadales	Colwelliaceae
bin.109_00885	603	dap4_2	3.4.14.5		Dipeptidyl aminopeptidase 4	gnl|IGB|bin.109_4	Bacteria	Pseudomonadota	Gammaproteobacteria	Alteromonadales	Colwelliaceae
bin.153_03792	2319	dap4_2	3.4.14.5		Dipeptidyl aminopeptidase 4	gnl|IGB|bin.153_45	Bacteria	Pseudomonadota	Gammaproteobacteria	Alteromonadales	Colwelliaceae
bin.18_00131	2319	dap4	3.4.14.5		Dipeptidyl aminopeptidase 4	gnl|IGB|bin.18_2	Bacteria	Pseudomonadota	Gammaproteobacteria	Alteromonadales	Colwelliaceae	Colwellia	Colwellia sp. Arc7-635
bin.1_00466	2148	dcp_1	3.4.15.5	COG0339	Dipeptidyl carboxypeptidase	gnl|IGB|bin.1_7	Bacteria	Pseudomonadota	Gammaproteobacteria	Alteromonadales	Colwelliaceae	Colwellia	Colwellia sp. Arc7-635
bin.101_00017	675	dcp_1	3.4.15.5	COG0339	Dipeptidyl carboxypeptidase	gnl|IGB|bin.101_1	Bacteria	Pseudomonadota	Gammaproteobacteria	Alteromonadales	Colwelliaceae
bin.101_00018	915	dcp_2	3.4.15.5	COG0339	Dipeptidyl carboxypeptidase	gnl|IGB|bin.101_1	Bacteria	Pseudomonadota	Gammaproteobacteria	Alteromonadales	Colwelliaceae
bin.141_00017	402	dcp_1	3.4.15.5	COG0339	Dipeptidyl carboxypeptidase	gnl|IGB|bin.141_1	Bacteria	Pseudomonadota	Gammaproteobacteria	Alteromonadales	Colwelliaceae	Colwellia	Colwellia sp. Arc7-635
bin.141_00018	1002	dcp_2	3.4.15.5	COG0339	Dipeptidyl carboxypeptidase	gnl|IGB|bin.141_1	Bacteria	Pseudomonadota	Gammaproteobacteria	Alteromonadales	Colwelliaceae	Colwellia	Colwellia sp. Arc7-635
bin.1_00388	396	ftsI_1	3.4.16.4	COG0768	Peptidoglycan D,D-transpeptidase FtsI	gnl|IGB|bin.1_6	Bacteria	Pseudomonadota	Gammaproteobacteria	Alteromonadales	Colwelliaceae	Colwellia	Colwellia sp. Arc7-635
bin.1_00389	366	ftsI_2	3.4.16.4	COG0768	Peptidoglycan D,D-transpeptidase FtsI	gnl|IGB|bin.1_6	Bacteria	Pseudomonadota	Gammaproteobacteria	Alteromonadales	Colwelliaceae	Colwellia	Colwellia sp. Arc7-635
bin.1_00390	966	ftsI_3	3.4.16.4	COG0768	Peptidoglycan D,D-transpeptidase FtsI	gnl|IGB|bin.1_6	Bacteria	Pseudomonadota	Gammaproteobacteria	Alteromonadales	Colwelliaceae	Colwellia	Colwellia sp. Arc7-635
bin.1_01400	1980	mrdA	3.4.16.4	COG0768	Peptidoglycan D,D-transpeptidase MrdA	gnl|IGB|bin.1_29	Bacteria	Pseudomonadota	Gammaproteobacteria	Alteromonadales	Colwelliaceae	Colwellia	Colwellia sp. Arc7-635
bin.1_01405	873	dacA	3.4.16.4	COG1686	D-alanyl-D-alanine carboxypeptidase DacA	gnl|IGB|bin.1_29	Bacteria	Pseudomonadota	Gammaproteobacteria	Alteromonadales	Colwelliaceae	Colwellia	Colwellia sp. Arc7-635
bin.1_01406	270	dacC	3.4.16.4	COG1686	D-alanyl-D-alanine carboxypeptidase DacC	gnl|IGB|bin.1_29	Bacteria	Pseudomonadota	Gammaproteobacteria	Alteromonadales	Colwelliaceae	Colwellia	Colwellia sp. Arc7-635
bin.101_00048	1275	mrdA	3.4.16.4		Peptidoglycan D,D-transpeptidase MrdA	gnl|IGB|bin.101_1	Bacteria	Pseudomonadota	Gammaproteobacteria	Alteromonadales	Colwelliaceae
bin.101_00338	483	ftsI_1	3.4.16.4		Peptidoglycan D,D-transpeptidase FtsI	gnl|IGB|bin.101_1	Bacteria	Pseudomonadota	Gammaproteobacteria	Alteromonadales	Colwelliaceae
bin.101_00339	783	ftsI_2	3.4.16.4	COG0768	Peptidoglycan D,D-transpeptidase FtsI	gnl|IGB|bin.101_1	Bacteria	Pseudomonadota	Gammaproteobacteria	Alteromonadales	Colwelliaceae
bin.101_00340	558	ftsI_3	3.4.16.4	COG0768	Peptidoglycan D,D-transpeptidase FtsI	gnl|IGB|bin.101_1	Bacteria	Pseudomonadota	Gammaproteobacteria	Alteromonadales	Colwelliaceae
bin.103_00139	1590	yfeW	3.4.16.4		Putative D-alanyl-D-alanine carboxypeptidase	gnl|IGB|bin.103_1	Bacteria	Pseudomonadota	Gammaproteobacteria	Alteromonadales	Colwelliaceae
bin.124_00018	1758	ftsI	3.4.16.4	COG0768	Peptidoglycan D,D-transpeptidase FtsI	gnl|IGB|bin.124_1	Bacteria	Pseudomonadota	Gammaproteobacteria	Alteromonadales	Colwelliaceae	Colwellia	Colwellia sp. Arc7-635
bin.153_09234	753	mrdA_2	3.4.16.4	COG0768	Peptidoglycan D,D-transpeptidase MrdA	gnl|IGB|bin.153_221	Bacteria	Pseudomonadota	Gammaproteobacteria	Alteromonadales	Colwelliaceae	Colwellia	Colwellia sp. Arc7-635
bin.153_09235	699	mrdA_3	3.4.16.4	COG0768	Peptidoglycan D,D-transpeptidase MrdA	gnl|IGB|bin.153_221	Bacteria	Pseudomonadota	Gammaproteobacteria	Alteromonadales	Colwelliaceae	Colwellia	Colwellia sp. Arc7-635
bin.153_09236	300	mrdA_4	3.4.16.4		Peptidoglycan D,D-transpeptidase MrdA	gnl|IGB|bin.153_221	Bacteria	Pseudomonadota	Gammaproteobacteria	Alteromonadales	Colwelliaceae	Colwellia	Colwellia sp. Arc7-635
bin.18_00201	1758	ftsI	3.4.16.4	COG0768	Peptidoglycan D,D-transpeptidase FtsI	gnl|IGB|bin.18_3	Bacteria	Pseudomonadota	Gammaproteobacteria	Alteromonadales	Colwelliaceae	Colwellia	Colwellia sp. Arc7-635
bin.46_00009	1188	dacA	3.4.16.4	COG1686	D-alanyl-D-alanine carboxypeptidase DacA	gnl|IGB|bin.46_1	Bacteria	Pseudomonadota	Gammaproteobacteria	Alteromonadales	Colwelliaceae	Colwellia	Colwellia sp. Arc7-635
bin.46_00012	1980	mrdA	3.4.16.4	COG0768	Peptidoglycan D,D-transpeptidase MrdA	gnl|IGB|bin.46_1	Bacteria	Pseudomonadota	Gammaproteobacteria	Alteromonadales	Colwelliaceae	Colwellia	Colwellia sp. Arc7-635
bin.101_00120	1143	cpg2	3.4.17.11		Carboxypeptidase G2	gnl|IGB|bin.101_1	Bacteria	Pseudomonadota	Gammaproteobacteria	Alteromonadales	Colwelliaceae
bin.1_03628	807	ggt_2	3.4.19.13	COG0405	Glutathione hydrolase proenzyme	gnl|IGB|bin.1_125	Bacteria	Pseudomonadota	Gammaproteobacteria	Alteromonadales	Colwelliaceae	Colwellia	Colwellia sp. Arc7-635
bin.1_03629	939	ggt_3	3.4.19.13	COG0405	Glutathione hydrolase proenzyme	gnl|IGB|bin.1_125	Bacteria	Pseudomonadota	Gammaproteobacteria	Alteromonadales	Colwelliaceae	Colwellia	Colwellia sp. Arc7-635
bin.1_05566	825	ggt_4	3.4.19.13	COG0405	Glutathione hydrolase proenzyme	gnl|IGB|bin.1_315	Bacteria	Pseudomonadota	Gammaproteobacteria	Alteromonadales	Colwelliaceae	Colwellia	Colwellia sp. Arc7-635
bin.103_00581	1236	ggt_1	3.4.19.13	COG0405	Glutathione hydrolase proenzyme	gnl|IGB|bin.103_2	Bacteria	Pseudomonadota	Gammaproteobacteria	Alteromonadales	Colwelliaceae
bin.103_01407	1683	ggt_2	3.4.19.13	COG0405	Glutathione hydrolase proenzyme	gnl|IGB|bin.103_5	Bacteria	Pseudomonadota	Gammaproteobacteria	Alteromonadales	Colwelliaceae	Colwellia	Colwellia sp. Arc7-635
bin.143_00451	483	ggt_1	3.4.19.13	COG0405	Glutathione hydrolase proenzyme	gnl|IGB|bin.143_3	Bacteria	Pseudomonadota	Gammaproteobacteria	Alteromonadales	Colwelliaceae	Colwellia	Colwellia sp. Arc7-635
bin.143_00452	1239	ggt_2	3.4.19.13	COG0405	Glutathione hydrolase proenzyme	gnl|IGB|bin.143_3	Bacteria	Pseudomonadota	Gammaproteobacteria	Alteromonadales	Colwelliaceae	Colwellia	Colwellia sp. Arc7-635
bin.1_04106	450	iaaA_2	3.4.19.5	COG1446	Isoaspartyl peptidase	gnl|IGB|bin.1_156	Bacteria	Pseudomonadota	Gammaproteobacteria	Alteromonadales	Colwelliaceae	Colwellia	Colwellia sp. Arc7-635
bin.1_04107	201	iaaA_3	3.4.19.5	COG1446	Isoaspartyl peptidase	gnl|IGB|bin.1_156	Bacteria	Pseudomonadota	Gammaproteobacteria	Alteromonadales	Colwelliaceae	Colwellia	Colwellia sp. Arc7-635
bin.1_01124	1269	sppA_1	3.4.21.-	COG0616	Protease 4	gnl|IGB|bin.1_22	Bacteria	Pseudomonadota	Gammaproteobacteria	Alteromonadales	Colwelliaceae	Colwellia	Colwellia sp. Arc7-635
bin.1_01125	441	sppA_2	3.4.21.-	COG0616	Protease 4	gnl|IGB|bin.1_22	Bacteria	Pseudomonadota	Gammaproteobacteria	Alteromonadales	Colwelliaceae	Colwellia	Colwellia sp. Arc7-635
bin.1_01303	1050	sohB	3.4.21.-	COG0616	putative protease SohB	gnl|IGB|bin.1_27	Bacteria	Pseudomonadota	Gammaproteobacteria	Alteromonadales	Colwelliaceae	Colwellia	Colwellia sp. Arc7-635
bin.1_04473	1566		3.4.21.-		Thermophilic serine proteinase	gnl|IGB|bin.1_186	Bacteria	Pseudomonadota	Gammaproteobacteria	Alteromonadales	Colwelliaceae	Colwellia	Colwellia sp. Arc7-635
bin.109_00527	1050	sohB	3.4.21.-	COG0616	putative protease SohB	gnl|IGB|bin.109_2	Bacteria	Pseudomonadota	Gammaproteobacteria	Alteromonadales	Colwelliaceae
bin.151_00558	804	sohB	3.4.21.-	COG0616	putative protease SohB	gnl|IGB|bin.151_7	Bacteria	Pseudomonadota	Gammaproteobacteria	Alteromonadales	Colwelliaceae	Colwellia	Colwellia sp. Arc7-635
bin.24_00382	1050	sohB	3.4.21.-	COG0616	putative protease SohB	gnl|IGB|bin.24_6	Bacteria	Pseudomonadota	Gammaproteobacteria	Alteromonadales	Colwelliaceae	Colwellia	Colwellia sp. Arc7-635
bin.24_00550	783	sppA_1	3.4.21.-	COG0616	Protease 4	gnl|IGB|bin.24_10	Bacteria	Pseudomonadota	Gammaproteobacteria	Alteromonadales	Colwelliaceae	Colwellia	Colwellia sp. Arc7-635
bin.24_00551	1098	sppA_2	3.4.21.-	COG0616	Protease 4	gnl|IGB|bin.24_10	Bacteria	Pseudomonadota	Gammaproteobacteria	Alteromonadales	Colwelliaceae	Colwellia	Colwellia sp. Arc7-635
bin.96_06322	1533		3.4.21.-		Thermophilic serine proteinase	gnl|IGB|bin.96_95	Bacteria	Pseudomonadota	Gammaproteobacteria	Alteromonadales	Colwelliaceae	Colwellia	Colwellia sp. Arc7-635
bin.110_00112	330		3.4.21.101		Xanthomonalisin	gnl|IGB|bin.110_2	Bacteria	Pseudomonadota	Gammaproteobacteria	Alteromonadales	Colwelliaceae	Colwellia	Colwellia sp. Arc7-635
bin.1_01626	1152	prc_1	3.4.21.102	COG0793	Tail-specific protease	gnl|IGB|bin.1_36	Bacteria	Pseudomonadota	Gammaproteobacteria	Alteromonadales	Colwelliaceae	Colwellia	Colwellia sp. MT41
bin.1_01627	777	prc_2	3.4.21.102	COG0793	Tail-specific protease	gnl|IGB|bin.1_36	Bacteria	Pseudomonadota	Gammaproteobacteria	Alteromonadales	Colwelliaceae	Colwellia	Colwellia sp. MT41
bin.1_02589	321	prc_3	3.4.21.102	COG0793	Tail-specific protease	gnl|IGB|bin.1_71	Bacteria	Pseudomonadota	Gammaproteobacteria	Alteromonadales	Colwelliaceae	Colwellia	Colwellia sp. Arc7-635
bin.1_02590	1338	prc_4	3.4.21.102	COG0793	Tail-specific protease	gnl|IGB|bin.1_71	Bacteria	Pseudomonadota	Gammaproteobacteria	Alteromonadales	Colwelliaceae	Colwellia	Colwellia sp. Arc7-635
bin.1_02591	426	prc_5	3.4.21.102	COG0793	Tail-specific protease	gnl|IGB|bin.1_71	Bacteria	Pseudomonadota	Gammaproteobacteria	Alteromonadales	Colwelliaceae	Colwellia	Colwellia sp. Arc7-635
bin.42_00246	2037	prc	3.4.21.102	COG0793	Tail-specific protease	gnl|IGB|bin.42_4	Bacteria	Pseudomonadota	Gammaproteobacteria	Alteromonadales	Colwelliaceae	Colwellia	Colwellia sp. Arc7-635
bin.60_00198	2055	prc	3.4.21.102	COG0793	Tail-specific protease	gnl|IGB|bin.60_2	Bacteria	Pseudomonadota	Gammaproteobacteria	Alteromonadales	Colwelliaceae
bin.1_00108	867	glpG	3.4.21.105	COG0705	Rhomboid protease GlpG	gnl|IGB|bin.1_2	Bacteria	Pseudomonadota	Gammaproteobacteria	Alteromonadales	Colwelliaceae	Colwellia	Colwellia sp. Arc7-635
bin.103_00075	696	glpG	3.4.21.105	COG0705	Rhomboid protease GlpG	gnl|IGB|bin.103_1	Bacteria	Pseudomonadota	Gammaproteobacteria	Alteromonadales	Colwelliaceae
bin.123_00329	522	glpG	3.4.21.105	COG0705	Rhomboid protease GlpG	gnl|IGB|bin.123_2	Bacteria	Pseudomonadota	Gammaproteobacteria	Alteromonadales	Colwelliaceae
bin.33_00141	696	glpG	3.4.21.105	COG0705	Rhomboid protease GlpG	gnl|IGB|bin.33_2	Bacteria	Pseudomonadota	Gammaproteobacteria	Alteromonadales	Colwelliaceae
bin.87_00603	900	glpG	3.4.21.105	COG0705	Rhomboid protease GlpG	gnl|IGB|bin.87_3	Bacteria	Pseudomonadota	Gammaproteobacteria	Alteromonadales	Colwelliaceae
bin.1_01822	576	degQ	3.4.21.107	COG0265	Periplasmic pH-dependent serine endoprotease DegQ	gnl|IGB|bin.1_42	Bacteria	Pseudomonadota	Gammaproteobacteria	Alteromonadales	Colwelliaceae	Colwellia	Colwellia sp. MT41
bin.1_01823	597	degP_1	3.4.21.107	COG0265	Periplasmic serine endoprotease DegP	gnl|IGB|bin.1_42	Bacteria	Pseudomonadota	Gammaproteobacteria	Alteromonadales	Colwelliaceae	Colwellia	Colwellia sp. MT41
bin.1_01824	1071	degS_1	3.4.21.107	COG0265	Serine endoprotease DegS	gnl|IGB|bin.1_42	Bacteria	Pseudomonadota	Gammaproteobacteria	Alteromonadales	Colwelliaceae	Colwellia	Colwellia sp. MT41
bin.1_01861	1026	degS_2	3.4.21.107	COG0265	Serine endoprotease DegS	gnl|IGB|bin.1_43	Bacteria	Pseudomonadota	Gammaproteobacteria	Alteromonadales	Colwelliaceae	Colwellia	Colwellia sp. Arc7-635
bin.1_01867	1308	degP_2	3.4.21.107	COG0265	Periplasmic serine endoprotease DegP	gnl|IGB|bin.1_43	Bacteria	Pseudomonadota	Gammaproteobacteria	Alteromonadales	Colwelliaceae	Colwellia	Colwellia sp. Arc7-635
bin.101_00164	1248	degP	3.4.21.107	COG0265	Periplasmic serine endoprotease DegP	gnl|IGB|bin.101_1	Bacteria	Pseudomonadota	Gammaproteobacteria	Alteromonadales	Colwelliaceae
bin.101_00166	717	degS	3.4.21.107	COG0265	Serine endoprotease DegS	gnl|IGB|bin.101_1	Bacteria	Pseudomonadota	Gammaproteobacteria	Alteromonadales	Colwelliaceae
bin.153_02257	1026	degS	3.4.21.107	COG0265	Serine endoprotease DegS	gnl|IGB|bin.153_21	Bacteria	Pseudomonadota	Gammaproteobacteria	Alteromonadales	Colwelliaceae
bin.153_02260	345	degP	3.4.21.107	COG0265	Periplasmic serine endoprotease DegP	gnl|IGB|bin.153_21	Bacteria	Pseudomonadota	Gammaproteobacteria	Alteromonadales	Colwelliaceae
bin.153_02261	981	degQ	3.4.21.107	COG0265	Periplasmic pH-dependent serine endoprotease DegQ	gnl|IGB|bin.153_21	Bacteria	Pseudomonadota	Gammaproteobacteria	Alteromonadales	Colwelliaceae
bin.42_00384	1362	degP	3.4.21.107	COG0265	Periplasmic serine endoprotease DegP	gnl|IGB|bin.42_7	Bacteria	Pseudomonadota	Gammaproteobacteria	Alteromonadales	Colwelliaceae	Colwellia	Colwellia sp. Arc7-635
bin.42_00387	1026	degS	3.4.21.107	COG0265	Serine endoprotease DegS	gnl|IGB|bin.42_7	Bacteria	Pseudomonadota	Gammaproteobacteria	Alteromonadales	Colwelliaceae	Colwellia	Colwellia sp. Arc7-635
bin.7_00243	576	degQ	3.4.21.107	COG0265	Periplasmic pH-dependent serine endoprotease DegQ	gnl|IGB|bin.7_6	Bacteria	Pseudomonadota	Gammaproteobacteria	Alteromonadales	Colwelliaceae	Colwellia	Colwellia sp. MT41
bin.7_00244	597	degP	3.4.21.107	COG0265	Periplasmic serine endoprotease DegP	gnl|IGB|bin.7_6	Bacteria	Pseudomonadota	Gammaproteobacteria	Alteromonadales	Colwelliaceae	Colwellia	Colwellia sp. MT41
bin.7_00245	1071	degS	3.4.21.107	COG0265	Serine endoprotease DegS	gnl|IGB|bin.7_6	Bacteria	Pseudomonadota	Gammaproteobacteria	Alteromonadales	Colwelliaceae	Colwellia	Colwellia sp. MT41
bin.1_05635	2175		3.4.21.26		Prolyl endopeptidase	gnl|IGB|bin.1_326	Bacteria	Pseudomonadota	Gammaproteobacteria	Alteromonadales	Colwelliaceae	Colwellia	Colwellia sp. Arc7-635
bin.103_00042	291	f1pep1_1	3.4.21.26		Prolyl endopeptidase	gnl|IGB|bin.103_1	Bacteria	Pseudomonadota	Gammaproteobacteria	Alteromonadales	Colwelliaceae
bin.103_00043	240	f1pep1_2	3.4.21.26		Prolyl endopeptidase	gnl|IGB|bin.103_1	Bacteria	Pseudomonadota	Gammaproteobacteria	Alteromonadales	Colwelliaceae
bin.103_00044	846		3.4.21.26		Prolyl endopeptidase	gnl|IGB|bin.103_1	Bacteria	Pseudomonadota	Gammaproteobacteria	Alteromonadales	Colwelliaceae
bin.82_00143	222		3.4.21.26		Prolyl endopeptidase	gnl|IGB|bin.82_4	Bacteria	Pseudomonadota	Gammaproteobacteria	Alteromonadales	Colwelliaceae	Colwellia	Colwellia sp. Arc7-635
bin.82_00144	1323		3.4.21.26		Prolyl endopeptidase	gnl|IGB|bin.82_4	Bacteria	Pseudomonadota	Gammaproteobacteria	Alteromonadales	Colwelliaceae	Colwellia	Colwellia sp. Arc7-635
bin.87_00577	720	f1pep1	3.4.21.26		Prolyl endopeptidase	gnl|IGB|bin.87_3	Bacteria	Pseudomonadota	Gammaproteobacteria	Alteromonadales	Colwelliaceae
bin.87_00578	570		3.4.21.26		Prolyl endopeptidase	gnl|IGB|bin.87_3	Bacteria	Pseudomonadota	Gammaproteobacteria	Alteromonadales	Colwelliaceae
bin.1_01390	2391	lon_1	3.4.21.53		Lon protease	gnl|IGB|bin.1_29	Bacteria	Pseudomonadota	Gammaproteobacteria	Alteromonadales	Colwelliaceae	Colwellia	Colwellia sp. Arc7-635
bin.1_02198	2349	lon_2	3.4.21.53	COG0466	Lon protease	gnl|IGB|bin.1_55	Bacteria	Pseudomonadota	Gammaproteobacteria	Alteromonadales	Colwelliaceae	Colwellia	Colwellia sp. MT41
bin.153_09248	1728	lon_3	3.4.21.53		Lon protease	gnl|IGB|bin.153_221	Bacteria	Pseudomonadota	Gammaproteobacteria	Alteromonadales	Colwelliaceae	Colwellia	Colwellia sp. Arc7-635
bin.46_00021	927	lon	3.4.21.53		Lon protease	gnl|IGB|bin.46_1	Bacteria	Pseudomonadota	Gammaproteobacteria	Alteromonadales	Colwelliaceae	Colwellia	Colwellia sp. Arc7-635
bin.103_00202	267	lexA	3.4.21.88	COG1974	LexA repressor	gnl|IGB|bin.103_1	Bacteria	Pseudomonadota	Gammaproteobacteria	Alteromonadales	Colwelliaceae
bin.123_00229	639	lexA	3.4.21.88		LexA repressor	gnl|IGB|bin.123_1	Bacteria	Pseudomonadota	Gammaproteobacteria	Alteromonadales	Colwelliaceae
bin.132_00400	618	lexA	3.4.21.88	COG1974	LexA repressor	gnl|IGB|bin.132_3	Bacteria	Pseudomonadota	Gammaproteobacteria	Alteromonadales	Colwelliaceae
bin.42_00073	615	lexA	3.4.21.88	COG1974	LexA repressor	gnl|IGB|bin.42_1	Bacteria	Pseudomonadota	Gammaproteobacteria	Alteromonadales	Colwelliaceae
bin.87_00710	636	lexA	3.4.21.88	COG1974	LexA repressor	gnl|IGB|bin.87_3	Bacteria	Pseudomonadota	Gammaproteobacteria	Alteromonadales	Colwelliaceae
bin.1_00477	603	lepB_1	3.4.21.89	COG0681	Signal peptidase I	gnl|IGB|bin.1_7	Bacteria	Pseudomonadota	Gammaproteobacteria	Alteromonadales	Colwelliaceae	Colwellia	Colwellia sp. Arc7-635
bin.1_05546	939	lepB_3	3.4.21.89	COG0681	Signal peptidase I	gnl|IGB|bin.1_312	Bacteria	Pseudomonadota	Gammaproteobacteria	Alteromonadales	Colwelliaceae	Colwellia	Colwellia sp. Arc7-635
bin.103_00730	462	lepB	3.4.21.89		Signal peptidase I	gnl|IGB|bin.103_2	Bacteria	Pseudomonadota	Gammaproteobacteria	Alteromonadales	Colwelliaceae
bin.109_01900	594	lepB	3.4.21.89	COG0681	Signal peptidase I	gnl|IGB|bin.109_15	Bacteria	Pseudomonadota	Gammaproteobacteria	Alteromonadales	Colwelliaceae
bin.141_00006	477	sipS	3.4.21.89	COG0681	Signal peptidase I S	gnl|IGB|bin.141_1	Bacteria	Pseudomonadota	Gammaproteobacteria	Alteromonadales	Colwelliaceae	Colwellia	Colwellia sp. Arc7-635
bin.18_00278	714	lepB	3.4.21.89	COG0681	Signal peptidase I	gnl|IGB|bin.18_5	Bacteria	Pseudomonadota	Gammaproteobacteria	Alteromonadales	Colwelliaceae	Colwellia	Colwellia sp. MT41
bin.98_00258	666	lepB	3.4.21.89	COG0681	Signal peptidase I	gnl|IGB|bin.98_2	Bacteria	Pseudomonadota	Gammaproteobacteria	Alteromonadales	Colwelliaceae
bin.1_02201	132	clpP_1	3.4.21.92	COG0740	ATP-dependent Clp protease proteolytic subunit	gnl|IGB|bin.1_55	Bacteria	Pseudomonadota	Gammaproteobacteria	Alteromonadales	Colwelliaceae	Colwellia	Colwellia sp. MT41
bin.1_02202	519	clpP_2	3.4.21.92	COG0740	ATP-dependent Clp protease proteolytic subunit	gnl|IGB|bin.1_55	Bacteria	Pseudomonadota	Gammaproteobacteria	Alteromonadales	Colwelliaceae	Colwellia	Colwellia sp. MT41
bin.1_04463	600	clpP_3	3.4.21.92	COG0740	ATP-dependent Clp protease proteolytic subunit	gnl|IGB|bin.1_185	Bacteria	Pseudomonadota	Gammaproteobacteria	Alteromonadales	Colwelliaceae	Colwellia	Colwellia sp. Arc7-635
bin.1_00452	513	lspA_1	3.4.23.36	COG0597	Lipoprotein signal peptidase	gnl|IGB|bin.1_7	Bacteria	Pseudomonadota	Gammaproteobacteria	Alteromonadales	Colwelliaceae	Colwellia	Colwellia sp. Arc7-635
bin.109_00540	516	lspA	3.4.23.36	COG0597	Lipoprotein signal peptidase	gnl|IGB|bin.109_2	Bacteria	Pseudomonadota	Gammaproteobacteria	Alteromonadales	Colwelliaceae
bin.141_00034	291	lspA	3.4.23.36	COG0597	Lipoprotein signal peptidase	gnl|IGB|bin.141_1	Bacteria	Pseudomonadota	Gammaproteobacteria	Alteromonadales	Colwelliaceae	Colwellia	Colwellia sp. Arc7-635
bin.1_00461	1356		3.4.24.-	COG0612	putative zinc protease	gnl|IGB|bin.1_7	Bacteria	Pseudomonadota	Gammaproteobacteria	Alteromonadales	Colwelliaceae	Colwellia	Colwellia sp. Arc7-635
bin.1_02000	1002	pepO_1	3.4.24.-	COG3590	Neutral endopeptidase	gnl|IGB|bin.1_48	Bacteria	Pseudomonadota	Gammaproteobacteria	Alteromonadales	Colwelliaceae	Colwellia	Colwellia sp. Arc7-635
bin.1_02360	1935	pepO_2	3.4.24.-	COG3590	Neutral endopeptidase	gnl|IGB|bin.1_62	Bacteria	Pseudomonadota	Gammaproteobacteria	Alteromonadales	Colwelliaceae
bin.1_02403	732	rseP_2	3.4.24.-	COG0750	Regulator of sigma-E protease RseP	gnl|IGB|bin.1_64	Bacteria	Pseudomonadota	Gammaproteobacteria	Alteromonadales	Colwelliaceae	Colwellia	Colwellia sp. Arc7-635
bin.1_02404	639	rseP_3	3.4.24.-	COG0750	Regulator of sigma-E protease RseP	gnl|IGB|bin.1_64	Bacteria	Pseudomonadota	Gammaproteobacteria	Alteromonadales	Colwelliaceae	Colwellia	Colwellia sp. Arc7-635
bin.1_04979	1281		3.4.24.-	COG0612	putative zinc protease	gnl|IGB|bin.1_236	Bacteria	Pseudomonadota	Gammaproteobacteria	Alteromonadales	Colwelliaceae	Colwellia	Colwellia sp. Arc7-635
bin.1_05027	804	ftsH_2	3.4.24.-	COG0465	ATP-dependent zinc metalloprotease FtsH	gnl|IGB|bin.1_241	Bacteria	Pseudomonadota	Gammaproteobacteria	Alteromonadales	Colwelliaceae	Colwellia	Colwellia sp. Arc7-635
bin.101_00143	2130	ftsH	3.4.24.-		ATP-dependent zinc metalloprotease FtsH	gnl|IGB|bin.101_1	Bacteria	Pseudomonadota	Gammaproteobacteria	Alteromonadales	Colwelliaceae
bin.109_00562	711	pepO	3.4.24.-	COG3590	Neutral endopeptidase	gnl|IGB|bin.109_2	Bacteria	Pseudomonadota	Gammaproteobacteria	Alteromonadales	Colwelliaceae
bin.109_01769	1137	mepM	3.4.24.-	COG0739	Murein DD-endopeptidase MepM	gnl|IGB|bin.109_12	Bacteria	Pseudomonadota	Gammaproteobacteria	Alteromonadales	Colwelliaceae
bin.123_00204	864	ftsH_1	3.4.24.-	COG0465	ATP-dependent zinc metalloprotease FtsH	gnl|IGB|bin.123_1	Bacteria	Pseudomonadota	Gammaproteobacteria	Alteromonadales	Colwelliaceae
bin.123_00205	996	ftsH_2	3.4.24.-	COG0465	ATP-dependent zinc metalloprotease FtsH	gnl|IGB|bin.123_1	Bacteria	Pseudomonadota	Gammaproteobacteria	Alteromonadales	Colwelliaceae
bin.132_00715	1239	ftsH	3.4.24.-	COG0465	ATP-dependent zinc metalloprotease FtsH	gnl|IGB|bin.132_9	Bacteria	Pseudomonadota	Gammaproteobacteria	Alteromonadales	Colwelliaceae
bin.141_00024	1356		3.4.24.-	COG0612	putative zinc protease	gnl|IGB|bin.141_1	Bacteria	Pseudomonadota	Gammaproteobacteria	Alteromonadales	Colwelliaceae	Colwellia	Colwellia sp. Arc7-635
bin.151_00605	798	rseP	3.4.24.-	COG0750	Regulator of sigma-E protease RseP	gnl|IGB|bin.151_7	Bacteria	Pseudomonadota	Gammaproteobacteria	Alteromonadales	Colwelliaceae	Colwellia	Colwellia sp. Arc7-635
bin.18_00250	1485		3.4.24.-	COG0612	putative zinc protease	gnl|IGB|bin.18_4	Bacteria	Pseudomonadota	Gammaproteobacteria	Alteromonadales	Colwelliaceae	Colwellia	Colwellia sp. Arc7-635
bin.24_00011	1359	rseP_1	3.4.24.-	COG0750	Regulator of sigma-E protease RseP	gnl|IGB|bin.24_1	Bacteria	Pseudomonadota	Gammaproteobacteria	Alteromonadales	Colwelliaceae
bin.24_00419	1356	rseP_2	3.4.24.-	COG0750	Regulator of sigma-E protease RseP	gnl|IGB|bin.24_6	Bacteria	Pseudomonadota	Gammaproteobacteria	Alteromonadales	Colwelliaceae	Colwellia	Colwellia sp. Arc7-635
bin.7_00403	1281		3.4.24.-	COG0612	putative zinc protease	gnl|IGB|bin.7_16	Bacteria	Pseudomonadota	Gammaproteobacteria	Alteromonadales	Colwelliaceae	Colwellia	Colwellia sp. Arc7-635
bin.87_01366	2073	pepO_2	3.4.24.-	COG3590	Neutral endopeptidase	gnl|IGB|bin.87_7	Bacteria	Pseudomonadota	Gammaproteobacteria	Alteromonadales	Colwelliaceae
bin.87_01481	1359	rseP	3.4.24.-	COG0750	Regulator of sigma-E protease RseP	gnl|IGB|bin.87_7	Bacteria	Pseudomonadota	Gammaproteobacteria	Alteromonadales	Colwelliaceae
bin.87_02270	1992	ftsH_2	3.4.24.-	COG0465	ATP-dependent zinc metalloprotease FtsH	gnl|IGB|bin.87_14	Bacteria	Pseudomonadota	Gammaproteobacteria	Alteromonadales	Colwelliaceae
bin.109_00902	1488	ptrA_1	3.4.24.55	COG1025	Protease 3	gnl|IGB|bin.109_4	Bacteria	Pseudomonadota	Gammaproteobacteria	Alteromonadales	Colwelliaceae
bin.109_00904	354	ptrA_2	3.4.24.55	COG1025	Protease 3	gnl|IGB|bin.109_4	Bacteria	Pseudomonadota	Gammaproteobacteria	Alteromonadales	Colwelliaceae
bin.24_00265	2013	ptrA_1	3.4.24.55	COG1025	Protease 3	gnl|IGB|bin.24_3	Bacteria	Pseudomonadota	Gammaproteobacteria	Alteromonadales	Colwelliaceae
bin.24_00266	693	ptrA_2	3.4.24.55	COG1025	Protease 3	gnl|IGB|bin.24_3	Bacteria	Pseudomonadota	Gammaproteobacteria	Alteromonadales	Colwelliaceae
bin.103_00654	939	prlC_1	3.4.24.70	COG0339	Oligopeptidase A	gnl|IGB|bin.103_2	Bacteria	Pseudomonadota	Gammaproteobacteria	Alteromonadales	Colwelliaceae
bin.103_00655	585	prlC_2	3.4.24.70	COG0339	Oligopeptidase A	gnl|IGB|bin.103_2	Bacteria	Pseudomonadota	Gammaproteobacteria	Alteromonadales	Colwelliaceae
bin.141_00016	297	prlC	3.4.24.70	COG0339	Oligopeptidase A	gnl|IGB|bin.141_1	Bacteria	Pseudomonadota	Gammaproteobacteria	Alteromonadales	Colwelliaceae	Colwellia	Colwellia sp. Arc7-635
bin.1_00593	519	hslV	3.4.25.2	COG5405	ATP-dependent protease subunit HslV	gnl|IGB|bin.1_9	Bacteria	Pseudomonadota	Gammaproteobacteria	Alteromonadales	Colwelliaceae
bin.101_00197	519	hslV	3.4.25.2	COG5405	ATP-dependent protease subunit HslV	gnl|IGB|bin.101_1	Bacteria	Pseudomonadota	Gammaproteobacteria	Alteromonadales	Colwelliaceae
bin.153_06370	858	hslV_2	3.4.25.2		ATP-dependent protease subunit HslV	gnl|IGB|bin.153_103	Bacteria	Pseudomonadota	Gammaproteobacteria	Alteromonadales	Colwelliaceae	Colwellia	Colwellia sp. Arc7-635
bin.107_00396	798	ampH	3.4.-.-	COG1680	D-alanyl-D-alanine-carboxypeptidase/endopeptidase AmpH	gnl|IGB|bin.107_2	Bacteria	Bacteroidota	Flavobacteriia	Flavobacteriales	Flavobacteriaceae
bin.107_00635	510	bepA_1	3.4.-.-		Beta-barrel assembly-enhancing protease	gnl|IGB|bin.107_3	Bacteria	Bacteroidota	Flavobacteriia	Flavobacteriales	Flavobacteriaceae
bin.107_00636	372	bepA_2	3.4.-.-		Beta-barrel assembly-enhancing protease	gnl|IGB|bin.107_3	Bacteria	Bacteroidota	Flavobacteriia	Flavobacteriales	Flavobacteriaceae
bin.112_00084	651	ampH	3.4.-.-	COG1680	D-alanyl-D-alanine-carboxypeptidase/endopeptidase AmpH	gnl|IGB|bin.112_1	Bacteria	Bacteroidota	Flavobacteriia	Flavobacteriales	Flavobacteriaceae
bin.133_00656	774	bepA	3.4.-.-	COG4783	Beta-barrel assembly-enhancing protease	gnl|IGB|bin.133_2	Bacteria	Bacteroidota	Flavobacteriia	Flavobacteriales	Flavobacteriaceae
bin.133_00691	1116	ampH	3.4.-.-	COG1680	D-alanyl-D-alanine-carboxypeptidase/endopeptidase AmpH	gnl|IGB|bin.133_2	Bacteria	Bacteroidota	Flavobacteriia	Flavobacteriales	Flavobacteriaceae
bin.134_00813	1389	bepA_1	3.4.-.-		Beta-barrel assembly-enhancing protease	gnl|IGB|bin.134_5	Bacteria	Bacteroidota	Flavobacteriia	Flavobacteriales	Flavobacteriaceae
bin.134_01874	1380	bepA_2	3.4.-.-		Beta-barrel assembly-enhancing protease	gnl|IGB|bin.134_17	Bacteria	Bacteroidota	Flavobacteriia	Flavobacteriales	Flavobacteriaceae
bin.134_01980	537	mepS	3.4.-.-	COG0791	Murein DD-endopeptidase MepS/Murein LD-carboxypeptidase	gnl|IGB|bin.134_19	Bacteria	Bacteroidota	Flavobacteriia	Flavobacteriales	Flavobacteriaceae
bin.136_01891	267	bepA_5	3.4.-.-		Beta-barrel assembly-enhancing protease	gnl|IGB|bin.136_3	Bacteria	Bacteroidota	Flavobacteriia	Flavobacteriales	Flavobacteriaceae
bin.136_01892	480	bepA_6	3.4.-.-		Beta-barrel assembly-enhancing protease	gnl|IGB|bin.136_3	Bacteria	Bacteroidota	Flavobacteriia	Flavobacteriales	Flavobacteriaceae
bin.136_02147	1398	bepA_7	3.4.-.-		Beta-barrel assembly-enhancing protease	gnl|IGB|bin.136_4	Bacteria	Bacteroidota	Flavobacteriia	Flavobacteriales	Flavobacteriaceae
bin.144_01078	486	bepA_1	3.4.-.-		Beta-barrel assembly-enhancing protease	gnl|IGB|bin.144_2	Bacteria	Bacteroidota	Flavobacteriia	Flavobacteriales	Flavobacteriaceae
bin.144_02869	1212		3.4.-.-		putative peptidase	gnl|IGB|bin.144_4	Bacteria	Bacteroidota	Flavobacteriia	Flavobacteriales	Flavobacteriaceae
bin.144_02998	681	prsW	3.4.-.-	COG2339	Protease PrsW	gnl|IGB|bin.144_4	Bacteria	Bacteroidota	Flavobacteriia	Flavobacteriales	Flavobacteriaceae
bin.144_03062	831	bepA_2	3.4.-.-		Beta-barrel assembly-enhancing protease	gnl|IGB|bin.144_4	Bacteria	Bacteroidota	Flavobacteriia	Flavobacteriales	Flavobacteriaceae
bin.149_00824	939		3.4.-.-		putative peptidase	gnl|IGB|bin.149_12	Bacteria	Bacteroidota	Flavobacteriia	Flavobacteriales	Flavobacteriaceae
bin.153_00650	525	mepS_1	3.4.-.-	COG0791	Murein DD-endopeptidase MepS/Murein LD-carboxypeptidase	gnl|IGB|bin.153_4	Bacteria	Bacteroidota	Flavobacteriia	Flavobacteriales	Flavobacteriaceae
bin.153_09068	744	bepA_2	3.4.-.-		Beta-barrel assembly-enhancing protease	gnl|IGB|bin.153_211	Bacteria	Bacteroidota	Flavobacteriia	Flavobacteriales	Flavobacteriaceae	Bizionia	Bizionia sp. M204
bin.21_00210	1389	bepA	3.4.-.-		Beta-barrel assembly-enhancing protease	gnl|IGB|bin.21_3	Bacteria	Bacteroidota	Flavobacteriia	Flavobacteriales	Flavobacteriaceae
bin.27_00098	615	bepA	3.4.-.-		Beta-barrel assembly-enhancing protease	gnl|IGB|bin.27_1	Bacteria	Bacteroidota	Flavobacteriia	Flavobacteriales	Flavobacteriaceae
bin.27_00457	723		3.4.-.-		putative peptidase	gnl|IGB|bin.27_6	Bacteria	Bacteroidota	Flavobacteriia	Flavobacteriales	Flavobacteriaceae
bin.34_00324	2061	bepA	3.4.-.-		Beta-barrel assembly-enhancing protease	gnl|IGB|bin.34_2	Bacteria	Bacteroidota	Flavobacteriia	Flavobacteriales	Flavobacteriaceae
bin.36_00734	1371	bepA_1	3.4.-.-		Beta-barrel assembly-enhancing protease	gnl|IGB|bin.36_3	Bacteria	Bacteroidota	Flavobacteriia	Flavobacteriales	Flavobacteriaceae
bin.36_01539	201	bepA_2	3.4.-.-		Beta-barrel assembly-enhancing protease	gnl|IGB|bin.36_10	Bacteria	Bacteroidota	Flavobacteriia	Flavobacteriales	Flavobacteriaceae
bin.36_01540	549	bepA_3	3.4.-.-	COG4783	Beta-barrel assembly-enhancing protease	gnl|IGB|bin.36_10	Bacteria	Bacteroidota	Flavobacteriia	Flavobacteriales	Flavobacteriaceae
bin.41_00115	837	bepA	3.4.-.-		Beta-barrel assembly-enhancing protease	gnl|IGB|bin.41_1	Bacteria	Bacteroidota	Flavobacteriia	Flavobacteriales	Flavobacteriaceae
bin.41_00171	678	prsW	3.4.-.-	COG2339	Protease PrsW	gnl|IGB|bin.41_1	Bacteria	Bacteroidota	Flavobacteriia	Flavobacteriales	Flavobacteriaceae
bin.50_00108	768	bepA_1	3.4.-.-		Beta-barrel assembly-enhancing protease	gnl|IGB|bin.50_1	Bacteria	Bacteroidota	Flavobacteriia	Flavobacteriales	Flavobacteriaceae
bin.50_00224	1125	bepA_2	3.4.-.-		Beta-barrel assembly-enhancing protease	gnl|IGB|bin.50_1	Bacteria	Bacteroidota	Flavobacteriia	Flavobacteriales	Flavobacteriaceae
bin.50_00253	1782	bepA_3	3.4.-.-		Beta-barrel assembly-enhancing protease	gnl|IGB|bin.50_1	Bacteria	Bacteroidota	Flavobacteriia	Flavobacteriales	Flavobacteriaceae
bin.50_00291	507	mepS	3.4.-.-	COG0791	Murein DD-endopeptidase MepS/Murein LD-carboxypeptidase	gnl|IGB|bin.50_1	Bacteria	Bacteroidota	Flavobacteriia	Flavobacteriales	Flavobacteriaceae
bin.50_00543	636	bepA_4	3.4.-.-	COG4783	Beta-barrel assembly-enhancing protease	gnl|IGB|bin.50_2	Bacteria	Bacteroidota	Flavobacteriia	Flavobacteriales	Flavobacteriaceae
bin.57_00212	582	yedK	3.4.-.-	COG2135	SOS response-associated protein YedK	gnl|IGB|bin.57_1	Bacteria	Bacteroidota	Flavobacteriia	Flavobacteriales	Flavobacteriaceae
bin.57_00639	1365	bepA_1	3.4.-.-		Beta-barrel assembly-enhancing protease	gnl|IGB|bin.57_1	Bacteria	Bacteroidota	Flavobacteriia	Flavobacteriales	Flavobacteriaceae
bin.57_01168	1212		3.4.-.-		putative peptidase	gnl|IGB|bin.57_2	Bacteria	Bacteroidota	Flavobacteriia	Flavobacteriales	Flavobacteriaceae
bin.57_01275	681	prsW	3.4.-.-	COG2339	Protease PrsW	gnl|IGB|bin.57_2	Bacteria	Bacteroidota	Flavobacteriia	Flavobacteriales	Flavobacteriaceae
bin.57_01331	831	bepA_2	3.4.-.-		Beta-barrel assembly-enhancing protease	gnl|IGB|bin.57_2	Bacteria	Bacteroidota	Flavobacteriia	Flavobacteriales	Flavobacteriaceae
bin.57_01447	909	bepA_3	3.4.-.-		Beta-barrel assembly-enhancing protease	gnl|IGB|bin.57_3	Bacteria	Bacteroidota	Flavobacteriia	Flavobacteriales	Flavobacteriaceae
bin.64_00018	537	mepS	3.4.-.-	COG0791	Murein DD-endopeptidase MepS/Murein LD-carboxypeptidase	gnl|IGB|bin.64_1	Bacteria	Bacteroidota	Flavobacteriia	Flavobacteriales	Flavobacteriaceae
bin.68_00311	531	bepA	3.4.-.-		Beta-barrel assembly-enhancing protease	gnl|IGB|bin.68_2	Bacteria	Bacteroidota	Flavobacteriia	Flavobacteriales	Flavobacteriaceae
bin.73_00055	1224		3.4.-.-		putative peptidase	gnl|IGB|bin.73_1	Bacteria	Bacteroidota	Flavobacteriia	Flavobacteriales	Flavobacteriaceae
bin.83_00835	1359	bepA	3.4.-.-		Beta-barrel assembly-enhancing protease	gnl|IGB|bin.83_2	Bacteria	Bacteroidota	Flavobacteriia	Flavobacteriales	Flavobacteriaceae
bin.89_00107	1368	bepA	3.4.-.-		Beta-barrel assembly-enhancing protease	gnl|IGB|bin.89_1	Bacteria	Bacteroidota	Flavobacteriia	Flavobacteriales	Flavobacteriaceae
bin.96_08905	288	bepA_2	3.4.-.-		Beta-barrel assembly-enhancing protease	gnl|IGB|bin.96_177	Bacteria	Bacteroidota	Flavobacteriia	Flavobacteriales	Flavobacteriaceae	Maribacter
bin.99_00414	810		3.4.-.-		putative peptidase	gnl|IGB|bin.99_1	Bacteria	Bacteroidota	Flavobacteriia	Flavobacteriales	Flavobacteriaceae
bin.99_01578	615	bepA	3.4.-.-		Beta-barrel assembly-enhancing protease	gnl|IGB|bin.99_5	Bacteria	Bacteroidota	Flavobacteriia	Flavobacteriales	Flavobacteriaceae
bin.112_00042	1077	ysdC	3.4.11.-	COG1363	Putative aminopeptidase YsdC	gnl|IGB|bin.112_1	Bacteria	Bacteroidota	Flavobacteriia	Flavobacteriales	Flavobacteriaceae
bin.134_00959	414	ysdC_1	3.4.11.-	COG1363	Putative aminopeptidase YsdC	gnl|IGB|bin.134_6	Bacteria	Bacteroidota	Flavobacteriia	Flavobacteriales	Flavobacteriaceae
bin.134_00960	675	ysdC_2	3.4.11.-	COG1363	Putative aminopeptidase YsdC	gnl|IGB|bin.134_6	Bacteria	Bacteroidota	Flavobacteriia	Flavobacteriales	Flavobacteriaceae
bin.136_02466	1089	ysdC	3.4.11.-	COG1363	Putative aminopeptidase YsdC	gnl|IGB|bin.136_5	Bacteria	Bacteroidota	Flavobacteriia	Flavobacteriales	Flavobacteriaceae
bin.14_00051	1017	ysdC	3.4.11.-	COG1363	Putative aminopeptidase YsdC	gnl|IGB|bin.14_1	Bacteria	Bacteroidota	Flavobacteriia	Flavobacteriales	Flavobacteriaceae
bin.144_03000	1056	ysdC	3.4.11.-	COG1363	Putative aminopeptidase YsdC	gnl|IGB|bin.144_4	Bacteria	Bacteroidota	Flavobacteriia	Flavobacteriales	Flavobacteriaceae
bin.30_00352	1089	ysdC	3.4.11.-	COG1363	Putative aminopeptidase YsdC	gnl|IGB|bin.30_3	Bacteria	Bacteroidota	Flavobacteriia	Flavobacteriales	Flavobacteriaceae	Bizionia	Bizionia sp. M204
bin.41_00167	1089	ysdC	3.4.11.-	COG1363	Putative aminopeptidase YsdC	gnl|IGB|bin.41_1	Bacteria	Bacteroidota	Flavobacteriia	Flavobacteriales	Flavobacteriaceae
bin.57_01277	1056	ysdC	3.4.11.-	COG1363	Putative aminopeptidase YsdC	gnl|IGB|bin.57_2	Bacteria	Bacteroidota	Flavobacteriia	Flavobacteriales	Flavobacteriaceae
bin.73_00057	645	ptp	3.4.11.-		Prolyl tri/tetrapeptidyl aminopeptidase	gnl|IGB|bin.73_1	Bacteria	Bacteroidota	Flavobacteriia	Flavobacteriales	Flavobacteriaceae
bin.77_00180	1089	ysdC	3.4.11.-	COG1363	Putative aminopeptidase YsdC	gnl|IGB|bin.77_4	Bacteria	Bacteroidota	Flavobacteriia	Flavobacteriales	Flavobacteriaceae
bin.89_01069	822	ysdC	3.4.11.-	COG1363	Putative aminopeptidase YsdC	gnl|IGB|bin.89_3	Bacteria	Bacteroidota	Flavobacteriia	Flavobacteriales	Flavobacteriaceae
bin.99_00416	1008	ptp	3.4.11.-		Prolyl tri/tetrapeptidyl aminopeptidase	gnl|IGB|bin.99_1	Bacteria	Bacteroidota	Flavobacteriia	Flavobacteriales	Flavobacteriaceae
bin.99_01677	447	ysdC	3.4.11.-	COG1363	Putative aminopeptidase YsdC	gnl|IGB|bin.99_5	Bacteria	Bacteroidota	Flavobacteriia	Flavobacteriales	Flavobacteriaceae
bin.107_00328	819	map	3.4.11.18	COG0024	Methionine aminopeptidase 1	gnl|IGB|bin.107_1	Bacteria	Bacteroidota	Flavobacteriia	Flavobacteriales	Flavobacteriaceae
bin.119_00798	819	map	3.4.11.18	COG0024	Methionine aminopeptidase 1	gnl|IGB|bin.119_8	Bacteria	Bacteroidota	Flavobacteriia	Flavobacteriales	Flavobacteriaceae
bin.133_00648	855	map	3.4.11.18	COG0024	Methionine aminopeptidase 1	gnl|IGB|bin.133_2	Bacteria	Bacteroidota	Flavobacteriia	Flavobacteriales	Flavobacteriaceae
bin.134_02028	765	mapB	3.4.11.18	COG0024	Methionine aminopeptidase 2	gnl|IGB|bin.134_20	Bacteria	Bacteroidota	Flavobacteriia	Flavobacteriales	Flavobacteriaceae
bin.144_02201	825	map	3.4.11.18	COG0024	Methionine aminopeptidase 1	gnl|IGB|bin.144_3	Bacteria	Bacteroidota	Flavobacteriia	Flavobacteriales	Flavobacteriaceae
bin.149_00202	825	map	3.4.11.18	COG0024	Methionine aminopeptidase 1	gnl|IGB|bin.149_2	Bacteria	Bacteroidota	Flavobacteriia	Flavobacteriales	Flavobacteriaceae
bin.152_00308	933		3.4.11.18		Methionine aminopeptidase 1, mitochondrial	gnl|IGB|bin.152_3	Bacteria	Bacteroidota	Flavobacteriia	Flavobacteriales	Flavobacteriaceae
bin.27_00300	819	map	3.4.11.18	COG0024	Methionine aminopeptidase 1	gnl|IGB|bin.27_3	Bacteria	Bacteroidota	Flavobacteriia	Flavobacteriales	Flavobacteriaceae
bin.34_00396	819	map	3.4.11.18	COG0024	Methionine aminopeptidase 1	gnl|IGB|bin.34_3	Bacteria	Bacteroidota	Flavobacteriia	Flavobacteriales	Flavobacteriaceae
bin.36_01534	825	map	3.4.11.18	COG0024	Methionine aminopeptidase 1	gnl|IGB|bin.36_10	Bacteria	Bacteroidota	Flavobacteriia	Flavobacteriales	Flavobacteriaceae
bin.50_00101	804	map	3.4.11.18	COG0024	Methionine aminopeptidase 1	gnl|IGB|bin.50_1	Bacteria	Bacteroidota	Flavobacteriia	Flavobacteriales	Flavobacteriaceae
bin.66_00350	825	map	3.4.11.18	COG0024	Methionine aminopeptidase 1	gnl|IGB|bin.66_5	Bacteria	Bacteroidota	Flavobacteriia	Flavobacteriales	Flavobacteriaceae
bin.83_00402	825	map	3.4.11.18	COG0024	Methionine aminopeptidase 1	gnl|IGB|bin.83_1	Bacteria	Bacteroidota	Flavobacteriia	Flavobacteriales	Flavobacteriaceae
bin.119_00576	1566	dap	3.4.11.19		D-aminopeptidase	gnl|IGB|bin.119_4	Bacteria	Bacteroidota	Flavobacteriia	Flavobacteriales	Flavobacteriaceae
bin.134_02281	1137	dap	3.4.11.19		D-aminopeptidase	gnl|IGB|bin.134_27	Bacteria	Bacteroidota	Flavobacteriia	Flavobacteriales	Flavobacteriaceae
bin.14_00289	1143	dap	3.4.11.19		D-aminopeptidase	gnl|IGB|bin.14_3	Bacteria	Bacteroidota	Flavobacteriia	Flavobacteriales	Flavobacteriaceae
bin.147_00008	735	dap_1	3.4.11.19		D-aminopeptidase	gnl|IGB|bin.147_1	Bacteria	Bacteroidota	Flavobacteriia	Flavobacteriales	Flavobacteriaceae
bin.147_00769	1053	dap_2	3.4.11.19		D-aminopeptidase	gnl|IGB|bin.147_2	Bacteria	Bacteroidota	Flavobacteriia	Flavobacteriales	Flavobacteriaceae
bin.153_00953	1224	dap_1	3.4.11.19		D-aminopeptidase	gnl|IGB|bin.153_6	Bacteria	Bacteroidota	Flavobacteriia	Flavobacteriales	Flavobacteriaceae
bin.17_00071	1176	dap	3.4.11.19		D-aminopeptidase	gnl|IGB|bin.17_2	Bacteria	Bacteroidota	Flavobacteriia	Flavobacteriales	Flavobacteriaceae	Maribacter
bin.30_00326	1719	dap	3.4.11.19		D-aminopeptidase	gnl|IGB|bin.30_3	Bacteria	Bacteroidota	Flavobacteriia	Flavobacteriales	Flavobacteriaceae	Bizionia	Bizionia sp. M204
bin.34_00005	1758	dap_1	3.4.11.19		D-aminopeptidase	gnl|IGB|bin.34_1	Bacteria	Bacteroidota	Flavobacteriia	Flavobacteriales	Flavobacteriaceae
bin.41_00203	1350	dap	3.4.11.19		D-aminopeptidase	gnl|IGB|bin.41_1	Bacteria	Bacteroidota	Flavobacteriia	Flavobacteriales	Flavobacteriaceae
bin.119_00729	1203	pepN	3.4.11.2		Aminopeptidase N	gnl|IGB|bin.119_6	Bacteria	Bacteroidota	Flavobacteriia	Flavobacteriales	Flavobacteriaceae
bin.105_01113	1050		3.4.11.24	COG2234	Aminopeptidase S	gnl|IGB|bin.105_5	Bacteria	Bacteroidota	Flavobacteriia	Flavobacteriales	Flavobacteriaceae
bin.99_00020	1002		3.4.11.24	COG2234	Aminopeptidase S	gnl|IGB|bin.99_1	Bacteria	Bacteroidota	Flavobacteriia	Flavobacteriales	Flavobacteriaceae
bin.105_00871	1218	pepT	3.4.11.4	COG2195	Peptidase T	gnl|IGB|bin.105_3	Bacteria	Bacteroidota	Flavobacteriia	Flavobacteriales	Flavobacteriaceae
bin.118_00764	825	pepT_1	3.4.11.4	COG2195	Peptidase T	gnl|IGB|bin.118_10	Bacteria	Bacteroidota	Flavobacteriia	Flavobacteriales	Flavobacteriaceae
bin.118_00765	456	pepT_2	3.4.11.4	COG2195	Peptidase T	gnl|IGB|bin.118_10	Bacteria	Bacteroidota	Flavobacteriia	Flavobacteriales	Flavobacteriaceae
bin.136_02272	564	pepT_1	3.4.11.4	COG2195	Peptidase T	gnl|IGB|bin.136_5	Bacteria	Bacteroidota	Flavobacteriia	Flavobacteriales	Flavobacteriaceae
bin.136_02273	198	pepT_2	3.4.11.4	COG2195	Peptidase T	gnl|IGB|bin.136_5	Bacteria	Bacteroidota	Flavobacteriia	Flavobacteriales	Flavobacteriaceae
bin.144_04040	1317	pepT	3.4.11.4	COG2195	Peptidase T	gnl|IGB|bin.144_8	Bacteria	Bacteroidota	Flavobacteriia	Flavobacteriales	Flavobacteriaceae
bin.152_00435	1248	pepT	3.4.11.4	COG2195	Peptidase T	gnl|IGB|bin.152_6	Bacteria	Bacteroidota	Flavobacteriia	Flavobacteriales	Flavobacteriaceae
bin.34_01258	1143	pepT	3.4.11.4	COG2195	Peptidase T	gnl|IGB|bin.34_9	Bacteria	Bacteroidota	Flavobacteriia	Flavobacteriales	Flavobacteriaceae
bin.57_02522	1251	pepT	3.4.11.4	COG2195	Peptidase T	gnl|IGB|bin.57_8	Bacteria	Bacteroidota	Flavobacteriia	Flavobacteriales	Flavobacteriaceae
bin.66_00220	1329	pepT	3.4.11.4	COG2195	Peptidase T	gnl|IGB|bin.66_3	Bacteria	Bacteroidota	Flavobacteriia	Flavobacteriales	Flavobacteriaceae
bin.89_00877	1236	pepT	3.4.11.4	COG2195	Peptidase T	gnl|IGB|bin.89_3	Bacteria	Bacteroidota	Flavobacteriia	Flavobacteriales	Flavobacteriaceae
bin.92_00017	1239	pepT	3.4.11.4	COG2195	Peptidase T	gnl|IGB|bin.92_1	Bacteria	Bacteroidota	Flavobacteriia	Flavobacteriales	Flavobacteriaceae
bin.96_06719	456	pepT_1	3.4.11.4	COG2195	Peptidase T	gnl|IGB|bin.96_105	Bacteria	Bacteroidota	Flavobacteriia	Flavobacteriales	Flavobacteriaceae	Bizionia	Bizionia sp. M204
bin.96_06720	906	pepT_2	3.4.11.4	COG2195	Peptidase T	gnl|IGB|bin.96_105	Bacteria	Bacteroidota	Flavobacteriia	Flavobacteriales	Flavobacteriaceae	Bizionia	Bizionia sp. M204
bin.112_00064	357	fpaP	3.4.11.5		Proline iminopeptidase	gnl|IGB|bin.112_1	Bacteria	Bacteroidota	Flavobacteriia	Flavobacteriales	Flavobacteriaceae
bin.118_00463	969	pip	3.4.11.5		Proline iminopeptidase	gnl|IGB|bin.118_4	Bacteria	Bacteroidota	Flavobacteriia	Flavobacteriales	Flavobacteriaceae
bin.149_00673	957	pip	3.4.11.5		Proline iminopeptidase	gnl|IGB|bin.149_9	Bacteria	Bacteroidota	Flavobacteriia	Flavobacteriales	Flavobacteriaceae
bin.38_00128	969	pip	3.4.11.5		Proline iminopeptidase	gnl|IGB|bin.38_1	Bacteria	Bacteroidota	Flavobacteriia	Flavobacteriales	Flavobacteriaceae
bin.41_00188	1062	fpaP	3.4.11.5		Proline iminopeptidase	gnl|IGB|bin.41_1	Bacteria	Bacteroidota	Flavobacteriia	Flavobacteriales	Flavobacteriaceae
bin.48_00205	1062	fpaP	3.4.11.5		Proline iminopeptidase	gnl|IGB|bin.48_2	Bacteria	Bacteroidota	Flavobacteriia	Flavobacteriales	Flavobacteriaceae	Bizionia	Bizionia sp. M204
bin.54_00539	957	pip	3.4.11.5		Proline iminopeptidase	gnl|IGB|bin.54_4	Bacteria	Bacteroidota	Flavobacteriia	Flavobacteriales	Flavobacteriaceae
bin.133_00845	1119	pepP	3.4.11.9	COG0006	Xaa-Pro aminopeptidase	gnl|IGB|bin.133_3	Bacteria	Bacteroidota	Flavobacteriia	Flavobacteriales	Flavobacteriaceae
bin.136_02631	1239	pepP	3.4.11.9	COG0006	Xaa-Pro aminopeptidase	gnl|IGB|bin.136_6	Bacteria	Bacteroidota	Flavobacteriia	Flavobacteriales	Flavobacteriaceae
bin.149_00222	1284	pepP_1	3.4.11.9	COG0006	Xaa-Pro aminopeptidase	gnl|IGB|bin.149_3	Bacteria	Bacteroidota	Flavobacteriia	Flavobacteriales	Flavobacteriaceae
bin.149_00871	1230	pepP_2	3.4.11.9	COG0006	Xaa-Pro aminopeptidase	gnl|IGB|bin.149_13	Bacteria	Bacteroidota	Flavobacteriia	Flavobacteriales	Flavobacteriaceae
bin.27_00046	777	pepP	3.4.11.9	COG0006	Xaa-Pro aminopeptidase	gnl|IGB|bin.27_1	Bacteria	Bacteroidota	Flavobacteriia	Flavobacteriales	Flavobacteriaceae
bin.36_00599	1239	pepP	3.4.11.9	COG0006	Xaa-Pro aminopeptidase	gnl|IGB|bin.36_2	Bacteria	Bacteroidota	Flavobacteriia	Flavobacteriales	Flavobacteriaceae
bin.38_00258	1293	pepP	3.4.11.9	COG0006	Xaa-Pro aminopeptidase	gnl|IGB|bin.38_2	Bacteria	Bacteroidota	Flavobacteriia	Flavobacteriales	Flavobacteriaceae
bin.73_00054	1038	pepP	3.4.11.9	COG0006	Xaa-Pro aminopeptidase	gnl|IGB|bin.73_1	Bacteria	Bacteroidota	Flavobacteriia	Flavobacteriales	Flavobacteriaceae
bin.83_00676	1293	pepP	3.4.11.9	COG0006	Xaa-Pro aminopeptidase	gnl|IGB|bin.83_2	Bacteria	Bacteroidota	Flavobacteriia	Flavobacteriales	Flavobacteriaceae
bin.89_01541	945	pepP	3.4.11.9	COG0006	Xaa-Pro aminopeptidase	gnl|IGB|bin.89_6	Bacteria	Bacteroidota	Flavobacteriia	Flavobacteriales	Flavobacteriaceae
bin.91_00267	963	pepP	3.4.11.9	COG0006	Xaa-Pro aminopeptidase	gnl|IGB|bin.91_3	Bacteria	Bacteroidota	Flavobacteriia	Flavobacteriales	Flavobacteriaceae	Bizionia	Bizionia sp. M204
bin.99_00412	1293	pepP	3.4.11.9	COG0006	Xaa-Pro aminopeptidase	gnl|IGB|bin.99_1	Bacteria	Bacteroidota	Flavobacteriia	Flavobacteriales	Flavobacteriaceae
bin.118_00558	1419	pepD	3.4.13.18	COG2195	Cytosol non-specific dipeptidase	gnl|IGB|bin.118_6	Bacteria	Bacteroidota	Flavobacteriia	Flavobacteriales	Flavobacteriaceae
bin.134_00801	1461	pepD_1	3.4.13.18	COG2195	Cytosol non-specific dipeptidase	gnl|IGB|bin.134_5	Bacteria	Bacteroidota	Flavobacteriia	Flavobacteriales	Flavobacteriaceae
bin.134_02451	1446	pepD_2	3.4.13.18	COG2195	Cytosol non-specific dipeptidase	gnl|IGB|bin.134_32	Bacteria	Bacteroidota	Flavobacteriia	Flavobacteriales	Flavobacteriaceae
bin.136_03714	1461	pepD	3.4.13.18	COG2195	Cytosol non-specific dipeptidase	gnl|IGB|bin.136_14	Bacteria	Bacteroidota	Flavobacteriia	Flavobacteriales	Flavobacteriaceae
bin.144_02459	1461	pepD	3.4.13.18	COG2195	Cytosol non-specific dipeptidase	gnl|IGB|bin.144_4	Bacteria	Bacteroidota	Flavobacteriia	Flavobacteriales	Flavobacteriaceae
bin.153_00990	561	pepD_1	3.4.13.18	COG2195	Cytosol non-specific dipeptidase	gnl|IGB|bin.153_7	Bacteria	Bacteroidota	Flavobacteriia	Flavobacteriales	Flavobacteriaceae
bin.153_00991	813	pepD_2	3.4.13.18	COG2195	Cytosol non-specific dipeptidase	gnl|IGB|bin.153_7	Bacteria	Bacteroidota	Flavobacteriia	Flavobacteriales	Flavobacteriaceae
bin.34_01476	1461	pepD	3.4.13.18	COG2195	Cytosol non-specific dipeptidase	gnl|IGB|bin.34_14	Bacteria	Bacteroidota	Flavobacteriia	Flavobacteriales	Flavobacteriaceae
bin.54_00302	1464	pepD_1	3.4.13.18	COG2195	Cytosol non-specific dipeptidase	gnl|IGB|bin.54_3	Bacteria	Bacteroidota	Flavobacteriia	Flavobacteriales	Flavobacteriaceae
bin.57_00849	1461	pepD	3.4.13.18	COG2195	Cytosol non-specific dipeptidase	gnl|IGB|bin.57_2	Bacteria	Bacteroidota	Flavobacteriia	Flavobacteriales	Flavobacteriaceae
bin.73_00442	528	pepD_1	3.4.13.18	COG2195	Cytosol non-specific dipeptidase	gnl|IGB|bin.73_4	Bacteria	Bacteroidota	Flavobacteriia	Flavobacteriales	Flavobacteriaceae
bin.73_00443	888	pepD_2	3.4.13.18	COG2195	Cytosol non-specific dipeptidase	gnl|IGB|bin.73_4	Bacteria	Bacteroidota	Flavobacteriia	Flavobacteriales	Flavobacteriaceae
bin.77_00044	654	pepD_1	3.4.13.18	COG2195	Cytosol non-specific dipeptidase	gnl|IGB|bin.77_1	Bacteria	Bacteroidota	Flavobacteriia	Flavobacteriales	Flavobacteriaceae
bin.77_00045	867	pepD_2	3.4.13.18	COG2195	Cytosol non-specific dipeptidase	gnl|IGB|bin.77_1	Bacteria	Bacteroidota	Flavobacteriia	Flavobacteriales	Flavobacteriaceae
bin.99_00876	495	pepD_1	3.4.13.18	COG2195	Cytosol non-specific dipeptidase	gnl|IGB|bin.99_2	Bacteria	Bacteroidota	Flavobacteriia	Flavobacteriales	Flavobacteriaceae
bin.99_00877	555	pepD_2	3.4.13.18	COG2195	Cytosol non-specific dipeptidase	gnl|IGB|bin.99_2	Bacteria	Bacteroidota	Flavobacteriia	Flavobacteriales	Flavobacteriaceae
bin.119_00790	708	pepE	3.4.13.21	COG3340	Peptidase E	gnl|IGB|bin.119_8	Bacteria	Bacteroidota	Flavobacteriia	Flavobacteriales	Flavobacteriaceae
bin.144_02195	708	pepE	3.4.13.21	COG3340	Peptidase E	gnl|IGB|bin.144_3	Bacteria	Bacteroidota	Flavobacteriia	Flavobacteriales	Flavobacteriaceae
bin.149_00210	279	pepE_1	3.4.13.21		Peptidase E	gnl|IGB|bin.149_2	Bacteria	Bacteroidota	Flavobacteriia	Flavobacteriales	Flavobacteriaceae
bin.149_00211	318	pepE_2	3.4.13.21	COG3340	Peptidase E	gnl|IGB|bin.149_2	Bacteria	Bacteroidota	Flavobacteriia	Flavobacteriales	Flavobacteriaceae
bin.50_00111	693	pepE	3.4.13.21	COG3340	Peptidase E	gnl|IGB|bin.50_1	Bacteria	Bacteroidota	Flavobacteriia	Flavobacteriales	Flavobacteriaceae
bin.66_00358	708	pepE	3.4.13.21	COG3340	Peptidase E	gnl|IGB|bin.66_5	Bacteria	Bacteroidota	Flavobacteriia	Flavobacteriales	Flavobacteriaceae
bin.83_00397	426	pepE	3.4.13.21	COG3340	Peptidase E	gnl|IGB|bin.83_1	Bacteria	Bacteroidota	Flavobacteriia	Flavobacteriales	Flavobacteriaceae
bin.99_01590	297	pepE_1	3.4.13.21	COG3340	Peptidase E	gnl|IGB|bin.99_5	Bacteria	Bacteroidota	Flavobacteriia	Flavobacteriales	Flavobacteriaceae
bin.99_01591	408	pepE_2	3.4.13.21	COG3340	Peptidase E	gnl|IGB|bin.99_5	Bacteria	Bacteroidota	Flavobacteriia	Flavobacteriales	Flavobacteriaceae
bin.118_00548	666	vanX	3.4.13.22		D-alanyl-D-alanine dipeptidase	gnl|IGB|bin.118_6	Bacteria	Bacteroidota	Flavobacteriia	Flavobacteriales	Flavobacteriaceae
bin.136_01732	600	ddpX	3.4.13.22	COG2173	D-alanyl-D-alanine dipeptidase	gnl|IGB|bin.136_3	Bacteria	Bacteroidota	Flavobacteriia	Flavobacteriales	Flavobacteriaceae
bin.144_02447	666	vanX	3.4.13.22		D-alanyl-D-alanine dipeptidase	gnl|IGB|bin.144_4	Bacteria	Bacteroidota	Flavobacteriia	Flavobacteriales	Flavobacteriaceae
bin.34_01500	666	vanXB	3.4.13.22	COG2173	D-alanyl-D-alanine dipeptidase	gnl|IGB|bin.34_14	Bacteria	Bacteroidota	Flavobacteriia	Flavobacteriales	Flavobacteriaceae
bin.43_00046	339	vanX	3.4.13.22		D-alanyl-D-alanine dipeptidase	gnl|IGB|bin.43_1	Bacteria	Bacteroidota	Flavobacteriia	Flavobacteriales	Flavobacteriaceae
bin.50_00698	453	ddpX	3.4.13.22	COG2173	D-alanyl-D-alanine dipeptidase	gnl|IGB|bin.50_2	Bacteria	Bacteroidota	Flavobacteriia	Flavobacteriales	Flavobacteriaceae
bin.57_00841	666	vanXB	3.4.13.22	COG2173	D-alanyl-D-alanine dipeptidase	gnl|IGB|bin.57_2	Bacteria	Bacteroidota	Flavobacteriia	Flavobacteriales	Flavobacteriaceae
bin.77_00055	666	vanX	3.4.13.22		D-alanyl-D-alanine dipeptidase	gnl|IGB|bin.77_1	Bacteria	Bacteroidota	Flavobacteriia	Flavobacteriales	Flavobacteriaceae
bin.96_00213	681	vanXB	3.4.13.22	COG2173	D-alanyl-D-alanine dipeptidase	gnl|IGB|bin.96_2	Bacteria	Bacteroidota	Flavobacteriia	Flavobacteriales	Flavobacteriaceae
bin.14_00006	1689	pepQ	3.4.13.9		Xaa-Pro dipeptidase	gnl|IGB|bin.14_1	Bacteria	Bacteroidota	Flavobacteriia	Flavobacteriales	Flavobacteriaceae
bin.118_00361	2145		3.4.14.-		Asp/Glu-specific dipeptidyl-peptidase	gnl|IGB|bin.118_3	Bacteria	Bacteroidota	Flavobacteriia	Flavobacteriales	Flavobacteriaceae
bin.119_00254	1899	dapb1	3.4.14.-		Dipeptidyl aminopeptidase BI	gnl|IGB|bin.119_1	Bacteria	Bacteroidota	Flavobacteriia	Flavobacteriales	Flavobacteriaceae
bin.134_00677	954	dapb1_1	3.4.14.-		Dipeptidyl aminopeptidase BI	gnl|IGB|bin.134_4	Bacteria	Bacteroidota	Flavobacteriia	Flavobacteriales	Flavobacteriaceae
bin.134_00678	726	dapb1_2	3.4.14.-		Dipeptidyl aminopeptidase BI	gnl|IGB|bin.134_4	Bacteria	Bacteroidota	Flavobacteriia	Flavobacteriales	Flavobacteriaceae
bin.134_01309	735	dapb1_3	3.4.14.-		Dipeptidyl aminopeptidase BI	gnl|IGB|bin.134_10	Bacteria	Bacteroidota	Flavobacteriia	Flavobacteriales	Flavobacteriaceae
bin.134_01370	747	dapb1_4	3.4.14.-		Dipeptidyl aminopeptidase BI	gnl|IGB|bin.134_10	Bacteria	Bacteroidota	Flavobacteriia	Flavobacteriales	Flavobacteriaceae
bin.134_01371	957	dapb1_5	3.4.14.-		Dipeptidyl aminopeptidase BI	gnl|IGB|bin.134_10	Bacteria	Bacteroidota	Flavobacteriia	Flavobacteriales	Flavobacteriaceae
bin.136_02976	1269	dapb1_1	3.4.14.-		Dipeptidyl aminopeptidase BI	gnl|IGB|bin.136_8	Bacteria	Bacteroidota	Flavobacteriia	Flavobacteriales	Flavobacteriaceae
bin.136_02977	792	dapb1_2	3.4.14.-		Dipeptidyl aminopeptidase BI	gnl|IGB|bin.136_8	Bacteria	Bacteroidota	Flavobacteriia	Flavobacteriales	Flavobacteriaceae
bin.147_00092	426	dapb1_1	3.4.14.-		Dipeptidyl aminopeptidase BI	gnl|IGB|bin.147_1	Bacteria	Bacteroidota	Flavobacteriia	Flavobacteriales	Flavobacteriaceae
bin.147_00094	747	dapb1_2	3.4.14.-		Dipeptidyl aminopeptidase BI	gnl|IGB|bin.147_1	Bacteria	Bacteroidota	Flavobacteriia	Flavobacteriales	Flavobacteriaceae
bin.147_00793	852	dpp5	3.4.14.-	COG1506	Dipeptidyl-peptidase 5	gnl|IGB|bin.147_3	Bacteria	Bacteroidota	Flavobacteriia	Flavobacteriales	Flavobacteriaceae
bin.148_00132	966	dapb3_1	3.4.14.-		Dipeptidyl aminopeptidase BIII	gnl|IGB|bin.148_2	Bacteria	Bacteroidota	Flavobacteriia	Flavobacteriales	Flavobacteriaceae
bin.148_00133	1023	dapb3_2	3.4.14.-		Dipeptidyl aminopeptidase BIII	gnl|IGB|bin.148_2	Bacteria	Bacteroidota	Flavobacteriia	Flavobacteriales	Flavobacteriaceae
bin.27_00056	2124		3.4.14.-		Asp/Glu-specific dipeptidyl-peptidase	gnl|IGB|bin.27_1	Bacteria	Bacteroidota	Flavobacteriia	Flavobacteriales	Flavobacteriaceae
bin.34_00067	999	dapb1	3.4.14.-		Dipeptidyl aminopeptidase BI	gnl|IGB|bin.34_1	Bacteria	Bacteroidota	Flavobacteriia	Flavobacteriales	Flavobacteriaceae
bin.38_00247	2133		3.4.14.-		Asp/Glu-specific dipeptidyl-peptidase	gnl|IGB|bin.38_2	Bacteria	Bacteroidota	Flavobacteriia	Flavobacteriales	Flavobacteriaceae
bin.50_01159	1503	dapb1	3.4.14.-		Dipeptidyl aminopeptidase BI	gnl|IGB|bin.50_4	Bacteria	Bacteroidota	Flavobacteriia	Flavobacteriales	Flavobacteriaceae
bin.54_00079	1434	dpp5	3.4.14.-	COG1506	Dipeptidyl-peptidase 5	gnl|IGB|bin.54_1	Bacteria	Bacteroidota	Flavobacteriia	Flavobacteriales	Flavobacteriaceae
bin.57_01962	2070	dapb1	3.4.14.-		Dipeptidyl aminopeptidase BI	gnl|IGB|bin.57_5	Bacteria	Bacteroidota	Flavobacteriia	Flavobacteriales	Flavobacteriaceae
bin.66_00057	2070	dapb1	3.4.14.-		Dipeptidyl aminopeptidase BI	gnl|IGB|bin.66_1	Bacteria	Bacteroidota	Flavobacteriia	Flavobacteriales	Flavobacteriaceae
bin.83_00667	2133		3.4.14.-		Asp/Glu-specific dipeptidyl-peptidase	gnl|IGB|bin.83_2	Bacteria	Bacteroidota	Flavobacteriia	Flavobacteriales	Flavobacteriaceae
bin.91_00281	2127		3.4.14.-		Asp/Glu-specific dipeptidyl-peptidase	gnl|IGB|bin.91_3	Bacteria	Bacteroidota	Flavobacteriia	Flavobacteriales	Flavobacteriaceae	Bizionia	Bizionia sp. M204
bin.131_00323	675	pepX_1	3.4.14.11		Xaa-Pro dipeptidyl-peptidase	gnl|IGB|bin.131_2	Bacteria	Bacteroidota	Flavobacteriia	Flavobacteriales	Flavobacteriaceae
bin.131_00324	246	pepX_2	3.4.14.11		Xaa-Pro dipeptidyl-peptidase	gnl|IGB|bin.131_2	Bacteria	Bacteroidota	Flavobacteriia	Flavobacteriales	Flavobacteriaceae
bin.131_00325	822	pepX_3	3.4.14.11		Xaa-Pro dipeptidyl-peptidase	gnl|IGB|bin.131_2	Bacteria	Bacteroidota	Flavobacteriia	Flavobacteriales	Flavobacteriaceae
bin.144_01055	1254	pepX_1	3.4.14.11		Xaa-Pro dipeptidyl-peptidase	gnl|IGB|bin.144_2	Bacteria	Bacteroidota	Flavobacteriia	Flavobacteriales	Flavobacteriaceae
bin.144_01056	420	pepX_2	3.4.14.11		Xaa-Pro dipeptidyl-peptidase	gnl|IGB|bin.144_2	Bacteria	Bacteroidota	Flavobacteriia	Flavobacteriales	Flavobacteriaceae
bin.57_01428	1839	pepX	3.4.14.11		Xaa-Pro dipeptidyl-peptidase	gnl|IGB|bin.57_3	Bacteria	Bacteroidota	Flavobacteriia	Flavobacteriales	Flavobacteriaceae
bin.68_00289	1827	pepX	3.4.14.11		Xaa-Pro dipeptidyl-peptidase	gnl|IGB|bin.68_2	Bacteria	Bacteroidota	Flavobacteriia	Flavobacteriales	Flavobacteriaceae
bin.96_00236	1203	pepX_1	3.4.14.11		Xaa-Pro dipeptidyl-peptidase	gnl|IGB|bin.96_2	Bacteria	Bacteroidota	Flavobacteriia	Flavobacteriales	Flavobacteriaceae
bin.96_00237	564	pepX_2	3.4.14.11		Xaa-Pro dipeptidyl-peptidase	gnl|IGB|bin.96_2	Bacteria	Bacteroidota	Flavobacteriia	Flavobacteriales	Flavobacteriaceae
bin.134_01988	1236	ptpA_1	3.4.14.12	COG1506	Prolyl tripeptidyl peptidase	gnl|IGB|bin.134_19	Bacteria	Bacteroidota	Flavobacteriia	Flavobacteriales	Flavobacteriaceae
bin.152_00246	504	ptpA	3.4.14.12	COG1506	Prolyl tripeptidyl peptidase	gnl|IGB|bin.152_2	Bacteria	Bacteroidota	Flavobacteriia	Flavobacteriales	Flavobacteriaceae
bin.153_00660	1080	ptpA_1	3.4.14.12	COG1506	Prolyl tripeptidyl peptidase	gnl|IGB|bin.153_4	Bacteria	Bacteroidota	Flavobacteriia	Flavobacteriales	Flavobacteriaceae
bin.153_03499	1470	ptpA_2	3.4.14.12	COG1506	Prolyl tripeptidyl peptidase	gnl|IGB|bin.153_40	Bacteria	Bacteroidota	Flavobacteriia	Flavobacteriales	Flavobacteriaceae	Maribacter
bin.50_00286	396	ptpA	3.4.14.12	COG1506	Prolyl tripeptidyl peptidase	gnl|IGB|bin.50_1	Bacteria	Bacteroidota	Flavobacteriia	Flavobacteriales	Flavobacteriaceae
bin.64_00012	1761	ptpA	3.4.14.12	COG1506	Prolyl tripeptidyl peptidase	gnl|IGB|bin.64_1	Bacteria	Bacteroidota	Flavobacteriia	Flavobacteriales	Flavobacteriaceae
bin.153_00854	684	ykfC	3.4.14.13	COG0791	Gamma-D-glutamyl-L-lysine dipeptidyl-peptidase	gnl|IGB|bin.153_6	Bacteria	Bacteroidota	Flavobacteriia	Flavobacteriales	Flavobacteriaceae
bin.41_00006	750	ykfC	3.4.14.13	COG0791	Gamma-D-glutamyl-L-lysine dipeptidyl-peptidase	gnl|IGB|bin.41_1	Bacteria	Bacteroidota	Flavobacteriia	Flavobacteriales	Flavobacteriaceae
bin.134_01989	777	dap4	3.4.14.5		Dipeptidyl aminopeptidase 4	gnl|IGB|bin.134_19	Bacteria	Bacteroidota	Flavobacteriia	Flavobacteriales	Flavobacteriaceae
bin.144_02300	777	dap4_1	3.4.14.5		Dipeptidyl aminopeptidase 4	gnl|IGB|bin.144_3	Bacteria	Bacteroidota	Flavobacteriia	Flavobacteriales	Flavobacteriaceae
bin.144_02301	1362	dap4_2	3.4.14.5		Dipeptidyl aminopeptidase 4	gnl|IGB|bin.144_3	Bacteria	Bacteroidota	Flavobacteriia	Flavobacteriales	Flavobacteriaceae
bin.152_00248	594	dap4	3.4.14.5		Dipeptidyl aminopeptidase 4	gnl|IGB|bin.152_2	Bacteria	Bacteroidota	Flavobacteriia	Flavobacteriales	Flavobacteriaceae
bin.153_00659	477	dap4_1	3.4.14.5		Dipeptidyl aminopeptidase 4	gnl|IGB|bin.153_4	Bacteria	Bacteroidota	Flavobacteriia	Flavobacteriales	Flavobacteriaceae
bin.30_00304	1041	dap4	3.4.14.5		Dipeptidyl aminopeptidase 4	gnl|IGB|bin.30_2	Bacteria	Bacteroidota	Flavobacteriia	Flavobacteriales	Flavobacteriaceae
bin.50_00284	1371	dap4_1	3.4.14.5		Dipeptidyl aminopeptidase 4	gnl|IGB|bin.50_1	Bacteria	Bacteroidota	Flavobacteriia	Flavobacteriales	Flavobacteriaceae
bin.50_00285	336	dap4_2	3.4.14.5		Dipeptidyl aminopeptidase 4	gnl|IGB|bin.50_1	Bacteria	Bacteroidota	Flavobacteriia	Flavobacteriales	Flavobacteriaceae
bin.83_00471	2187	dap4	3.4.14.5		Dipeptidyl aminopeptidase 4	gnl|IGB|bin.83_1	Bacteria	Bacteroidota	Flavobacteriia	Flavobacteriales	Flavobacteriaceae
bin.105_01123	1041	dcp_1	3.4.15.5	COG0339	Dipeptidyl carboxypeptidase	gnl|IGB|bin.105_5	Bacteria	Bacteroidota	Flavobacteriia	Flavobacteriales	Flavobacteriaceae
bin.105_01124	168	dcp_2	3.4.15.5	COG0339	Dipeptidyl carboxypeptidase	gnl|IGB|bin.105_5	Bacteria	Bacteroidota	Flavobacteriia	Flavobacteriales	Flavobacteriaceae
bin.144_01397	405	dcp_1	3.4.15.5	COG0339	Dipeptidyl carboxypeptidase	gnl|IGB|bin.144_2	Bacteria	Bacteroidota	Flavobacteriia	Flavobacteriales	Flavobacteriaceae
bin.144_02546	2163	dcp_2	3.4.15.5	COG0339	Dipeptidyl carboxypeptidase	gnl|IGB|bin.144_4	Bacteria	Bacteroidota	Flavobacteriia	Flavobacteriales	Flavobacteriaceae
bin.50_00056	1317	dcp	3.4.15.5	COG0339	Dipeptidyl carboxypeptidase	gnl|IGB|bin.50_1	Bacteria	Bacteroidota	Flavobacteriia	Flavobacteriales	Flavobacteriaceae
bin.57_00918	2163	dcp	3.4.15.5	COG0339	Dipeptidyl carboxypeptidase	gnl|IGB|bin.57_2	Bacteria	Bacteroidota	Flavobacteriia	Flavobacteriales	Flavobacteriaceae
bin.89_00342	867	cphB	3.4.15.6		Cyanophycinase	gnl|IGB|bin.89_1	Bacteria	Bacteroidota	Flavobacteriia	Flavobacteriales	Flavobacteriaceae
bin.107_00847	522	ykfA	3.4.16.-	COG1619	putative murein peptide carboxypeptidase	gnl|IGB|bin.107_4	Bacteria	Bacteroidota	Flavobacteriia	Flavobacteriales	Flavobacteriaceae
bin.149_00055	1035	ykfA	3.4.16.-	COG1619	putative murein peptide carboxypeptidase	gnl|IGB|bin.149_1	Bacteria	Bacteroidota	Flavobacteriia	Flavobacteriales	Flavobacteriaceae
bin.34_01334	1011	ykfA	3.4.16.-	COG1619	putative murein peptide carboxypeptidase	gnl|IGB|bin.34_10	Bacteria	Bacteroidota	Flavobacteriia	Flavobacteriales	Flavobacteriaceae	Lacinutrix
bin.38_00070	1035	ykfA	3.4.16.-	COG1619	putative murein peptide carboxypeptidase	gnl|IGB|bin.38_1	Bacteria	Bacteroidota	Flavobacteriia	Flavobacteriales	Flavobacteriaceae
bin.49_00280	846	ykfA	3.4.16.-	COG1619	putative murein peptide carboxypeptidase	gnl|IGB|bin.49_2	Bacteria	Bacteroidota	Flavobacteriia	Flavobacteriales	Flavobacteriaceae
bin.54_00090	1032	ykfA	3.4.16.-	COG1619	putative murein peptide carboxypeptidase	gnl|IGB|bin.54_1	Bacteria	Bacteroidota	Flavobacteriia	Flavobacteriales	Flavobacteriaceae
bin.57_00282	1035	ykfA	3.4.16.-	COG1619	putative murein peptide carboxypeptidase	gnl|IGB|bin.57_1	Bacteria	Bacteroidota	Flavobacteriia	Flavobacteriales	Flavobacteriaceae
bin.89_00283	927	ykfA	3.4.16.-	COG1619	putative murein peptide carboxypeptidase	gnl|IGB|bin.89_1	Bacteria	Bacteroidota	Flavobacteriia	Flavobacteriales	Flavobacteriaceae
bin.91_00033	1032	ykfA	3.4.16.-	COG1619	putative murein peptide carboxypeptidase	gnl|IGB|bin.91_1	Bacteria	Bacteroidota	Flavobacteriia	Flavobacteriales	Flavobacteriaceae
bin.107_00297	759	mrdA_1	3.4.16.4		Peptidoglycan D,D-transpeptidase MrdA	gnl|IGB|bin.107_1	Bacteria	Bacteroidota	Flavobacteriia	Flavobacteriales	Flavobacteriaceae
bin.107_00298	483	mrdA_2	3.4.16.4	COG0768	Peptidoglycan D,D-transpeptidase MrdA	gnl|IGB|bin.107_1	Bacteria	Bacteroidota	Flavobacteriia	Flavobacteriales	Flavobacteriaceae
bin.107_00299	759	mrdA_3	3.4.16.4	COG0768	Peptidoglycan D,D-transpeptidase MrdA	gnl|IGB|bin.107_1	Bacteria	Bacteroidota	Flavobacteriia	Flavobacteriales	Flavobacteriaceae
bin.118_00048	795	yfeW	3.4.16.4	COG1680	Putative D-alanyl-D-alanine carboxypeptidase	gnl|IGB|bin.118_1	Bacteria	Bacteroidota	Flavobacteriia	Flavobacteriales	Flavobacteriaceae
bin.118_00164	300	mrdA_1	3.4.16.4		Peptidoglycan D,D-transpeptidase MrdA	gnl|IGB|bin.118_2	Bacteria	Bacteroidota	Flavobacteriia	Flavobacteriales	Flavobacteriaceae
bin.118_00165	1101	mrdA_2	3.4.16.4	COG0768	Peptidoglycan D,D-transpeptidase MrdA	gnl|IGB|bin.118_2	Bacteria	Bacteroidota	Flavobacteriia	Flavobacteriales	Flavobacteriaceae
bin.118_00166	429	mrdA_3	3.4.16.4		Peptidoglycan D,D-transpeptidase MrdA	gnl|IGB|bin.118_2	Bacteria	Bacteroidota	Flavobacteriia	Flavobacteriales	Flavobacteriaceae
bin.134_00607	852	yfeW_1	3.4.16.4		Putative D-alanyl-D-alanine carboxypeptidase	gnl|IGB|bin.134_4	Bacteria	Bacteroidota	Flavobacteriia	Flavobacteriales	Flavobacteriaceae
bin.134_00608	474	yfeW_2	3.4.16.4		Putative D-alanyl-D-alanine carboxypeptidase	gnl|IGB|bin.134_4	Bacteria	Bacteroidota	Flavobacteriia	Flavobacteriales	Flavobacteriaceae
bin.134_01563	1524	mrdA	3.4.16.4	COG0768	Peptidoglycan D,D-transpeptidase MrdA	gnl|IGB|bin.134_12	Bacteria	Bacteroidota	Flavobacteriia	Flavobacteriales	Flavobacteriaceae
bin.134_01965	1431	ftsI	3.4.16.4	COG0768	Peptidoglycan D,D-transpeptidase FtsI	gnl|IGB|bin.134_19	Bacteria	Bacteroidota	Flavobacteriia	Flavobacteriales	Flavobacteriaceae
bin.134_02327	1179	yfeW_3	3.4.16.4		Putative D-alanyl-D-alanine carboxypeptidase	gnl|IGB|bin.134_28	Bacteria	Bacteroidota	Flavobacteriia	Flavobacteriales	Flavobacteriaceae
bin.136_01242	258	ftsI_1	3.4.16.4		Peptidoglycan D,D-transpeptidase FtsI	gnl|IGB|bin.136_2	Bacteria	Bacteroidota	Flavobacteriia	Flavobacteriales	Flavobacteriaceae
bin.136_01243	726	ftsI_2	3.4.16.4	COG0768	Peptidoglycan D,D-transpeptidase FtsI	gnl|IGB|bin.136_2	Bacteria	Bacteroidota	Flavobacteriia	Flavobacteriales	Flavobacteriaceae
bin.136_01244	726	ftsI_3	3.4.16.4		Peptidoglycan D,D-transpeptidase FtsI	gnl|IGB|bin.136_2	Bacteria	Bacteroidota	Flavobacteriia	Flavobacteriales	Flavobacteriaceae
bin.136_01850	579	yfeW	3.4.16.4		Putative D-alanyl-D-alanine carboxypeptidase	gnl|IGB|bin.136_3	Bacteria	Bacteroidota	Flavobacteriia	Flavobacteriales	Flavobacteriaceae
bin.144_02131	324	mrdA_1	3.4.16.4		Peptidoglycan D,D-transpeptidase MrdA	gnl|IGB|bin.144_3	Bacteria	Bacteroidota	Flavobacteriia	Flavobacteriales	Flavobacteriaceae
bin.144_02132	1626	mrdA_2	3.4.16.4		Peptidoglycan D,D-transpeptidase MrdA	gnl|IGB|bin.144_3	Bacteria	Bacteroidota	Flavobacteriia	Flavobacteriales	Flavobacteriaceae
bin.144_02278	2004	ftsI	3.4.16.4	COG0768	Peptidoglycan D,D-transpeptidase FtsI	gnl|IGB|bin.144_3	Bacteria	Bacteroidota	Flavobacteriia	Flavobacteriales	Flavobacteriaceae
bin.147_00517	444	yfeW	3.4.16.4	COG1680	Putative D-alanyl-D-alanine carboxypeptidase	gnl|IGB|bin.147_1	Bacteria	Bacteroidota	Flavobacteriia	Flavobacteriales	Flavobacteriaceae
bin.149_00122	1959	ftsI	3.4.16.4	COG0768	Peptidoglycan D,D-transpeptidase FtsI	gnl|IGB|bin.149_2	Bacteria	Bacteroidota	Flavobacteriia	Flavobacteriales	Flavobacteriaceae
bin.153_00633	846	ftsI_1	3.4.16.4		Peptidoglycan D,D-transpeptidase FtsI	gnl|IGB|bin.153_4	Bacteria	Bacteroidota	Flavobacteriia	Flavobacteriales	Flavobacteriaceae
bin.153_00634	543	ftsI_2	3.4.16.4		Peptidoglycan D,D-transpeptidase FtsI	gnl|IGB|bin.153_4	Bacteria	Bacteroidota	Flavobacteriia	Flavobacteriales	Flavobacteriaceae
bin.153_00635	390	ftsI_3	3.4.16.4		Peptidoglycan D,D-transpeptidase FtsI	gnl|IGB|bin.153_4	Bacteria	Bacteroidota	Flavobacteriia	Flavobacteriales	Flavobacteriaceae
bin.153_03515	1491	mrdA_1	3.4.16.4	COG0768	Peptidoglycan D,D-transpeptidase MrdA	gnl|IGB|bin.153_40	Bacteria	Bacteroidota	Flavobacteriia	Flavobacteriales	Flavobacteriaceae	Maribacter
bin.153_04784	1449	yfeW	3.4.16.4		Putative D-alanyl-D-alanine carboxypeptidase	gnl|IGB|bin.153_65	Bacteria	Bacteroidota	Flavobacteriia	Flavobacteriales	Flavobacteriaceae
bin.27_00209	1035		3.4.16.4		D-alanyl-D-alanine carboxypeptidase	gnl|IGB|bin.27_2	Bacteria	Bacteroidota	Flavobacteriia	Flavobacteriales	Flavobacteriaceae	Bizionia	Bizionia sp. M204
bin.34_00414	288	mrdA_1	3.4.16.4		Peptidoglycan D,D-transpeptidase MrdA	gnl|IGB|bin.34_3	Bacteria	Bacteroidota	Flavobacteriia	Flavobacteriales	Flavobacteriaceae
bin.34_00415	1539	mrdA_2	3.4.16.4	COG0768	Peptidoglycan D,D-transpeptidase MrdA	gnl|IGB|bin.34_3	Bacteria	Bacteroidota	Flavobacteriia	Flavobacteriales	Flavobacteriaceae
bin.38_00343	1929	mrdA	3.4.16.4	COG0768	Peptidoglycan D,D-transpeptidase MrdA	gnl|IGB|bin.38_4	Bacteria	Bacteroidota	Flavobacteriia	Flavobacteriales	Flavobacteriaceae
bin.48_00704	1923	mrdA	3.4.16.4	COG0768	Peptidoglycan D,D-transpeptidase MrdA	gnl|IGB|bin.48_11	Bacteria	Bacteroidota	Flavobacteriia	Flavobacteriales	Flavobacteriaceae	Bizionia	Bizionia sp. M204
bin.50_00303	1869	mrdA	3.4.16.4	COG0768	Peptidoglycan D,D-transpeptidase MrdA	gnl|IGB|bin.50_1	Bacteria	Bacteroidota	Flavobacteriia	Flavobacteriales	Flavobacteriaceae
bin.50_00584	2079	yfeW	3.4.16.4		Putative D-alanyl-D-alanine carboxypeptidase	gnl|IGB|bin.50_2	Bacteria	Bacteroidota	Flavobacteriia	Flavobacteriales	Flavobacteriaceae
bin.54_00921	1860	mrdA	3.4.16.4	COG0768	Peptidoglycan D,D-transpeptidase MrdA	gnl|IGB|bin.54_11	Bacteria	Bacteroidota	Flavobacteriia	Flavobacteriales	Flavobacteriaceae
bin.64_00037	2010	ftsI	3.4.16.4	COG0768	Peptidoglycan D,D-transpeptidase FtsI	gnl|IGB|bin.64_1	Bacteria	Bacteroidota	Flavobacteriia	Flavobacteriales	Flavobacteriaceae
bin.68_00171	1395	yfeW	3.4.16.4		Putative D-alanyl-D-alanine carboxypeptidase	gnl|IGB|bin.68_1	Bacteria	Bacteroidota	Flavobacteriia	Flavobacteriales	Flavobacteriaceae
bin.83_00341	1929	mrdA	3.4.16.4	COG0768	Peptidoglycan D,D-transpeptidase MrdA	gnl|IGB|bin.83_1	Bacteria	Bacteroidota	Flavobacteriia	Flavobacteriales	Flavobacteriaceae
bin.83_00452	867	ftsI	3.4.16.4		Peptidoglycan D,D-transpeptidase FtsI	gnl|IGB|bin.83_1	Bacteria	Bacteroidota	Flavobacteriia	Flavobacteriales	Flavobacteriaceae
bin.89_00763	1950	ftsI	3.4.16.4	COG0768	Peptidoglycan D,D-transpeptidase FtsI	gnl|IGB|bin.89_2	Bacteria	Bacteroidota	Flavobacteriia	Flavobacteriales	Flavobacteriaceae
bin.96_00283	678	yfeW	3.4.16.4		Putative D-alanyl-D-alanine carboxypeptidase	gnl|IGB|bin.96_2	Bacteria	Bacteroidota	Flavobacteriia	Flavobacteriales	Flavobacteriaceae
bin.107_00846	303		3.4.17.13	COG1619	Murein tetrapeptide carboxypeptidase	gnl|IGB|bin.107_4	Bacteria	Bacteroidota	Flavobacteriia	Flavobacteriales	Flavobacteriaceae
bin.114_00154	1146	iadA	3.4.19.-		Isoaspartyl dipeptidase	gnl|IGB|bin.114_2	Bacteria	Bacteroidota	Flavobacteriia	Flavobacteriales	Flavobacteriaceae
bin.112_00207	1539	ggt	3.4.19.13	COG0405	Glutathione hydrolase proenzyme	gnl|IGB|bin.112_1	Bacteria	Bacteroidota	Flavobacteriia	Flavobacteriales	Flavobacteriaceae
bin.136_02227	1698	ggt	3.4.19.13	COG0405	Glutathione hydrolase proenzyme	gnl|IGB|bin.136_4	Bacteria	Bacteroidota	Flavobacteriia	Flavobacteriales	Flavobacteriaceae
bin.144_02827	1479	ggt	3.4.19.13	COG0405	Glutathione hydrolase proenzyme	gnl|IGB|bin.144_4	Bacteria	Bacteroidota	Flavobacteriia	Flavobacteriales	Flavobacteriaceae
bin.41_00307	1572	ggt	3.4.19.13	COG0405	Glutathione hydrolase proenzyme	gnl|IGB|bin.41_1	Bacteria	Bacteroidota	Flavobacteriia	Flavobacteriales	Flavobacteriaceae
bin.57_01133	1695	ggt	3.4.19.13	COG0405	Glutathione hydrolase proenzyme	gnl|IGB|bin.57_2	Bacteria	Bacteroidota	Flavobacteriia	Flavobacteriales	Flavobacteriaceae
bin.99_00856	243	ggt_1	3.4.19.13	COG0405	Glutathione hydrolase proenzyme	gnl|IGB|bin.99_2	Bacteria	Bacteroidota	Flavobacteriia	Flavobacteriales	Flavobacteriaceae
bin.99_00857	546	ggt_2	3.4.19.13	COG0405	Glutathione hydrolase proenzyme	gnl|IGB|bin.99_2	Bacteria	Bacteroidota	Flavobacteriia	Flavobacteriales	Flavobacteriaceae
bin.99_00858	546	ggt_3	3.4.19.13		Glutathione hydrolase proenzyme	gnl|IGB|bin.99_2	Bacteria	Bacteroidota	Flavobacteriia	Flavobacteriales	Flavobacteriaceae
bin.112_00865	345	iaaA	3.4.19.5	COG1446	Isoaspartyl peptidase	gnl|IGB|bin.112_4	Bacteria	Bacteroidota	Flavobacteriia	Flavobacteriales	Flavobacteriaceae
bin.36_00501	1053	iaaA	3.4.19.5	COG1446	Isoaspartyl peptidase	gnl|IGB|bin.36_2	Bacteria	Bacteroidota	Flavobacteriia	Flavobacteriales	Flavobacteriaceae
bin.54_00279	1104	iaaA	3.4.19.5	COG1446	Isoaspartyl peptidase	gnl|IGB|bin.54_2	Bacteria	Bacteroidota	Flavobacteriia	Flavobacteriales	Flavobacteriaceae
bin.89_00184	1080	iaaA_1	3.4.19.5	COG1446	Isoaspartyl peptidase	gnl|IGB|bin.89_1	Bacteria	Bacteroidota	Flavobacteriia	Flavobacteriales	Flavobacteriaceae
bin.89_00341	957	iaaA_2	3.4.19.5	COG1446	Isoaspartyl peptidase	gnl|IGB|bin.89_1	Bacteria	Bacteroidota	Flavobacteriia	Flavobacteriales	Flavobacteriaceae
bin.107_00344	441	umuD	3.4.21.-	COG1974	Protein UmuD	gnl|IGB|bin.107_2	Bacteria	Bacteroidota	Flavobacteriia	Flavobacteriales	Flavobacteriaceae
bin.133_00585	669	wprA	3.4.21.-	COG1404	Cell wall-associated protease	gnl|IGB|bin.133_2	Bacteria	Bacteroidota	Flavobacteriia	Flavobacteriales	Flavobacteriaceae
bin.148_00137	3231	tri1	3.4.21.-	COG0793	Tricorn protease	gnl|IGB|bin.148_2	Bacteria	Bacteroidota	Flavobacteriia	Flavobacteriales	Flavobacteriaceae
bin.153_00681	390	umuD_1	3.4.21.-	COG1974	Protein UmuD	gnl|IGB|bin.153_5	Bacteria	Bacteroidota	Flavobacteriia	Flavobacteriales	Flavobacteriaceae
bin.21_00161	543		3.4.21.-		putative CtpA-like serine protease	gnl|IGB|bin.21_2	Bacteria	Bacteroidota	Flavobacteriia	Flavobacteriales	Flavobacteriaceae
bin.36_00618	717	wprA_1	3.4.21.-	COG1404	Cell wall-associated protease	gnl|IGB|bin.36_2	Bacteria	Bacteroidota	Flavobacteriia	Flavobacteriales	Flavobacteriaceae
bin.36_01222	270	umuD	3.4.21.-	COG1974	Protein UmuD	gnl|IGB|bin.36_6	Bacteria	Bacteroidota	Flavobacteriia	Flavobacteriales	Flavobacteriaceae
bin.38_00124	441	umuD	3.4.21.-	COG1974	Protein UmuD	gnl|IGB|bin.38_1	Bacteria	Bacteroidota	Flavobacteriia	Flavobacteriales	Flavobacteriaceae
bin.54_00215	945		3.4.21.-		putative CtpA-like serine protease	gnl|IGB|bin.54_2	Bacteria	Bacteroidota	Flavobacteriia	Flavobacteriales	Flavobacteriaceae
bin.57_00328	441	umuD	3.4.21.-	COG1974	Protein UmuD	gnl|IGB|bin.57_1	Bacteria	Bacteroidota	Flavobacteriia	Flavobacteriales	Flavobacteriaceae
bin.68_00216	441	umuD	3.4.21.-	COG1974	Protein UmuD	gnl|IGB|bin.68_1	Bacteria	Bacteroidota	Flavobacteriia	Flavobacteriales	Flavobacteriaceae
bin.107_00710	1053	prc	3.4.21.102	COG0793	Tail-specific protease	gnl|IGB|bin.107_3	Bacteria	Bacteroidota	Flavobacteriia	Flavobacteriales	Flavobacteriaceae
bin.118_00496	456	ctpA	3.4.21.102	COG0793	Carboxy-terminal processing protease CtpA	gnl|IGB|bin.118_5	Bacteria	Bacteroidota	Flavobacteriia	Flavobacteriales	Flavobacteriaceae
bin.128_00083	1179	ctpB	3.4.21.102	COG0793	Carboxy-terminal processing protease CtpB	gnl|IGB|bin.128_1	Bacteria	Bacteroidota	Flavobacteriia	Flavobacteriales	Flavobacteriaceae
bin.134_01973	1632	prc_1	3.4.21.102	COG0793	Tail-specific protease	gnl|IGB|bin.134_19	Bacteria	Bacteroidota	Flavobacteriia	Flavobacteriales	Flavobacteriaceae
bin.134_01974	522	prc_2	3.4.21.102	COG0793	Tail-specific protease	gnl|IGB|bin.134_19	Bacteria	Bacteroidota	Flavobacteriia	Flavobacteriales	Flavobacteriaceae
bin.144_00168	942	ctpB	3.4.21.102	COG0793	Carboxy-terminal processing protease CtpB	gnl|IGB|bin.144_1	Bacteria	Bacteroidota	Flavobacteriia	Flavobacteriales	Flavobacteriaceae
bin.144_02288	378	prc_1	3.4.21.102	COG0793	Tail-specific protease	gnl|IGB|bin.144_3	Bacteria	Bacteroidota	Flavobacteriia	Flavobacteriales	Flavobacteriaceae
bin.144_02289	654	prc_2	3.4.21.102	COG0793	Tail-specific protease	gnl|IGB|bin.144_3	Bacteria	Bacteroidota	Flavobacteriia	Flavobacteriales	Flavobacteriaceae
bin.149_00010	1140	ctpB	3.4.21.102	COG0793	Carboxy-terminal processing protease CtpB	gnl|IGB|bin.149_1	Bacteria	Bacteroidota	Flavobacteriia	Flavobacteriales	Flavobacteriaceae
bin.153_00643	714	prc_1	3.4.21.102	COG0793	Tail-specific protease	gnl|IGB|bin.153_4	Bacteria	Bacteroidota	Flavobacteriia	Flavobacteriales	Flavobacteriaceae
bin.153_00644	693	prc_2	3.4.21.102	COG0793	Tail-specific protease	gnl|IGB|bin.153_4	Bacteria	Bacteroidota	Flavobacteriia	Flavobacteriales	Flavobacteriaceae
bin.153_00645	630	prc_3	3.4.21.102	COG0793	Tail-specific protease	gnl|IGB|bin.153_4	Bacteria	Bacteroidota	Flavobacteriia	Flavobacteriales	Flavobacteriaceae
bin.153_00687	993	ctpB	3.4.21.102	COG0793	Carboxy-terminal processing protease CtpB	gnl|IGB|bin.153_5	Bacteria	Bacteroidota	Flavobacteriia	Flavobacteriales	Flavobacteriaceae
bin.153_03508	1002	prc_4	3.4.21.102	COG0793	Tail-specific protease	gnl|IGB|bin.153_40	Bacteria	Bacteroidota	Flavobacteriia	Flavobacteriales	Flavobacteriaceae	Maribacter
bin.153_03509	846	prc_5	3.4.21.102	COG0793	Tail-specific protease	gnl|IGB|bin.153_40	Bacteria	Bacteroidota	Flavobacteriia	Flavobacteriales	Flavobacteriaceae	Maribacter
bin.36_01229	285	ctpB	3.4.21.102	COG0793	Carboxy-terminal processing protease CtpB	gnl|IGB|bin.36_6	Bacteria	Bacteroidota	Flavobacteriia	Flavobacteriales	Flavobacteriaceae
bin.37_00406	258	prc	3.4.21.102	COG0793	Tail-specific protease	gnl|IGB|bin.37_1	Bacteria	Bacteroidota	Flavobacteriia	Flavobacteriales	Flavobacteriaceae
bin.41_00052	2049	prc	3.4.21.102	COG0793	Tail-specific protease	gnl|IGB|bin.41_1	Bacteria	Bacteroidota	Flavobacteriia	Flavobacteriales	Flavobacteriaceae
bin.50_00296	1791	prc	3.4.21.102	COG0793	Tail-specific protease	gnl|IGB|bin.50_1	Bacteria	Bacteroidota	Flavobacteriia	Flavobacteriales	Flavobacteriaceae
bin.64_00024	612	prc	3.4.21.102	COG0793	Tail-specific protease	gnl|IGB|bin.64_1	Bacteria	Bacteroidota	Flavobacteriia	Flavobacteriales	Flavobacteriaceae
bin.83_00461	1353	prc	3.4.21.102	COG0793	Tail-specific protease	gnl|IGB|bin.83_1	Bacteria	Bacteroidota	Flavobacteriia	Flavobacteriales	Flavobacteriaceae
bin.118_00579	759	glpG	3.4.21.105		Rhomboid protease GlpG	gnl|IGB|bin.118_6	Bacteria	Bacteroidota	Flavobacteriia	Flavobacteriales	Flavobacteriaceae
bin.134_00786	351	glpG_1	3.4.21.105		Rhomboid protease GlpG	gnl|IGB|bin.134_5	Bacteria	Bacteroidota	Flavobacteriia	Flavobacteriales	Flavobacteriaceae
bin.134_02433	744	glpG_2	3.4.21.105		Rhomboid protease GlpG	gnl|IGB|bin.134_32	Bacteria	Bacteroidota	Flavobacteriia	Flavobacteriales	Flavobacteriaceae
bin.144_02483	645	glpG	3.4.21.105		Rhomboid protease GlpG	gnl|IGB|bin.144_4	Bacteria	Bacteroidota	Flavobacteriia	Flavobacteriales	Flavobacteriaceae
bin.147_00817	735	glpG	3.4.21.105		Rhomboid protease GlpG	gnl|IGB|bin.147_3	Bacteria	Bacteroidota	Flavobacteriia	Flavobacteriales	Flavobacteriaceae
bin.153_01011	342	glpG_1	3.4.21.105		Rhomboid protease GlpG	gnl|IGB|bin.153_7	Bacteria	Bacteroidota	Flavobacteriia	Flavobacteriales	Flavobacteriaceae
bin.34_00924	285	glpG	3.4.21.105		Rhomboid protease GlpG	gnl|IGB|bin.34_6	Bacteria	Bacteroidota	Flavobacteriia	Flavobacteriales	Flavobacteriaceae
bin.50_01030	762	glpG	3.4.21.105		Rhomboid protease GlpG	gnl|IGB|bin.50_3	Bacteria	Bacteroidota	Flavobacteriia	Flavobacteriales	Flavobacteriaceae
bin.57_00867	756	glpG	3.4.21.105		Rhomboid protease GlpG	gnl|IGB|bin.57_2	Bacteria	Bacteroidota	Flavobacteriia	Flavobacteriales	Flavobacteriaceae
bin.77_00028	756	glpG	3.4.21.105		Rhomboid protease GlpG	gnl|IGB|bin.77_1	Bacteria	Bacteroidota	Flavobacteriia	Flavobacteriales	Flavobacteriaceae
bin.112_00468	519	degP	3.4.21.107	COG0265	Periplasmic serine endoprotease DegP	gnl|IGB|bin.112_1	Bacteria	Bacteroidota	Flavobacteriia	Flavobacteriales	Flavobacteriaceae
bin.134_00558	1017	degP	3.4.21.107	COG0265	Periplasmic serine endoprotease DegP	gnl|IGB|bin.134_4	Bacteria	Bacteroidota	Flavobacteriia	Flavobacteriales	Flavobacteriaceae
bin.134_01181	1251	degQ	3.4.21.107	COG0265	Periplasmic pH-dependent serine endoprotease DegQ	gnl|IGB|bin.134_8	Bacteria	Bacteroidota	Flavobacteriia	Flavobacteriales	Flavobacteriaceae
bin.136_03200	870	degQ	3.4.21.107	COG0265	Periplasmic pH-dependent serine endoprotease DegQ	gnl|IGB|bin.136_9	Bacteria	Bacteroidota	Flavobacteriia	Flavobacteriales	Flavobacteriaceae
bin.152_00487	1281	degP	3.4.21.107	COG0265	Periplasmic serine endoprotease DegP	gnl|IGB|bin.152_7	Bacteria	Bacteroidota	Flavobacteriia	Flavobacteriales	Flavobacteriaceae
bin.41_00524	606	degQ	3.4.21.107	COG0265	Periplasmic pH-dependent serine endoprotease DegQ	gnl|IGB|bin.41_1	Bacteria	Bacteroidota	Flavobacteriia	Flavobacteriales	Flavobacteriaceae
bin.66_00166	1410	degQ	3.4.21.107	COG0265	Periplasmic pH-dependent serine endoprotease DegQ	gnl|IGB|bin.66_2	Bacteria	Bacteroidota	Flavobacteriia	Flavobacteriales	Flavobacteriaceae
bin.107_00522	1539		3.4.21.26		Prolyl endopeptidase	gnl|IGB|bin.107_2	Bacteria	Bacteroidota	Flavobacteriia	Flavobacteriales	Flavobacteriaceae
bin.107_00523	246		3.4.21.26		Prolyl endopeptidase	gnl|IGB|bin.107_2	Bacteria	Bacteroidota	Flavobacteriia	Flavobacteriales	Flavobacteriaceae
bin.112_00908	609	f1pep1_1	3.4.21.26		Prolyl endopeptidase	gnl|IGB|bin.112_4	Bacteria	Bacteroidota	Flavobacteriia	Flavobacteriales	Flavobacteriaceae
bin.112_00909	384	f1pep1_2	3.4.21.26		Prolyl endopeptidase	gnl|IGB|bin.112_4	Bacteria	Bacteroidota	Flavobacteriia	Flavobacteriales	Flavobacteriaceae
bin.112_00910	1065		3.4.21.26		Prolyl endopeptidase	gnl|IGB|bin.112_4	Bacteria	Bacteroidota	Flavobacteriia	Flavobacteriales	Flavobacteriaceae
bin.144_00586	969		3.4.21.26		Prolyl endopeptidase	gnl|IGB|bin.144_1	Bacteria	Bacteroidota	Flavobacteriia	Flavobacteriales	Flavobacteriaceae
bin.144_00587	1191	f1pep1	3.4.21.26		Prolyl endopeptidase	gnl|IGB|bin.144_1	Bacteria	Bacteroidota	Flavobacteriia	Flavobacteriales	Flavobacteriaceae
bin.36_00543	2160		3.4.21.26		Prolyl endopeptidase	gnl|IGB|bin.36_2	Bacteria	Bacteroidota	Flavobacteriia	Flavobacteriales	Flavobacteriaceae
bin.54_00274	1092		3.4.21.26		Prolyl endopeptidase	gnl|IGB|bin.54_2	Bacteria	Bacteroidota	Flavobacteriia	Flavobacteriales	Flavobacteriaceae
bin.54_00275	621		3.4.21.26		Prolyl endopeptidase	gnl|IGB|bin.54_2	Bacteria	Bacteroidota	Flavobacteriia	Flavobacteriales	Flavobacteriaceae
bin.57_00471	2172		3.4.21.26		Prolyl endopeptidase	gnl|IGB|bin.57_1	Bacteria	Bacteroidota	Flavobacteriia	Flavobacteriales	Flavobacteriaceae
bin.68_00073	2166		3.4.21.26		Prolyl endopeptidase	gnl|IGB|bin.68_1	Bacteria	Bacteroidota	Flavobacteriia	Flavobacteriales	Flavobacteriaceae
bin.89_00089	1044	f1pep1	3.4.21.26		Prolyl endopeptidase	gnl|IGB|bin.89_1	Bacteria	Bacteroidota	Flavobacteriia	Flavobacteriales	Flavobacteriaceae
bin.89_00090	1149		3.4.21.26		Prolyl endopeptidase	gnl|IGB|bin.89_1	Bacteria	Bacteroidota	Flavobacteriia	Flavobacteriales	Flavobacteriaceae
bin.107_00645	2451	lon2	3.4.21.53	COG0466	Lon protease 2	gnl|IGB|bin.107_3	Bacteria	Bacteroidota	Flavobacteriia	Flavobacteriales	Flavobacteriaceae
bin.136_01878	696	lon_1	3.4.21.53	COG0466	Lon protease	gnl|IGB|bin.136_3	Bacteria	Bacteroidota	Flavobacteriia	Flavobacteriales	Flavobacteriaceae
bin.136_01879	798	lon2_1	3.4.21.53	COG0466	Lon protease 2	gnl|IGB|bin.136_3	Bacteria	Bacteroidota	Flavobacteriia	Flavobacteriales	Flavobacteriaceae
bin.136_01880	330	lon2_2	3.4.21.53	COG0466	Lon protease 2	gnl|IGB|bin.136_3	Bacteria	Bacteroidota	Flavobacteriia	Flavobacteriales	Flavobacteriaceae
bin.136_01881	315	lon_2	3.4.21.53		Lon protease	gnl|IGB|bin.136_3	Bacteria	Bacteroidota	Flavobacteriia	Flavobacteriales	Flavobacteriaceae
bin.144_03073	1704	lon2	3.4.21.53	COG0466	Lon protease 2	gnl|IGB|bin.144_4	Bacteria	Bacteroidota	Flavobacteriia	Flavobacteriales	Flavobacteriaceae
bin.144_03074	765	lon	3.4.21.53	COG0466	Lon protease	gnl|IGB|bin.144_4	Bacteria	Bacteroidota	Flavobacteriia	Flavobacteriales	Flavobacteriaceae
bin.41_00105	1377	lon1	3.4.21.53	COG0466	Lon protease 1	gnl|IGB|bin.41_1	Bacteria	Bacteroidota	Flavobacteriia	Flavobacteriales	Flavobacteriaceae
bin.41_00106	1107	lon2	3.4.21.53	COG0466	Lon protease 2	gnl|IGB|bin.41_1	Bacteria	Bacteroidota	Flavobacteriia	Flavobacteriales	Flavobacteriaceae
bin.43_00226	2142	lon2	3.4.21.53	COG0466	Lon protease 2	gnl|IGB|bin.43_2	Bacteria	Bacteroidota	Flavobacteriia	Flavobacteriales	Flavobacteriaceae
bin.50_00553	456	lon_1	3.4.21.53		Lon protease	gnl|IGB|bin.50_2	Bacteria	Bacteroidota	Flavobacteriia	Flavobacteriales	Flavobacteriaceae
bin.50_00554	261	lon_2	3.4.21.53		Lon protease	gnl|IGB|bin.50_2	Bacteria	Bacteroidota	Flavobacteriia	Flavobacteriales	Flavobacteriaceae
bin.50_00555	1365	lon2	3.4.21.53	COG0466	Lon protease 2	gnl|IGB|bin.50_2	Bacteria	Bacteroidota	Flavobacteriia	Flavobacteriales	Flavobacteriaceae
bin.57_01339	2448	lon2	3.4.21.53	COG0466	Lon protease 2	gnl|IGB|bin.57_2	Bacteria	Bacteroidota	Flavobacteriia	Flavobacteriales	Flavobacteriaceae
bin.153_00536	855	apr	3.4.21.62		Subtilisin DY	gnl|IGB|bin.153_4	Bacteria	Bacteroidota	Flavobacteriia	Flavobacteriales	Flavobacteriaceae
bin.64_00121	855	apr	3.4.21.62		Subtilisin	gnl|IGB|bin.64_1	Bacteria	Bacteroidota	Flavobacteriia	Flavobacteriales	Flavobacteriaceae
bin.134_00676	270	ptrB_1	3.4.21.83	COG1770	Protease 2	gnl|IGB|bin.134_4	Bacteria	Bacteroidota	Flavobacteriia	Flavobacteriales	Flavobacteriaceae
bin.134_01310	1122	ptrB_2	3.4.21.83	COG1770	Protease 2	gnl|IGB|bin.134_10	Bacteria	Bacteroidota	Flavobacteriia	Flavobacteriales	Flavobacteriaceae
bin.134_01372	414	ptrB_3	3.4.21.83	COG1770	Protease 2	gnl|IGB|bin.134_10	Bacteria	Bacteroidota	Flavobacteriia	Flavobacteriales	Flavobacteriaceae
bin.147_00093	411	ptrB_1	3.4.21.83	COG1770	Protease 2	gnl|IGB|bin.147_1	Bacteria	Bacteroidota	Flavobacteriia	Flavobacteriales	Flavobacteriaceae
bin.147_00095	390	ptrB_2	3.4.21.83	COG1770	Protease 2	gnl|IGB|bin.147_1	Bacteria	Bacteroidota	Flavobacteriia	Flavobacteriales	Flavobacteriaceae
bin.34_00068	735	ptrB	3.4.21.83	COG1770	Protease 2	gnl|IGB|bin.34_1	Bacteria	Bacteroidota	Flavobacteriia	Flavobacteriales	Flavobacteriaceae
bin.50_00753	393	ptrB_1	3.4.21.83	COG1770	Protease 2	gnl|IGB|bin.50_2	Bacteria	Bacteroidota	Flavobacteriia	Flavobacteriales	Flavobacteriaceae
bin.50_01160	432	ptrB_2	3.4.21.83	COG1770	Protease 2	gnl|IGB|bin.50_4	Bacteria	Bacteroidota	Flavobacteriia	Flavobacteriales	Flavobacteriaceae
bin.144_00403	447	lexA	3.4.21.88		LexA repressor	gnl|IGB|bin.144_1	Bacteria	Bacteroidota	Flavobacteriia	Flavobacteriales	Flavobacteriaceae
bin.107_00091	579	clpP	3.4.21.92	COG0740	ATP-dependent Clp protease proteolytic subunit	gnl|IGB|bin.107_1	Bacteria	Bacteroidota	Flavobacteriia	Flavobacteriales	Flavobacteriaceae
bin.119_00762	384	clpP	3.4.21.92		ATP-dependent Clp protease proteolytic subunit	gnl|IGB|bin.119_7	Bacteria	Bacteroidota	Flavobacteriia	Flavobacteriales	Flavobacteriaceae
bin.128_00197	330	clpP_1	3.4.21.92		ATP-dependent Clp protease proteolytic subunit	gnl|IGB|bin.128_1	Bacteria	Bacteroidota	Flavobacteriia	Flavobacteriales	Flavobacteriaceae
bin.128_00198	216	clpP_2	3.4.21.92		ATP-dependent Clp protease proteolytic subunit	gnl|IGB|bin.128_1	Bacteria	Bacteroidota	Flavobacteriia	Flavobacteriales	Flavobacteriaceae
bin.134_01031	675	clpP	3.4.21.92	COG0740	ATP-dependent Clp protease proteolytic subunit	gnl|IGB|bin.134_7	Bacteria	Bacteroidota	Flavobacteriia	Flavobacteriales	Flavobacteriaceae
bin.136_01372	552	clpP_1	3.4.21.92		ATP-dependent Clp protease proteolytic subunit	gnl|IGB|bin.136_2	Bacteria	Bacteroidota	Flavobacteriia	Flavobacteriales	Flavobacteriaceae
bin.136_03328	846	clpP_2	3.4.21.92		ATP-dependent Clp protease proteolytic subunit	gnl|IGB|bin.136_10	Bacteria	Bacteroidota	Flavobacteriia	Flavobacteriales	Flavobacteriaceae
bin.144_01498	675	clpP	3.4.21.92	COG0740	ATP-dependent Clp protease proteolytic subunit	gnl|IGB|bin.144_2	Bacteria	Bacteroidota	Flavobacteriia	Flavobacteriales	Flavobacteriaceae
bin.149_00333	681	clpP	3.4.21.92	COG0740	ATP-dependent Clp protease proteolytic subunit	gnl|IGB|bin.149_4	Bacteria	Bacteroidota	Flavobacteriia	Flavobacteriales	Flavobacteriaceae
bin.34_00544	546	clpP	3.4.21.92		ATP-dependent Clp protease proteolytic subunit	gnl|IGB|bin.34_4	Bacteria	Bacteroidota	Flavobacteriia	Flavobacteriales	Flavobacteriaceae
bin.57_01764	675	clpP	3.4.21.92	COG0740	ATP-dependent Clp protease proteolytic subunit	gnl|IGB|bin.57_4	Bacteria	Bacteroidota	Flavobacteriia	Flavobacteriales	Flavobacteriaceae
bin.71_00275	675	clpP	3.4.21.92		ATP-dependent Clp protease proteolytic subunit	gnl|IGB|bin.71_3	Bacteria	Bacteroidota	Flavobacteriia	Flavobacteriales	Flavobacteriaceae
bin.73_00013	564	clpP	3.4.21.92		ATP-dependent Clp protease proteolytic subunit	gnl|IGB|bin.73_1	Bacteria	Bacteroidota	Flavobacteriia	Flavobacteriales	Flavobacteriaceae
bin.89_00638	552	clpP_1	3.4.21.92		ATP-dependent Clp protease proteolytic subunit	gnl|IGB|bin.89_2	Bacteria	Bacteroidota	Flavobacteriia	Flavobacteriales	Flavobacteriaceae
bin.89_01351	597	clpP_2	3.4.21.92	COG0740	ATP-dependent Clp protease proteolytic subunit	gnl|IGB|bin.89_5	Bacteria	Bacteroidota	Flavobacteriia	Flavobacteriales	Flavobacteriaceae
bin.99_00373	699	clpP	3.4.21.92	COG0740	ATP-dependent Clp protease proteolytic subunit	gnl|IGB|bin.99_1	Bacteria	Bacteroidota	Flavobacteriia	Flavobacteriales	Flavobacteriaceae
bin.105_00890	1872	lagD_1	3.4.22.-		Lactococcin-G-processing and transport ATP-binding protein LagD	gnl|IGB|bin.105_3	Bacteria	Bacteroidota	Flavobacteriia	Flavobacteriales	Flavobacteriaceae
bin.133_00604	2067	lagD	3.4.22.-		Lactococcin-G-processing and transport ATP-binding protein LagD	gnl|IGB|bin.133_2	Bacteria	Bacteroidota	Flavobacteriia	Flavobacteriales	Flavobacteriaceae
bin.134_00492	1494	lagD	3.4.22.-		Lactococcin-G-processing and transport ATP-binding protein LagD	gnl|IGB|bin.134_3	Bacteria	Bacteroidota	Flavobacteriia	Flavobacteriales	Flavobacteriaceae
bin.136_02849	750		3.4.22.-		Dipeptidyl-peptidase 6	gnl|IGB|bin.136_8	Bacteria	Bacteroidota	Flavobacteriia	Flavobacteriales	Flavobacteriaceae
bin.144_00611	2082	lagD	3.4.22.-		Lactococcin-G-processing and transport ATP-binding protein LagD	gnl|IGB|bin.144_1	Bacteria	Bacteroidota	Flavobacteriia	Flavobacteriales	Flavobacteriaceae
bin.50_01290	750		3.4.22.-		Dipeptidyl-peptidase 6	gnl|IGB|bin.50_4	Bacteria	Bacteroidota	Flavobacteriia	Flavobacteriales	Flavobacteriaceae
bin.57_00489	2223	lagD_1	3.4.22.-		Lactococcin-G-processing and transport ATP-binding protein LagD	gnl|IGB|bin.57_1	Bacteria	Bacteroidota	Flavobacteriia	Flavobacteriales	Flavobacteriaceae
bin.57_00577	2160	lagD_2	3.4.22.-		Lactococcin-G-processing and transport ATP-binding protein LagD	gnl|IGB|bin.57_1	Bacteria	Bacteroidota	Flavobacteriia	Flavobacteriales	Flavobacteriaceae
bin.83_00687	1005	lagD_1	3.4.22.-		Lactococcin-G-processing and transport ATP-binding protein LagD	gnl|IGB|bin.83_2	Bacteria	Bacteroidota	Flavobacteriia	Flavobacteriales	Flavobacteriaceae
bin.83_00689	216	lagD_2	3.4.22.-		Lactococcin-G-processing and transport ATP-binding protein LagD	gnl|IGB|bin.83_2	Bacteria	Bacteroidota	Flavobacteriia	Flavobacteriales	Flavobacteriaceae
bin.107_00136	489	lspA_1	3.4.23.36	COG0597	Lipoprotein signal peptidase	gnl|IGB|bin.107_1	Bacteria	Bacteroidota	Flavobacteriia	Flavobacteriales	Flavobacteriaceae
bin.107_00827	657	lspA_2	3.4.23.36		Lipoprotein signal peptidase	gnl|IGB|bin.107_4	Bacteria	Bacteroidota	Flavobacteriia	Flavobacteriales	Flavobacteriaceae
bin.136_02584	630	lspA_1	3.4.23.36		Lipoprotein signal peptidase	gnl|IGB|bin.136_6	Bacteria	Bacteroidota	Flavobacteriia	Flavobacteriales	Flavobacteriaceae
bin.136_02912	402	lspA_2	3.4.23.36	COG0597	Lipoprotein signal peptidase	gnl|IGB|bin.136_8	Bacteria	Bacteroidota	Flavobacteriia	Flavobacteriales	Flavobacteriaceae
bin.144_00377	651	lspA_1	3.4.23.36		Lipoprotein signal peptidase	gnl|IGB|bin.144_1	Bacteria	Bacteroidota	Flavobacteriia	Flavobacteriales	Flavobacteriaceae
bin.144_01471	498	lspA_2	3.4.23.36	COG0597	Lipoprotein signal peptidase	gnl|IGB|bin.144_2	Bacteria	Bacteroidota	Flavobacteriia	Flavobacteriales	Flavobacteriaceae
bin.149_00093	651	lspA_1	3.4.23.36		Lipoprotein signal peptidase	gnl|IGB|bin.149_1	Bacteria	Bacteroidota	Flavobacteriia	Flavobacteriales	Flavobacteriaceae
bin.149_00277	651	lspA_2	3.4.23.36		Lipoprotein signal peptidase	gnl|IGB|bin.149_3	Bacteria	Bacteroidota	Flavobacteriia	Flavobacteriales	Flavobacteriaceae
bin.149_00307	618	lspA_3	3.4.23.36	COG0597	Lipoprotein signal peptidase	gnl|IGB|bin.149_4	Bacteria	Bacteroidota	Flavobacteriia	Flavobacteriales	Flavobacteriaceae
bin.30_00389	501	lspA	3.4.23.36	COG0597	Lipoprotein signal peptidase	gnl|IGB|bin.30_4	Bacteria	Bacteroidota	Flavobacteriia	Flavobacteriales	Flavobacteriaceae	Bizionia	Bizionia sp. M204
bin.34_01314	378	lspA_1	3.4.23.36		Lipoprotein signal peptidase	gnl|IGB|bin.34_10	Bacteria	Bacteroidota	Flavobacteriia	Flavobacteriales	Flavobacteriaceae	Lacinutrix
bin.34_01315	303	lspA_2	3.4.23.36		Lipoprotein signal peptidase	gnl|IGB|bin.34_10	Bacteria	Bacteroidota	Flavobacteriia	Flavobacteriales	Flavobacteriaceae	Lacinutrix
bin.38_00101	651	lspA	3.4.23.36		Lipoprotein signal peptidase	gnl|IGB|bin.38_1	Bacteria	Bacteroidota	Flavobacteriia	Flavobacteriales	Flavobacteriaceae
bin.48_00618	657	lspA	3.4.23.36		Lipoprotein signal peptidase	gnl|IGB|bin.48_9	Bacteria	Bacteroidota	Flavobacteriia	Flavobacteriales	Flavobacteriaceae	Bizionia	Bizionia sp. M204
bin.50_01223	513	lspA	3.4.23.36		Lipoprotein signal peptidase	gnl|IGB|bin.50_4	Bacteria	Bacteroidota	Flavobacteriia	Flavobacteriales	Flavobacteriaceae
bin.57_00307	651	lspA_1	3.4.23.36		Lipoprotein signal peptidase	gnl|IGB|bin.57_1	Bacteria	Bacteroidota	Flavobacteriia	Flavobacteriales	Flavobacteriaceae
bin.57_01747	489	lspA_2	3.4.23.36	COG0597	Lipoprotein signal peptidase	gnl|IGB|bin.57_4	Bacteria	Bacteroidota	Flavobacteriia	Flavobacteriales	Flavobacteriaceae
bin.71_00294	489	lspA	3.4.23.36	COG0597	Lipoprotein signal peptidase	gnl|IGB|bin.71_3	Bacteria	Bacteroidota	Flavobacteriia	Flavobacteriales	Flavobacteriaceae
bin.89_01486	630	lspA	3.4.23.36		Lipoprotein signal peptidase	gnl|IGB|bin.89_6	Bacteria	Bacteroidota	Flavobacteriia	Flavobacteriales	Flavobacteriaceae
bin.96_04346	579	lspA_2	3.4.23.36	COG0597	Lipoprotein signal peptidase	gnl|IGB|bin.96_49	Bacteria	Bacteroidota	Flavobacteriia	Flavobacteriales	Flavobacteriaceae
bin.107_00856	1320		3.4.24.-	COG0612	putative zinc protease	gnl|IGB|bin.107_4	Bacteria	Bacteroidota	Flavobacteriia	Flavobacteriales	Flavobacteriaceae
bin.112_00907	1860	pepO	3.4.24.-	COG3590	Neutral endopeptidase	gnl|IGB|bin.112_4	Bacteria	Bacteroidota	Flavobacteriia	Flavobacteriales	Flavobacteriaceae
bin.114_00141	321	pepO_1	3.4.24.-	COG3590	Neutral endopeptidase	gnl|IGB|bin.114_2	Bacteria	Bacteroidota	Flavobacteriia	Flavobacteriales	Flavobacteriaceae
bin.114_00142	1584	pepO_2	3.4.24.-	COG3590	Neutral endopeptidase	gnl|IGB|bin.114_2	Bacteria	Bacteroidota	Flavobacteriia	Flavobacteriales	Flavobacteriaceae
bin.114_00159	579	rasP	3.4.24.-	COG0750	Regulator of sigma-W protease RasP	gnl|IGB|bin.114_2	Bacteria	Bacteroidota	Flavobacteriia	Flavobacteriales	Flavobacteriaceae
bin.114_00161	348		3.4.24.-	COG0750	Putative zinc metalloprotease	gnl|IGB|bin.114_2	Bacteria	Bacteroidota	Flavobacteriia	Flavobacteriales	Flavobacteriaceae
bin.118_00549	1035	htpX	3.4.24.-		Protease HtpX	gnl|IGB|bin.118_6	Bacteria	Bacteroidota	Flavobacteriia	Flavobacteriales	Flavobacteriaceae
bin.134_00095	471	ftsH_1	3.4.24.-		ATP-dependent zinc metalloprotease FtsH	gnl|IGB|bin.134_1	Bacteria	Bacteroidota	Flavobacteriia	Flavobacteriales	Flavobacteriaceae
bin.134_00096	1527	ftsH_2	3.4.24.-	COG0465	ATP-dependent zinc metalloprotease FtsH	gnl|IGB|bin.134_1	Bacteria	Bacteroidota	Flavobacteriia	Flavobacteriales	Flavobacteriaceae
bin.134_00392	1341		3.4.24.-	COG0750	Putative zinc metalloprotease	gnl|IGB|bin.134_3	Bacteria	Bacteroidota	Flavobacteriia	Flavobacteriales	Flavobacteriaceae
bin.134_00755	882	ftsH_3	3.4.24.-		ATP-dependent zinc metalloprotease FtsH	gnl|IGB|bin.134_5	Bacteria	Bacteroidota	Flavobacteriia	Flavobacteriales	Flavobacteriaceae
bin.134_00806	1119	htpX_1	3.4.24.-		Protease HtpX	gnl|IGB|bin.134_5	Bacteria	Bacteroidota	Flavobacteriia	Flavobacteriales	Flavobacteriaceae
bin.136_01602	1284	pepO_2	3.4.24.-	COG3590	Neutral endopeptidase	gnl|IGB|bin.136_3	Bacteria	Bacteroidota	Flavobacteriia	Flavobacteriales	Flavobacteriaceae
bin.136_01603	507	pepO_3	3.4.24.-	COG3590	Neutral endopeptidase	gnl|IGB|bin.136_3	Bacteria	Bacteroidota	Flavobacteriia	Flavobacteriales	Flavobacteriaceae
bin.136_02474	435		3.4.24.-	COG0750	Putative zinc metalloprotease	gnl|IGB|bin.136_6	Bacteria	Bacteroidota	Flavobacteriia	Flavobacteriales	Flavobacteriaceae
bin.136_02565	1230	mepM	3.4.24.-	COG0739	Murein DD-endopeptidase MepM	gnl|IGB|bin.136_6	Bacteria	Bacteroidota	Flavobacteriia	Flavobacteriales	Flavobacteriaceae
bin.144_00209	843	ftsH_1	3.4.24.-	COG0465	ATP-dependent zinc metalloprotease FtsH	gnl|IGB|bin.144_1	Bacteria	Bacteroidota	Flavobacteriia	Flavobacteriales	Flavobacteriaceae
bin.144_00360	891	mepM	3.4.24.-	COG0739	Murein DD-endopeptidase MepM	gnl|IGB|bin.144_1	Bacteria	Bacteroidota	Flavobacteriia	Flavobacteriales	Flavobacteriaceae
bin.144_00866	819		3.4.24.-	COG0750	Putative zinc metalloprotease	gnl|IGB|bin.144_1	Bacteria	Bacteroidota	Flavobacteriia	Flavobacteriales	Flavobacteriaceae
bin.144_00910	2073	pepO	3.4.24.-	COG3590	Neutral endopeptidase	gnl|IGB|bin.144_1	Bacteria	Bacteroidota	Flavobacteriia	Flavobacteriales	Flavobacteriaceae
bin.144_01899	1686	ftsH_2	3.4.24.-		ATP-dependent zinc metalloprotease FtsH	gnl|IGB|bin.144_3	Bacteria	Bacteroidota	Flavobacteriia	Flavobacteriales	Flavobacteriaceae
bin.144_01964	714	ftsH_3	3.4.24.-		ATP-dependent zinc metalloprotease FtsH	gnl|IGB|bin.144_3	Bacteria	Bacteroidota	Flavobacteriia	Flavobacteriales	Flavobacteriaceae
bin.144_02467	549	hly	3.4.24.-	COG3227	Zinc metalloproteinase	gnl|IGB|bin.144_4	Bacteria	Bacteroidota	Flavobacteriia	Flavobacteriales	Flavobacteriaceae
bin.147_00830	630	sepA	3.4.24.-	COG3227	Extracellular elastase	gnl|IGB|bin.147_3	Bacteria	Bacteroidota	Flavobacteriia	Flavobacteriales	Flavobacteriaceae
bin.147_00886	1935	ftsH	3.4.24.-		ATP-dependent zinc metalloprotease FtsH	gnl|IGB|bin.147_3	Bacteria	Bacteroidota	Flavobacteriia	Flavobacteriales	Flavobacteriaceae
bin.149_00077	492	mepM	3.4.24.-	COG0739	Murein DD-endopeptidase MepM	gnl|IGB|bin.149_1	Bacteria	Bacteroidota	Flavobacteriia	Flavobacteriales	Flavobacteriaceae
bin.149_00519	1674	ftsH	3.4.24.-		ATP-dependent zinc metalloprotease FtsH	gnl|IGB|bin.149_6	Bacteria	Bacteroidota	Flavobacteriia	Flavobacteriales	Flavobacteriaceae
bin.152_00079	2022	ftsH	3.4.24.-		ATP-dependent zinc metalloprotease FtsH	gnl|IGB|bin.152_1	Bacteria	Bacteroidota	Flavobacteriia	Flavobacteriales	Flavobacteriaceae
bin.153_00698	366	mepM_1	3.4.24.-	COG0739	Murein DD-endopeptidase MepM	gnl|IGB|bin.153_5	Bacteria	Bacteroidota	Flavobacteriia	Flavobacteriales	Flavobacteriaceae
bin.153_01071	1089	ftsH_1	3.4.24.-		ATP-dependent zinc metalloprotease FtsH	gnl|IGB|bin.153_7	Bacteria	Bacteroidota	Flavobacteriia	Flavobacteriales	Flavobacteriaceae
bin.34_00867	1566	ftsH	3.4.24.-		ATP-dependent zinc metalloprotease FtsH	gnl|IGB|bin.34_6	Bacteria	Bacteroidota	Flavobacteriia	Flavobacteriales	Flavobacteriaceae
bin.34_01298	1320	mepM	3.4.24.-	COG0739	Murein DD-endopeptidase MepM	gnl|IGB|bin.34_10	Bacteria	Bacteroidota	Flavobacteriia	Flavobacteriales	Flavobacteriaceae	Lacinutrix
bin.34_01342	1323		3.4.24.-	COG0612	putative zinc protease	gnl|IGB|bin.34_10	Bacteria	Bacteroidota	Flavobacteriia	Flavobacteriales	Flavobacteriaceae	Lacinutrix
bin.34_01488	1110	htpX	3.4.24.-		Protease HtpX	gnl|IGB|bin.34_14	Bacteria	Bacteroidota	Flavobacteriia	Flavobacteriales	Flavobacteriaceae
bin.36_00540	498	pepO_1	3.4.24.-	COG3590	Neutral endopeptidase	gnl|IGB|bin.36_2	Bacteria	Bacteroidota	Flavobacteriia	Flavobacteriales	Flavobacteriaceae
bin.36_00542	1311	pepO_2	3.4.24.-	COG3590	Neutral endopeptidase	gnl|IGB|bin.36_2	Bacteria	Bacteroidota	Flavobacteriia	Flavobacteriales	Flavobacteriaceae
bin.37_00219	723	ftsH	3.4.24.-	COG0465	ATP-dependent zinc metalloprotease FtsH	gnl|IGB|bin.37_1	Bacteria	Bacteroidota	Flavobacteriia	Flavobacteriales	Flavobacteriaceae
bin.38_00084	1278	mepM	3.4.24.-	COG0739	Murein DD-endopeptidase MepM	gnl|IGB|bin.38_1	Bacteria	Bacteroidota	Flavobacteriia	Flavobacteriales	Flavobacteriaceae
bin.48_00372	1950	ftsH_1	3.4.24.-		ATP-dependent zinc metalloprotease FtsH	gnl|IGB|bin.48_4	Bacteria	Bacteroidota	Flavobacteriia	Flavobacteriales	Flavobacteriaceae	Bizionia	Bizionia sp. M204
bin.48_00435	1935	ftsH_2	3.4.24.-		ATP-dependent zinc metalloprotease FtsH	gnl|IGB|bin.48_5	Bacteria	Bacteroidota	Flavobacteriia	Flavobacteriales	Flavobacteriaceae
bin.48_00636	816	mepM	3.4.24.-	COG0739	Murein DD-endopeptidase MepM	gnl|IGB|bin.48_9	Bacteria	Bacteroidota	Flavobacteriia	Flavobacteriales	Flavobacteriaceae	Bizionia	Bizionia sp. M204
bin.49_00162	1350		3.4.24.-	COG0750	Putative zinc metalloprotease	gnl|IGB|bin.49_2	Bacteria	Bacteroidota	Flavobacteriia	Flavobacteriales	Flavobacteriaceae
bin.50_00169	1965	ftsH	3.4.24.-		ATP-dependent zinc metalloprotease FtsH	gnl|IGB|bin.50_1	Bacteria	Bacteroidota	Flavobacteriia	Flavobacteriales	Flavobacteriaceae
bin.50_00834	354	pepO_1	3.4.24.-	COG3590	Neutral endopeptidase	gnl|IGB|bin.50_2	Bacteria	Bacteroidota	Flavobacteriia	Flavobacteriales	Flavobacteriaceae
bin.50_00835	1065	pepO_2	3.4.24.-	COG3590	Neutral endopeptidase	gnl|IGB|bin.50_2	Bacteria	Bacteroidota	Flavobacteriia	Flavobacteriales	Flavobacteriaceae
bin.54_00048	1383	pepO_1	3.4.24.-		Neutral endopeptidase	gnl|IGB|bin.54_1	Bacteria	Bacteroidota	Flavobacteriia	Flavobacteriales	Flavobacteriaceae
bin.54_00050	498	pepO_2	3.4.24.-	COG3590	Neutral endopeptidase	gnl|IGB|bin.54_1	Bacteria	Bacteroidota	Flavobacteriia	Flavobacteriales	Flavobacteriaceae
bin.54_00163	291	mepM	3.4.24.-	COG0739	Murein DD-endopeptidase MepM	gnl|IGB|bin.54_2	Bacteria	Bacteroidota	Flavobacteriia	Flavobacteriales	Flavobacteriaceae
bin.54_00383	1089	ftsH	3.4.24.-		ATP-dependent zinc metalloprotease FtsH	gnl|IGB|bin.54_3	Bacteria	Bacteroidota	Flavobacteriia	Flavobacteriales	Flavobacteriaceae
bin.57_00175	984	ftsH	3.4.24.-		ATP-dependent zinc metalloprotease FtsH	gnl|IGB|bin.57_1	Bacteria	Bacteroidota	Flavobacteriia	Flavobacteriales	Flavobacteriaceae
bin.57_00647	1341		3.4.24.-	COG0750	Putative zinc metalloprotease	gnl|IGB|bin.57_1	Bacteria	Bacteroidota	Flavobacteriia	Flavobacteriales	Flavobacteriaceae
bin.57_00748	2094	pepO	3.4.24.-	COG3590	Neutral endopeptidase	gnl|IGB|bin.57_1	Bacteria	Bacteroidota	Flavobacteriia	Flavobacteriales	Flavobacteriaceae
bin.57_00842	1236	htpX	3.4.24.-		Protease HtpX	gnl|IGB|bin.57_2	Bacteria	Bacteroidota	Flavobacteriia	Flavobacteriales	Flavobacteriaceae
bin.71_00365	711	ftsH	3.4.24.-		ATP-dependent zinc metalloprotease FtsH	gnl|IGB|bin.71_5	Bacteria	Bacteroidota	Flavobacteriia	Flavobacteriales	Flavobacteriaceae
bin.77_00054	618	htpX	3.4.24.-		Protease HtpX	gnl|IGB|bin.77_1	Bacteria	Bacteroidota	Flavobacteriia	Flavobacteriales	Flavobacteriaceae
bin.83_00153	2016	ftsH	3.4.24.-		ATP-dependent zinc metalloprotease FtsH	gnl|IGB|bin.83_1	Bacteria	Bacteroidota	Flavobacteriia	Flavobacteriales	Flavobacteriaceae
bin.83_00638	1320		3.4.24.-	COG0612	putative zinc protease	gnl|IGB|bin.83_2	Bacteria	Bacteroidota	Flavobacteriia	Flavobacteriales	Flavobacteriaceae
bin.83_00728	2094	pepO	3.4.24.-	COG3590	Neutral endopeptidase	gnl|IGB|bin.83_2	Bacteria	Bacteroidota	Flavobacteriia	Flavobacteriales	Flavobacteriaceae
bin.83_00759	1341		3.4.24.-	COG0750	Putative zinc metalloprotease	gnl|IGB|bin.83_2	Bacteria	Bacteroidota	Flavobacteriia	Flavobacteriales	Flavobacteriaceae
bin.89_01466	1230	mepM	3.4.24.-	COG0739	Murein DD-endopeptidase MepM	gnl|IGB|bin.89_6	Bacteria	Bacteroidota	Flavobacteriia	Flavobacteriales	Flavobacteriaceae
bin.91_00084	198	pepO_1	3.4.24.-	COG3590	Neutral endopeptidase	gnl|IGB|bin.91_1	Bacteria	Bacteroidota	Flavobacteriia	Flavobacteriales	Flavobacteriaceae
bin.91_00085	1572	pepO_2	3.4.24.-	COG3590	Neutral endopeptidase	gnl|IGB|bin.91_1	Bacteria	Bacteroidota	Flavobacteriia	Flavobacteriales	Flavobacteriaceae
bin.96_06736	663	htpX	3.4.24.-		Protease HtpX	gnl|IGB|bin.96_105	Bacteria	Bacteroidota	Flavobacteriia	Flavobacteriales	Flavobacteriaceae	Bizionia	Bizionia sp. M204
bin.99_01075	930	mepM	3.4.24.-	COG0739	Murein DD-endopeptidase MepM	gnl|IGB|bin.99_3	Bacteria	Bacteroidota	Flavobacteriia	Flavobacteriales	Flavobacteriaceae
bin.99_01126	852		3.4.24.-	COG0612	putative zinc protease	gnl|IGB|bin.99_3	Bacteria	Bacteroidota	Flavobacteriia	Flavobacteriales	Flavobacteriaceae
bin.99_01236	588	npr	3.4.24.28		Bacillolysin	gnl|IGB|bin.99_3	Bacteria	Bacteroidota	Flavobacteriia	Flavobacteriales	Flavobacteriaceae
bin.144_01398	1572	prlC	3.4.24.70	COG0339	Oligopeptidase A	gnl|IGB|bin.144_2	Bacteria	Bacteroidota	Flavobacteriia	Flavobacteriales	Flavobacteriaceae
bin.149_00623	2037	prlC	3.4.24.70	COG0339	Oligopeptidase A	gnl|IGB|bin.149_8	Bacteria	Bacteroidota	Flavobacteriia	Flavobacteriales	Flavobacteriaceae
bin.30_00427	456	prlC_1	3.4.24.70	COG0339	Oligopeptidase A	gnl|IGB|bin.30_5	Bacteria	Bacteroidota	Flavobacteriia	Flavobacteriales	Flavobacteriaceae	Bizionia	Bizionia sp. M204
bin.30_00428	1569	prlC_2	3.4.24.70	COG0339	Oligopeptidase A	gnl|IGB|bin.30_5	Bacteria	Bacteroidota	Flavobacteriia	Flavobacteriales	Flavobacteriaceae	Bizionia	Bizionia sp. M204
bin.34_00502	1926	prlC	3.4.24.70	COG0339	Oligopeptidase A	gnl|IGB|bin.34_3	Bacteria	Bacteroidota	Flavobacteriia	Flavobacteriales	Flavobacteriaceae
bin.50_00054	453	prlC	3.4.24.70	COG0339	Oligopeptidase A	gnl|IGB|bin.50_1	Bacteria	Bacteroidota	Flavobacteriia	Flavobacteriales	Flavobacteriaceae
bin.57_01693	1203	prlC_1	3.4.24.70	COG0339	Oligopeptidase A	gnl|IGB|bin.57_4	Bacteria	Bacteroidota	Flavobacteriia	Flavobacteriales	Flavobacteriaceae
bin.57_01694	771	prlC_2	3.4.24.70	COG0339	Oligopeptidase A	gnl|IGB|bin.57_4	Bacteria	Bacteroidota	Flavobacteriia	Flavobacteriales	Flavobacteriaceae
bin.66_00366	2034	prlC	3.4.24.70	COG0339	Oligopeptidase A	gnl|IGB|bin.66_6	Bacteria	Bacteroidota	Flavobacteriia	Flavobacteriales	Flavobacteriaceae
bin.115_01978	1836	bepA_2	3.4.-.-		Beta-barrel assembly-enhancing protease	gnl|IGB|bin.115_2	Bacteria	Pseudomonadota	Gammaproteobacteria	Oceanospirillales	Halomonadaceae
bin.126_00481	804	bepA_1	3.4.-.-		Beta-barrel assembly-enhancing protease	gnl|IGB|bin.126_1	Bacteria	Pseudomonadota	Gammaproteobacteria	Oceanospirillales	Halomonadaceae
bin.153_00390	687	yedK	3.4.-.-	COG2135	SOS response-associated protein YedK	gnl|IGB|bin.153_3	Bacteria	Pseudomonadota	Gammaproteobacteria	Oceanospirillales	Halomonadaceae
bin.32_00378	1836	bepA_1	3.4.-.-		Beta-barrel assembly-enhancing protease	gnl|IGB|bin.32_1	Bacteria	Pseudomonadota	Gammaproteobacteria	Oceanospirillales	Halomonadaceae
bin.32_01179	630	mepS	3.4.-.-	COG0791	Murein DD-endopeptidase MepS/Murein LD-carboxypeptidase	gnl|IGB|bin.32_2	Bacteria	Pseudomonadota	Gammaproteobacteria	Oceanospirillales	Halomonadaceae
bin.32_01752	654	bepA_2	3.4.-.-		Beta-barrel assembly-enhancing protease	gnl|IGB|bin.32_4	Bacteria	Pseudomonadota	Gammaproteobacteria	Oceanospirillales	Halomonadaceae
bin.32_02312	1452	tldD	3.4.-.-	COG0312	Metalloprotease TldD	gnl|IGB|bin.32_5	Bacteria	Pseudomonadota	Gammaproteobacteria	Oceanospirillales	Halomonadaceae
bin.32_02314	1341	pmbA	3.4.-.-	COG0312	Metalloprotease PmbA	gnl|IGB|bin.32_5	Bacteria	Pseudomonadota	Gammaproteobacteria	Oceanospirillales	Halomonadaceae
bin.86_00413	804	bepA_1	3.4.-.-		Beta-barrel assembly-enhancing protease	gnl|IGB|bin.86_2	Bacteria	Pseudomonadota	Gammaproteobacteria	Oceanospirillales	Halomonadaceae
bin.86_00600	687	yedK	3.4.-.-	COG2135	SOS response-associated protein YedK	gnl|IGB|bin.86_2	Bacteria	Pseudomonadota	Gammaproteobacteria	Oceanospirillales	Halomonadaceae
bin.86_00666	546	bepA_2	3.4.-.-		Beta-barrel assembly-enhancing protease	gnl|IGB|bin.86_3	Bacteria	Pseudomonadota	Gammaproteobacteria	Oceanospirillales	Halomonadaceae
bin.86_00667	909	bepA_3	3.4.-.-	COG4783	Beta-barrel assembly-enhancing protease	gnl|IGB|bin.86_3	Bacteria	Pseudomonadota	Gammaproteobacteria	Oceanospirillales	Halomonadaceae
bin.115_01969	1320	apeB	3.4.11.-	COG1362	putative M18 family aminopeptidase 2	gnl|IGB|bin.115_2	Bacteria	Pseudomonadota	Gammaproteobacteria	Oceanospirillales	Halomonadaceae
bin.32_00371	1320	apeB	3.4.11.-	COG1362	putative M18 family aminopeptidase 2	gnl|IGB|bin.32_1	Bacteria	Pseudomonadota	Gammaproteobacteria	Oceanospirillales	Halomonadaceae
bin.86_00490	1086	pepA_1	3.4.11.1	COG0260	Cytosol aminopeptidase	gnl|IGB|bin.86_2	Bacteria	Pseudomonadota	Gammaproteobacteria	Oceanospirillales	Halomonadaceae
bin.86_00491	450	pepA_2	3.4.11.1	COG0260	Cytosol aminopeptidase	gnl|IGB|bin.86_2	Bacteria	Pseudomonadota	Gammaproteobacteria	Oceanospirillales	Halomonadaceae
bin.86_00542	792	map	3.4.11.18	COG0024	Methionine aminopeptidase	gnl|IGB|bin.86_2	Bacteria	Pseudomonadota	Gammaproteobacteria	Oceanospirillales	Halomonadaceae
bin.96_01868	720	map_1	3.4.11.18	COG0024	Methionine aminopeptidase	gnl|IGB|bin.96_14	Bacteria	Pseudomonadota	Gammaproteobacteria	Oceanospirillales	Halomonadaceae
bin.32_02291	2310	pepN_1	3.4.11.2	COG0308	Aminopeptidase N	gnl|IGB|bin.32_5	Bacteria	Pseudomonadota	Gammaproteobacteria	Oceanospirillales	Halomonadaceae
bin.32_02292	327	pepN_2	3.4.11.2	COG0308	Aminopeptidase N	gnl|IGB|bin.32_5	Bacteria	Pseudomonadota	Gammaproteobacteria	Oceanospirillales	Halomonadaceae
bin.126_00020	1353	pepP	3.4.11.9	COG0006	Xaa-Pro aminopeptidase	gnl|IGB|bin.126_1	Bacteria	Pseudomonadota	Gammaproteobacteria	Oceanospirillales	Halomonadaceae
bin.32_02163	1353	pepP	3.4.11.9	COG0006	Xaa-Pro aminopeptidase	gnl|IGB|bin.32_4	Bacteria	Pseudomonadota	Gammaproteobacteria	Oceanospirillales	Halomonadaceae
bin.86_00743	507	pepD_1	3.4.13.18	COG2195	Cytosol non-specific dipeptidase	gnl|IGB|bin.86_3	Bacteria	Pseudomonadota	Gammaproteobacteria	Oceanospirillales	Halomonadaceae
bin.86_00744	837	pepD_2	3.4.13.18	COG2195	Cytosol non-specific dipeptidase	gnl|IGB|bin.86_3	Bacteria	Pseudomonadota	Gammaproteobacteria	Oceanospirillales	Halomonadaceae
bin.126_00599	300	ddpX_1	3.4.13.22		D-alanyl-D-alanine dipeptidase	gnl|IGB|bin.126_1	Bacteria	Pseudomonadota	Gammaproteobacteria	Oceanospirillales	Halomonadaceae
bin.126_00600	453	ddpX_2	3.4.13.22		D-alanyl-D-alanine dipeptidase	gnl|IGB|bin.126_1	Bacteria	Pseudomonadota	Gammaproteobacteria	Oceanospirillales	Halomonadaceae
bin.86_00286	762	ddpX	3.4.13.22		D-alanyl-D-alanine dipeptidase	gnl|IGB|bin.86_1	Bacteria	Pseudomonadota	Gammaproteobacteria	Oceanospirillales	Halomonadaceae
bin.96_00003	1296	pepQ	3.4.13.9	COG0006	Xaa-Pro dipeptidase	gnl|IGB|bin.96_1	Bacteria	Pseudomonadota	Gammaproteobacteria	Oceanospirillales	Halomonadaceae
bin.115_02260	2103	dapb1	3.4.14.-		Dipeptidyl aminopeptidase BI	gnl|IGB|bin.115_2	Bacteria	Pseudomonadota	Gammaproteobacteria	Oceanospirillales	Halomonadaceae
bin.32_00641	1875	dapb1	3.4.14.-		Dipeptidyl aminopeptidase BI	gnl|IGB|bin.32_1	Bacteria	Pseudomonadota	Gammaproteobacteria	Oceanospirillales	Halomonadaceae
bin.126_01909	297	dacC_2	3.4.16.4	COG1686	D-alanyl-D-alanine carboxypeptidase DacC	gnl|IGB|bin.126_4	Bacteria	Pseudomonadota	Gammaproteobacteria	Oceanospirillales	Halomonadaceae
bin.126_01911	609	dacA	3.4.16.4	COG1686	D-alanyl-D-alanine carboxypeptidase DacA	gnl|IGB|bin.126_4	Bacteria	Pseudomonadota	Gammaproteobacteria	Oceanospirillales	Halomonadaceae
bin.126_01918	1857	mrdA	3.4.16.4	COG0768	Peptidoglycan D,D-transpeptidase MrdA	gnl|IGB|bin.126_4	Bacteria	Pseudomonadota	Gammaproteobacteria	Oceanospirillales	Halomonadaceae
bin.32_02354	1707	ftsI	3.4.16.4	COG0768	Peptidoglycan D,D-transpeptidase FtsI	gnl|IGB|bin.32_5	Bacteria	Pseudomonadota	Gammaproteobacteria	Oceanospirillales	Halomonadaceae
bin.32_02599	1215	dacC	3.4.16.4	COG1686	D-alanyl-D-alanine carboxypeptidase DacC	gnl|IGB|bin.32_7	Bacteria	Pseudomonadota	Gammaproteobacteria	Oceanospirillales	Halomonadaceae	Halomonas	Halomonas sp. KO116
bin.32_02604	1908	mrdA	3.4.16.4	COG0768	Peptidoglycan D,D-transpeptidase MrdA	gnl|IGB|bin.32_7	Bacteria	Pseudomonadota	Gammaproteobacteria	Oceanospirillales	Halomonadaceae	Halomonas	Halomonas sp. KO116
bin.86_00722	1488	dacC	3.4.16.4	COG2027	D-alanyl-D-alanine carboxypeptidase DacC	gnl|IGB|bin.86_3	Bacteria	Pseudomonadota	Gammaproteobacteria	Oceanospirillales	Halomonadaceae
bin.126_01766	1791	ggt	3.4.19.13	COG0405	Glutathione hydrolase proenzyme	gnl|IGB|bin.126_4	Bacteria	Pseudomonadota	Gammaproteobacteria	Oceanospirillales	Halomonadaceae
bin.126_00016	1317		3.4.21.-		putative CtpA-like serine protease	gnl|IGB|bin.126_1	Bacteria	Pseudomonadota	Gammaproteobacteria	Oceanospirillales	Halomonadaceae
bin.126_01613	513	sohB	3.4.21.-	COG0616	putative protease SohB	gnl|IGB|bin.126_3	Bacteria	Pseudomonadota	Gammaproteobacteria	Oceanospirillales	Halomonadaceae
bin.32_02166	1317		3.4.21.-		putative CtpA-like serine protease	gnl|IGB|bin.32_4	Bacteria	Pseudomonadota	Gammaproteobacteria	Oceanospirillales	Halomonadaceae
bin.115_01968	2121	prc	3.4.21.102	COG0793	Tail-specific protease	gnl|IGB|bin.115_2	Bacteria	Pseudomonadota	Gammaproteobacteria	Oceanospirillales	Halomonadaceae
bin.32_00370	2121	prc	3.4.21.102	COG0793	Tail-specific protease	gnl|IGB|bin.32_1	Bacteria	Pseudomonadota	Gammaproteobacteria	Oceanospirillales	Halomonadaceae
bin.96_00126	852	glpG_1	3.4.21.105	COG0705	Rhomboid protease GlpG	gnl|IGB|bin.96_1	Bacteria	Pseudomonadota	Gammaproteobacteria	Oceanospirillales	Halomonadaceae
bin.32_02447	1413	degQ	3.4.21.107	COG0265	Periplasmic pH-dependent serine endoprotease DegQ	gnl|IGB|bin.32_5	Bacteria	Pseudomonadota	Gammaproteobacteria	Oceanospirillales	Halomonadaceae
bin.126_01685	345	lon_1	3.4.21.53		Lon protease	gnl|IGB|bin.126_3	Bacteria	Pseudomonadota	Gammaproteobacteria	Oceanospirillales	Halomonadaceae
bin.126_01686	1515	lon_2	3.4.21.53	COG0466	Lon protease	gnl|IGB|bin.126_3	Bacteria	Pseudomonadota	Gammaproteobacteria	Oceanospirillales	Halomonadaceae
bin.126_01687	459	lon_3	3.4.21.53	COG0466	Lon protease	gnl|IGB|bin.126_3	Bacteria	Pseudomonadota	Gammaproteobacteria	Oceanospirillales	Halomonadaceae
bin.32_01692	1128	lon_1	3.4.21.53	COG0466	Lon protease	gnl|IGB|bin.32_3	Bacteria	Pseudomonadota	Gammaproteobacteria	Oceanospirillales	Halomonadaceae
bin.32_01693	1338	lon_2	3.4.21.53	COG0466	Lon protease	gnl|IGB|bin.32_3	Bacteria	Pseudomonadota	Gammaproteobacteria	Oceanospirillales	Halomonadaceae
bin.32_02538	1611	lon_3	3.4.21.53		Lon protease	gnl|IGB|bin.32_6	Bacteria	Pseudomonadota	Gammaproteobacteria	Oceanospirillales	Halomonadaceae
bin.32_02539	924	lon_4	3.4.21.53	COG0466	Lon protease	gnl|IGB|bin.32_6	Bacteria	Pseudomonadota	Gammaproteobacteria	Oceanospirillales	Halomonadaceae
bin.126_01775	681	lexA	3.4.21.88	COG1974	LexA repressor	gnl|IGB|bin.126_4	Bacteria	Pseudomonadota	Gammaproteobacteria	Oceanospirillales	Halomonadaceae
bin.32_00745	405	lexA	3.4.21.88		LexA repressor	gnl|IGB|bin.32_2	Bacteria	Pseudomonadota	Gammaproteobacteria	Oceanospirillales	Halomonadaceae
bin.32_02451	804	lepB	3.4.21.89	COG0681	Signal peptidase I	gnl|IGB|bin.32_5	Bacteria	Pseudomonadota	Gammaproteobacteria	Oceanospirillales	Halomonadaceae
bin.126_01690	576	clpP	3.4.21.92	COG0740	ATP-dependent Clp protease proteolytic subunit	gnl|IGB|bin.126_3	Bacteria	Pseudomonadota	Gammaproteobacteria	Oceanospirillales	Halomonadaceae
bin.32_01695	618	clpP	3.4.21.92	COG0740	ATP-dependent Clp protease proteolytic subunit	gnl|IGB|bin.32_3	Bacteria	Pseudomonadota	Gammaproteobacteria	Oceanospirillales	Halomonadaceae
bin.126_00869	561	lspA_1	3.4.23.36	COG0597	Lipoprotein signal peptidase	gnl|IGB|bin.126_1	Bacteria	Pseudomonadota	Gammaproteobacteria	Oceanospirillales	Halomonadaceae
bin.153_00231	504	lspA_1	3.4.23.36	COG0597	Lipoprotein signal peptidase	gnl|IGB|bin.153_2	Bacteria	Pseudomonadota	Gammaproteobacteria	Oceanospirillales	Halomonadaceae
bin.86_00031	561	lspA	3.4.23.36	COG0597	Lipoprotein signal peptidase	gnl|IGB|bin.86_1	Bacteria	Pseudomonadota	Gammaproteobacteria	Oceanospirillales	Halomonadaceae
bin.115_02299	378	ftsH_3	3.4.24.-		ATP-dependent zinc metalloprotease FtsH	gnl|IGB|bin.115_3	Bacteria	Pseudomonadota	Gammaproteobacteria	Oceanospirillales	Halomonadaceae
bin.115_02300	975	ftsH_4	3.4.24.-	COG0465	ATP-dependent zinc metalloprotease FtsH	gnl|IGB|bin.115_3	Bacteria	Pseudomonadota	Gammaproteobacteria	Oceanospirillales	Halomonadaceae
bin.153_00326	783	htpX	3.4.24.-		Protease HtpX	gnl|IGB|bin.153_2	Bacteria	Pseudomonadota	Gammaproteobacteria	Oceanospirillales	Halomonadaceae
bin.32_01221	906	htpX	3.4.24.-	COG0501	Protease HtpX	gnl|IGB|bin.32_2	Bacteria	Pseudomonadota	Gammaproteobacteria	Oceanospirillales	Halomonadaceae
bin.32_01258	351	ftsH	3.4.24.-	COG0465	ATP-dependent zinc metalloprotease FtsH	gnl|IGB|bin.32_3	Bacteria	Pseudomonadota	Gammaproteobacteria	Oceanospirillales	Halomonadaceae
bin.32_01259	990	ftsH4	3.4.24.-		ATP-dependent zinc metalloprotease FtsH 4	gnl|IGB|bin.32_3	Bacteria	Pseudomonadota	Gammaproteobacteria	Oceanospirillales	Halomonadaceae
bin.86_00533	1359	rseP	3.4.24.-	COG0750	Regulator of sigma-E protease RseP	gnl|IGB|bin.86_2	Bacteria	Pseudomonadota	Gammaproteobacteria	Oceanospirillales	Halomonadaceae
bin.153_00392	2133	ptrA_1	3.4.24.55	COG1025	Protease 3	gnl|IGB|bin.153_3	Bacteria	Pseudomonadota	Gammaproteobacteria	Oceanospirillales	Halomonadaceae
bin.86_00601	2493	ptrA	3.4.24.55	COG1025	Protease 3	gnl|IGB|bin.86_2	Bacteria	Pseudomonadota	Gammaproteobacteria	Oceanospirillales	Halomonadaceae
bin.153_06385	2055	prlC	3.4.24.70	COG0339	Oligopeptidase A	gnl|IGB|bin.153_104	Bacteria	Pseudomonadota	Gammaproteobacteria	Oceanospirillales	Halomonadaceae	Halomonas	Halomonas sp. KO116
bin.86_00684	273	hslV_1	3.4.25.2	COG5405	ATP-dependent protease subunit HslV	gnl|IGB|bin.86_3	Bacteria	Pseudomonadota	Gammaproteobacteria	Oceanospirillales	Halomonadaceae
bin.86_00685	234	hslV_2	3.4.25.2		ATP-dependent protease subunit HslV	gnl|IGB|bin.86_3	Bacteria	Pseudomonadota	Gammaproteobacteria	Oceanospirillales	Halomonadaceae
bin.153_01329	1497	pepA	3.4.11.10		cytosol aminopeptidase	gnl|IGB|bin.153_10	Bacteria	Pseudomonadota	Gammaproteobacteria	Pseudomonadales	Marinobacteraceae
bin.153_03283	2649	pepN	3.4.11.2	COG0308	Aminopeptidase N	gnl|IGB|bin.153_36	Bacteria	Pseudomonadota	Gammaproteobacteria	Pseudomonadales	Marinobacteraceae	Marinobacter	Marinobacter sp. LV10R510-11A
bin.100_00075	444	umuD	3.4.21.-	COG1974	Protein UmuD	gnl|IGB|bin.100_1	Bacteria	Pseudomonadota	Gammaproteobacteria	Pseudomonadales	Marinobacteraceae
bin.153_08934	1065	sohB_2	3.4.21.-	COG0616	putative protease SohB	gnl|IGB|bin.153_204	Bacteria	Pseudomonadota	Gammaproteobacteria	Pseudomonadales	Marinobacteraceae	Marinobacter	Marinobacter sp. LV10R510-11A
bin.35_00219	444	umuD	3.4.21.-	COG1974	Protein UmuD	gnl|IGB|bin.35_1	Bacteria	Pseudomonadota	Gammaproteobacteria	Pseudomonadales	Marinobacteraceae
bin.153_03280	774	glpG_2	3.4.21.105	COG0705	Rhomboid protease GlpG	gnl|IGB|bin.153_36	Bacteria	Pseudomonadota	Gammaproteobacteria	Pseudomonadales	Marinobacteraceae	Marinobacter	Marinobacter sp. LV10R510-11A
bin.117_03612	2409	lon	3.4.21.53		Lon protease	gnl|IGB|bin.117_36	Bacteria	Pseudomonadota	Gammaproteobacteria	Pseudomonadales	Marinobacteraceae	Marinobacter	Marinobacter sp. LV10R510-11A
bin.117_03596	1074	stiP	3.4.22.-		Cysteine protease StiP	gnl|IGB|bin.117_36	Bacteria	Pseudomonadota	Gammaproteobacteria	Pseudomonadales	Marinobacteraceae	Marinobacter	Marinobacter sp. LV10R510-11A
bin.100_00142	285	lspA	3.4.23.36		Lipoprotein signal peptidase	gnl|IGB|bin.100_1	Bacteria	Pseudomonadota	Gammaproteobacteria	Pseudomonadales	Marinobacteraceae
bin.129_00155	477	lspA	3.4.23.36	COG0597	Lipoprotein signal peptidase	gnl|IGB|bin.129_1	Bacteria	Pseudomonadota	Gammaproteobacteria	Pseudomonadales	Marinobacteraceae
bin.96_04278	516	lspA_1	3.4.23.36	COG0597	Lipoprotein signal peptidase	gnl|IGB|bin.96_48	Bacteria	Pseudomonadota	Gammaproteobacteria	Pseudomonadales	Marinobacteraceae	Marinobacter
bin.96_07872	1935	ftsH_11	3.4.24.-	COG0465	ATP-dependent zinc metalloprotease FtsH	gnl|IGB|bin.96_138	Bacteria	Pseudomonadota	Gammaproteobacteria	Pseudomonadales	Marinobacteraceae	Marinobacter	Marinobacter sp. LV10R510-11A
bin.129_00505	2040	prlC	3.4.24.70	COG0339	Oligopeptidase A	gnl|IGB|bin.129_4	Bacteria	Pseudomonadota	Gammaproteobacteria	Pseudomonadales	Marinobacteraceae
bin.94_00317	2046	prlC	3.4.24.70	COG0339	Oligopeptidase A	gnl|IGB|bin.94_5	Bacteria	Pseudomonadota	Gammaproteobacteria	Pseudomonadales	Marinobacteraceae
bin.142_01269	1659	bepA_1	3.4.-.-		Beta-barrel assembly-enhancing protease	gnl|IGB|bin.142_10	Bacteria	Pseudomonadota	Gammaproteobacteria	Moraxellales	Moraxellaceae
bin.142_01390	1644	bepA_2	3.4.-.-		Beta-barrel assembly-enhancing protease	gnl|IGB|bin.142_12	Bacteria	Pseudomonadota	Gammaproteobacteria	Moraxellales	Moraxellaceae
bin.142_01557	1167		3.4.-.-		putative peptidase	gnl|IGB|bin.142_14	Bacteria	Pseudomonadota	Gammaproteobacteria	Moraxellales	Moraxellaceae	Psychrobacter
bin.142_03140	492	bepA_3	3.4.-.-		Beta-barrel assembly-enhancing protease	gnl|IGB|bin.142_57	Bacteria	Pseudomonadota	Gammaproteobacteria	Moraxellales	Moraxellaceae
bin.142_03141	444	bepA_4	3.4.-.-		Beta-barrel assembly-enhancing protease	gnl|IGB|bin.142_57	Bacteria	Pseudomonadota	Gammaproteobacteria	Moraxellales	Moraxellaceae
bin.142_03142	318	bepA_5	3.4.-.-		Beta-barrel assembly-enhancing protease	gnl|IGB|bin.142_57	Bacteria	Pseudomonadota	Gammaproteobacteria	Moraxellales	Moraxellaceae
bin.45_00220	1215		3.4.-.-		putative peptidase	gnl|IGB|bin.45_2	Bacteria	Pseudomonadota	Gammaproteobacteria	Moraxellales	Moraxellaceae	Psychrobacter
bin.5_02128	378	bepA_1	3.4.-.-	COG4783	Beta-barrel assembly-enhancing protease	gnl|IGB|bin.5_118	Bacteria	Pseudomonadota	Gammaproteobacteria	Moraxellales	Moraxellaceae
bin.5_02129	672	bepA_2	3.4.-.-		Beta-barrel assembly-enhancing protease	gnl|IGB|bin.5_118	Bacteria	Pseudomonadota	Gammaproteobacteria	Moraxellales	Moraxellaceae
bin.55_01390	1644	bepA	3.4.-.-		Beta-barrel assembly-enhancing protease	gnl|IGB|bin.55_20	Bacteria	Pseudomonadota	Gammaproteobacteria	Moraxellales	Moraxellaceae	Psychrobacter
bin.69_00619	1242	bepA	3.4.-.-		Beta-barrel assembly-enhancing protease	gnl|IGB|bin.69_8	Bacteria	Pseudomonadota	Gammaproteobacteria	Moraxellales	Moraxellaceae	Psychrobacter
bin.78_00067	591	lytH	3.4.-.-	COG0739	L-Ala--D-Glu endopeptidase	gnl|IGB|bin.78_2	Bacteria	Pseudomonadota	Gammaproteobacteria	Moraxellales	Moraxellaceae	Psychrobacter
bin.93_01760	603	bepA_1	3.4.-.-		Beta-barrel assembly-enhancing protease	gnl|IGB|bin.93_38	Bacteria	Pseudomonadota	Gammaproteobacteria	Moraxellales	Moraxellaceae	Psychrobacter
bin.93_01761	1056	bepA_2	3.4.-.-		Beta-barrel assembly-enhancing protease	gnl|IGB|bin.93_38	Bacteria	Pseudomonadota	Gammaproteobacteria	Moraxellales	Moraxellaceae	Psychrobacter
bin.97_00147	1092	bepA_1	3.4.-.-		Beta-barrel assembly-enhancing protease	gnl|IGB|bin.97_1	Bacteria	Pseudomonadota	Gammaproteobacteria	Moraxellales	Moraxellaceae
bin.97_00148	528	bepA_2	3.4.-.-		Beta-barrel assembly-enhancing protease	gnl|IGB|bin.97_1	Bacteria	Pseudomonadota	Gammaproteobacteria	Moraxellales	Moraxellaceae
bin.97_02683	1284	bepA_3	3.4.-.-		Beta-barrel assembly-enhancing protease	gnl|IGB|bin.97_15	Bacteria	Pseudomonadota	Gammaproteobacteria	Moraxellales	Moraxellaceae
bin.97_04206	1287	bepA_4	3.4.-.-		Beta-barrel assembly-enhancing protease	gnl|IGB|bin.97_30	Bacteria	Pseudomonadota	Gammaproteobacteria	Moraxellales	Moraxellaceae	Psychrobacter
bin.97_05469	651	bepA_5	3.4.-.-	COG4783	Beta-barrel assembly-enhancing protease	gnl|IGB|bin.97_46	Bacteria	Pseudomonadota	Gammaproteobacteria	Moraxellales	Moraxellaceae	Psychrobacter
bin.97_06405	855	bepA_6	3.4.-.-		Beta-barrel assembly-enhancing protease	gnl|IGB|bin.97_61	Bacteria	Pseudomonadota	Gammaproteobacteria	Moraxellales	Moraxellaceae	Psychrobacter
bin.97_08087	603	lytH_1	3.4.-.-	COG0739	L-Ala--D-Glu endopeptidase	gnl|IGB|bin.97_96	Bacteria	Pseudomonadota	Gammaproteobacteria	Moraxellales	Moraxellaceae	Psychrobacter
bin.97_10822	1602	bepA_7	3.4.-.-		Beta-barrel assembly-enhancing protease	gnl|IGB|bin.97_198	Bacteria	Pseudomonadota	Gammaproteobacteria	Moraxellales	Moraxellaceae	Psychrobacter
bin.142_00735	1662	pepA_1	3.4.11.1	COG0260	Cytosol aminopeptidase	gnl|IGB|bin.142_5	Bacteria	Pseudomonadota	Gammaproteobacteria	Moraxellales	Moraxellaceae
bin.142_01657	1644	pepA_2	3.4.11.1	COG0260	Cytosol aminopeptidase	gnl|IGB|bin.142_15	Bacteria	Pseudomonadota	Gammaproteobacteria	Moraxellales	Moraxellaceae
bin.142_01748	1650	pepA_3	3.4.11.1	COG0260	Cytosol aminopeptidase	gnl|IGB|bin.142_17	Bacteria	Pseudomonadota	Gammaproteobacteria	Moraxellales	Moraxellaceae	Psychrobacter
bin.26_00029	951	pepA_2	3.4.11.1	COG0260	Cytosol aminopeptidase	gnl|IGB|bin.26_1	Bacteria	Pseudomonadota	Gammaproteobacteria	Moraxellales	Moraxellaceae
bin.55_01415	333	pepA_1	3.4.11.1	COG0260	Cytosol aminopeptidase	gnl|IGB|bin.55_21	Bacteria	Pseudomonadota	Gammaproteobacteria	Moraxellales	Moraxellaceae
bin.55_02725	1644	pepA_2	3.4.11.1	COG0260	Cytosol aminopeptidase	gnl|IGB|bin.55_78	Bacteria	Pseudomonadota	Gammaproteobacteria	Moraxellales	Moraxellaceae
bin.93_00074	1656	pepA	3.4.11.1	COG0260	Cytosol aminopeptidase	gnl|IGB|bin.93_1	Bacteria	Pseudomonadota	Gammaproteobacteria	Moraxellales	Moraxellaceae
bin.97_04549	393	pepA_1	3.4.11.1	COG0260	Cytosol aminopeptidase	gnl|IGB|bin.97_34	Bacteria	Pseudomonadota	Gammaproteobacteria	Moraxellales	Moraxellaceae	Psychrobacter
bin.97_04550	924	pepA_2	3.4.11.1	COG0260	Cytosol aminopeptidase	gnl|IGB|bin.97_34	Bacteria	Pseudomonadota	Gammaproteobacteria	Moraxellales	Moraxellaceae	Psychrobacter
bin.97_05306	1668	pepA_3	3.4.11.1	COG0260	Cytosol aminopeptidase	gnl|IGB|bin.97_44	Bacteria	Pseudomonadota	Gammaproteobacteria	Moraxellales	Moraxellaceae	Psychrobacter
bin.97_07584	1026	pepA_4	3.4.11.1	COG0260	Cytosol aminopeptidase	gnl|IGB|bin.97_84	Bacteria	Pseudomonadota	Gammaproteobacteria	Moraxellales	Moraxellaceae	Psychrobacter
bin.97_08481	1278	pepA_5	3.4.11.1	COG0260	Cytosol aminopeptidase	gnl|IGB|bin.97_106	Bacteria	Pseudomonadota	Gammaproteobacteria	Moraxellales	Moraxellaceae	Psychrobacter
bin.97_08633	798	pepA_6	3.4.11.1	COG0260	Cytosol aminopeptidase	gnl|IGB|bin.97_111	Bacteria	Pseudomonadota	Gammaproteobacteria	Moraxellales	Moraxellaceae	Psychrobacter
bin.97_08634	693	pepA_7	3.4.11.1	COG0260	Cytosol aminopeptidase	gnl|IGB|bin.97_111	Bacteria	Pseudomonadota	Gammaproteobacteria	Moraxellales	Moraxellaceae	Psychrobacter
bin.97_11777	768	pepA_8	3.4.11.1	COG0260	Cytosol aminopeptidase	gnl|IGB|bin.97_262	Bacteria	Pseudomonadota	Gammaproteobacteria	Moraxellales	Moraxellaceae	Psychrobacter
bin.97_11778	900	pepA_9	3.4.11.1	COG0260	Cytosol aminopeptidase	gnl|IGB|bin.97_262	Bacteria	Pseudomonadota	Gammaproteobacteria	Moraxellales	Moraxellaceae	Psychrobacter
bin.97_11813	636	pepA_10	3.4.11.1	COG0260	Cytosol aminopeptidase	gnl|IGB|bin.97_266	Bacteria	Pseudomonadota	Gammaproteobacteria	Moraxellales	Moraxellaceae	Psychrobacter
bin.26_00028	393	pepA_1	3.4.11.10		cytosol aminopeptidase	gnl|IGB|bin.26_1	Bacteria	Pseudomonadota	Gammaproteobacteria	Moraxellales	Moraxellaceae
bin.142_00174	792	map	3.4.11.18	COG0024	Methionine aminopeptidase	gnl|IGB|bin.142_1	Bacteria	Pseudomonadota	Gammaproteobacteria	Moraxellales	Moraxellaceae
bin.153_01572	657	map	3.4.11.18	COG0024	Methionine aminopeptidase	gnl|IGB|bin.153_12	Bacteria	Pseudomonadota	Gammaproteobacteria	Moraxellales	Moraxellaceae
bin.19_00373	591		3.4.11.18		Methionine aminopeptidase 1, mitochondrial	gnl|IGB|bin.19_16	Bacteria	Pseudomonadota	Gammaproteobacteria	Moraxellales	Moraxellaceae	Psychrobacter	Psychrobacter sp. 28M-43
bin.19_00374	237	map	3.4.11.18	COG0024	Methionine aminopeptidase	gnl|IGB|bin.19_16	Bacteria	Pseudomonadota	Gammaproteobacteria	Moraxellales	Moraxellaceae	Psychrobacter	Psychrobacter sp. 28M-43
bin.55_00038	792	map	3.4.11.18	COG0024	Methionine aminopeptidase	gnl|IGB|bin.55_1	Bacteria	Pseudomonadota	Gammaproteobacteria	Moraxellales	Moraxellaceae
bin.61_00246	795	map	3.4.11.18	COG0024	Methionine aminopeptidase	gnl|IGB|bin.61_4	Bacteria	Pseudomonadota	Gammaproteobacteria	Moraxellales	Moraxellaceae	Psychrobacter
bin.75_00246	708	map	3.4.11.18	COG0024	Methionine aminopeptidase	gnl|IGB|bin.75_3	Bacteria	Pseudomonadota	Gammaproteobacteria	Moraxellales	Moraxellaceae	Psychrobacter	Psychrobacter sp. 28M-43
bin.9_00145	795	map	3.4.11.18	COG0024	Methionine aminopeptidase	gnl|IGB|bin.9_2	Bacteria	Pseudomonadota	Gammaproteobacteria	Moraxellales	Moraxellaceae	Psychrobacter
bin.93_00342	798	map	3.4.11.18	COG0024	Methionine aminopeptidase	gnl|IGB|bin.93_4	Bacteria	Pseudomonadota	Gammaproteobacteria	Moraxellales	Moraxellaceae
bin.97_08237	792	map_1	3.4.11.18	COG0024	Methionine aminopeptidase	gnl|IGB|bin.97_100	Bacteria	Pseudomonadota	Gammaproteobacteria	Moraxellales	Moraxellaceae	Psychrobacter
bin.97_10405	747	map_2	3.4.11.18	COG0024	Methionine aminopeptidase	gnl|IGB|bin.97_178	Bacteria	Pseudomonadota	Gammaproteobacteria	Moraxellales	Moraxellaceae	Psychrobacter
bin.97_11590	795	map_3	3.4.11.18	COG0024	Methionine aminopeptidase	gnl|IGB|bin.97_248	Bacteria	Pseudomonadota	Gammaproteobacteria	Moraxellales	Moraxellaceae	Psychrobacter
bin.11_00154	2643	pepN	3.4.11.2	COG0308	Aminopeptidase N	gnl|IGB|bin.11_3	Bacteria	Pseudomonadota	Gammaproteobacteria	Moraxellales	Moraxellaceae	Psychrobacter	Psychrobacter sp. 28M-43
bin.142_03991	2613	pepN	3.4.11.2	COG0308	Aminopeptidase N	gnl|IGB|bin.142_117	Bacteria	Pseudomonadota	Gammaproteobacteria	Moraxellales	Moraxellaceae
bin.26_00374	2643	pepN	3.4.11.2	COG0308	Aminopeptidase N	gnl|IGB|bin.26_6	Bacteria	Pseudomonadota	Gammaproteobacteria	Moraxellales	Moraxellaceae	Psychrobacter
bin.67_00095	2337	pepN	3.4.11.2	COG0308	Aminopeptidase N	gnl|IGB|bin.67_2	Bacteria	Pseudomonadota	Gammaproteobacteria	Moraxellales	Moraxellaceae	Psychrobacter
bin.97_07961	2328	pepN_2	3.4.11.2	COG0308	Aminopeptidase N	gnl|IGB|bin.97_92	Bacteria	Pseudomonadota	Gammaproteobacteria	Moraxellales	Moraxellaceae	Psychrobacter
bin.97_09557	2088	pepN_3	3.4.11.2	COG0308	Aminopeptidase N	gnl|IGB|bin.97_143	Bacteria	Pseudomonadota	Gammaproteobacteria	Moraxellales	Moraxellaceae	Psychrobacter
bin.97_10720	807	pepN_4	3.4.11.2	COG0308	Aminopeptidase N	gnl|IGB|bin.97_193	Bacteria	Pseudomonadota	Gammaproteobacteria	Moraxellales	Moraxellaceae	Psychrobacter
bin.97_10721	738	pepN_5	3.4.11.2	COG0308	Aminopeptidase N	gnl|IGB|bin.97_193	Bacteria	Pseudomonadota	Gammaproteobacteria	Moraxellales	Moraxellaceae	Psychrobacter
bin.97_10722	1176	pepN_6	3.4.11.2	COG0308	Aminopeptidase N	gnl|IGB|bin.97_193	Bacteria	Pseudomonadota	Gammaproteobacteria	Moraxellales	Moraxellaceae	Psychrobacter
bin.153_08434	891	cphB	3.4.15.6		Cyanophycinase	gnl|IGB|bin.153_179	Bacteria	Pseudomonadota	Gammaproteobacteria	Moraxellales	Moraxellaceae	Psychrobacter
bin.13_00015	2091	ftsI	3.4.16.4	COG0768	Peptidoglycan D,D-transpeptidase FtsI	gnl|IGB|bin.13_1	Bacteria	Pseudomonadota	Gammaproteobacteria	Moraxellales	Moraxellaceae	Psychrobacter	Psychrobacter sp. 28M-43
bin.139_00058	1509	ftsI_1	3.4.16.4	COG0768	Peptidoglycan D,D-transpeptidase FtsI	gnl|IGB|bin.139_1	Bacteria	Pseudomonadota	Gammaproteobacteria	Moraxellales	Moraxellaceae
bin.139_00059	603	ftsI_2	3.4.16.4		Peptidoglycan D,D-transpeptidase FtsI	gnl|IGB|bin.139_1	Bacteria	Pseudomonadota	Gammaproteobacteria	Moraxellales	Moraxellaceae
bin.142_00181	1698	dacB	3.4.16.4	COG2027	D-alanyl-D-alanine carboxypeptidase DacB	gnl|IGB|bin.142_1	Bacteria	Pseudomonadota	Gammaproteobacteria	Moraxellales	Moraxellaceae
bin.25_00372	2100	ftsI	3.4.16.4	COG0768	Peptidoglycan D,D-transpeptidase FtsI	gnl|IGB|bin.25_5	Bacteria	Pseudomonadota	Gammaproteobacteria	Moraxellales	Moraxellaceae	Psychrobacter
bin.5_01011	825	ftsI_1	3.4.16.4		Peptidoglycan D,D-transpeptidase FtsI	gnl|IGB|bin.5_37	Bacteria	Pseudomonadota	Gammaproteobacteria	Moraxellales	Moraxellaceae	Psychrobacter
bin.5_01012	273	ftsI_2	3.4.16.4		Peptidoglycan D,D-transpeptidase FtsI	gnl|IGB|bin.5_37	Bacteria	Pseudomonadota	Gammaproteobacteria	Moraxellales	Moraxellaceae	Psychrobacter
bin.55_00957	324	mrdA_1	3.4.16.4	COG0768	Peptidoglycan D,D-transpeptidase MrdA	gnl|IGB|bin.55_11	Bacteria	Pseudomonadota	Gammaproteobacteria	Moraxellales	Moraxellaceae	Psychrobacter
bin.55_00958	507	mrdA_2	3.4.16.4	COG0768	Peptidoglycan D,D-transpeptidase MrdA	gnl|IGB|bin.55_11	Bacteria	Pseudomonadota	Gammaproteobacteria	Moraxellales	Moraxellaceae	Psychrobacter
bin.55_00959	969	mrdA_3	3.4.16.4		Peptidoglycan D,D-transpeptidase MrdA	gnl|IGB|bin.55_11	Bacteria	Pseudomonadota	Gammaproteobacteria	Moraxellales	Moraxellaceae	Psychrobacter
bin.55_02414	768	ftsI_1	3.4.16.4	COG0768	Peptidoglycan D,D-transpeptidase FtsI	gnl|IGB|bin.55_58	Bacteria	Pseudomonadota	Gammaproteobacteria	Moraxellales	Moraxellaceae	Psychrobacter
bin.55_02415	1362	ftsI_2	3.4.16.4		Peptidoglycan D,D-transpeptidase FtsI	gnl|IGB|bin.55_58	Bacteria	Pseudomonadota	Gammaproteobacteria	Moraxellales	Moraxellaceae	Psychrobacter
bin.59_00588	1968	mrdA	3.4.16.4	COG0768	Peptidoglycan D,D-transpeptidase MrdA	gnl|IGB|bin.59_11	Bacteria	Pseudomonadota	Gammaproteobacteria	Moraxellales	Moraxellaceae	Psychrobacter
bin.67_00176	1986	mrdA	3.4.16.4	COG0768	Peptidoglycan D,D-transpeptidase MrdA	gnl|IGB|bin.67_3	Bacteria	Pseudomonadota	Gammaproteobacteria	Moraxellales	Moraxellaceae	Psychrobacter
bin.69_00811	1980	mrdA	3.4.16.4	COG0768	Peptidoglycan D,D-transpeptidase MrdA	gnl|IGB|bin.69_13	Bacteria	Pseudomonadota	Gammaproteobacteria	Moraxellales	Moraxellaceae	Psychrobacter
bin.93_00934	1626	mrdA_1	3.4.16.4	COG0768	Peptidoglycan D,D-transpeptidase MrdA	gnl|IGB|bin.93_13	Bacteria	Pseudomonadota	Gammaproteobacteria	Moraxellales	Moraxellaceae	Psychrobacter
bin.93_00935	366	mrdA_2	3.4.16.4	COG0768	Peptidoglycan D,D-transpeptidase MrdA	gnl|IGB|bin.93_13	Bacteria	Pseudomonadota	Gammaproteobacteria	Moraxellales	Moraxellaceae	Psychrobacter
bin.96_01121	1986	mrdA	3.4.16.4	COG0768	Peptidoglycan D,D-transpeptidase MrdA	gnl|IGB|bin.96_8	Bacteria	Pseudomonadota	Gammaproteobacteria	Moraxellales	Moraxellaceae
bin.97_01712	1095	dacC_1	3.4.16.4	COG1686	D-alanyl-D-alanine carboxypeptidase DacC	gnl|IGB|bin.97_8	Bacteria	Pseudomonadota	Gammaproteobacteria	Moraxellales	Moraxellaceae
bin.97_02675	810	mrdA_1	3.4.16.4		Peptidoglycan D,D-transpeptidase MrdA	gnl|IGB|bin.97_15	Bacteria	Pseudomonadota	Gammaproteobacteria	Moraxellales	Moraxellaceae
bin.97_02676	1200	mrdA_2	3.4.16.4	COG0768	Peptidoglycan D,D-transpeptidase MrdA	gnl|IGB|bin.97_15	Bacteria	Pseudomonadota	Gammaproteobacteria	Moraxellales	Moraxellaceae
bin.97_03542	1167	dacC_2	3.4.16.4	COG1686	D-alanyl-D-alanine carboxypeptidase DacC	gnl|IGB|bin.97_23	Bacteria	Pseudomonadota	Gammaproteobacteria	Moraxellales	Moraxellaceae
bin.97_04834	693	dacC_3	3.4.16.4	COG1686	D-alanyl-D-alanine carboxypeptidase DacC	gnl|IGB|bin.97_38	Bacteria	Pseudomonadota	Gammaproteobacteria	Moraxellales	Moraxellaceae
bin.97_04835	516	dacC_4	3.4.16.4	COG1686	D-alanyl-D-alanine carboxypeptidase DacC	gnl|IGB|bin.97_38	Bacteria	Pseudomonadota	Gammaproteobacteria	Moraxellales	Moraxellaceae
bin.97_04973	333	ftsI_4	3.4.16.4	COG0768	Peptidoglycan D,D-transpeptidase FtsI	gnl|IGB|bin.97_39	Bacteria	Pseudomonadota	Gammaproteobacteria	Moraxellales	Moraxellaceae	Psychrobacter
bin.97_04974	1779	ftsI_5	3.4.16.4	COG0768	Peptidoglycan D,D-transpeptidase FtsI	gnl|IGB|bin.97_39	Bacteria	Pseudomonadota	Gammaproteobacteria	Moraxellales	Moraxellaceae	Psychrobacter
bin.97_06571	1986	mrdA_3	3.4.16.4	COG0768	Peptidoglycan D,D-transpeptidase MrdA	gnl|IGB|bin.97_64	Bacteria	Pseudomonadota	Gammaproteobacteria	Moraxellales	Moraxellaceae	Psychrobacter
bin.97_06677	1251	mrdA_4	3.4.16.4	COG0768	Peptidoglycan D,D-transpeptidase MrdA	gnl|IGB|bin.97_66	Bacteria	Pseudomonadota	Gammaproteobacteria	Moraxellales	Moraxellaceae	Psychrobacter
bin.97_07731	1971	mrdA_5	3.4.16.4	COG0768	Peptidoglycan D,D-transpeptidase MrdA	gnl|IGB|bin.97_87	Bacteria	Pseudomonadota	Gammaproteobacteria	Moraxellales	Moraxellaceae	Psychrobacter
bin.97_07778	1989	mrdA_6	3.4.16.4	COG0768	Peptidoglycan D,D-transpeptidase MrdA	gnl|IGB|bin.97_88	Bacteria	Pseudomonadota	Gammaproteobacteria	Moraxellales	Moraxellaceae	Psychrobacter
bin.97_11787	1827	ftsI_7	3.4.16.4	COG0768	Peptidoglycan D,D-transpeptidase FtsI	gnl|IGB|bin.97_263	Bacteria	Pseudomonadota	Gammaproteobacteria	Moraxellales	Moraxellaceae	Psychrobacter
bin.97_11788	255	ftsI_8	3.4.16.4	COG0768	Peptidoglycan D,D-transpeptidase FtsI	gnl|IGB|bin.97_263	Bacteria	Pseudomonadota	Gammaproteobacteria	Moraxellales	Moraxellaceae	Psychrobacter
bin.153_05664	921	ldcA	3.4.17.13	COG1619	Murein tetrapeptide carboxypeptidase	gnl|IGB|bin.153_85	Bacteria	Pseudomonadota	Gammaproteobacteria	Moraxellales	Moraxellaceae	Psychrobacter
bin.96_04480	714	ldcA_1	3.4.17.13	COG1619	Murein tetrapeptide carboxypeptidase	gnl|IGB|bin.96_52	Bacteria	Pseudomonadota	Gammaproteobacteria	Moraxellales	Moraxellaceae
bin.96_07534	1023	ldcA_2	3.4.17.13	COG1619	Murein tetrapeptide carboxypeptidase	gnl|IGB|bin.96_129	Bacteria	Pseudomonadota	Gammaproteobacteria	Moraxellales	Moraxellaceae	Psychrobacter
bin.97_08884	1080	ldcA_1	3.4.17.13	COG1619	Murein tetrapeptide carboxypeptidase	gnl|IGB|bin.97_119	Bacteria	Pseudomonadota	Gammaproteobacteria	Moraxellales	Moraxellaceae	Psychrobacter
bin.142_01831	1917	ggt	3.4.19.13	COG0405	Glutathione hydrolase proenzyme	gnl|IGB|bin.142_18	Bacteria	Pseudomonadota	Gammaproteobacteria	Moraxellales	Moraxellaceae	Psychrobacter
bin.69_00492	1947	ggt	3.4.19.13	COG0405	Glutathione hydrolase proenzyme	gnl|IGB|bin.69_5	Bacteria	Pseudomonadota	Gammaproteobacteria	Moraxellales	Moraxellaceae	Psychrobacter
bin.78_00007	552	ggt	3.4.19.13	COG0405	Glutathione hydrolase proenzyme	gnl|IGB|bin.78_1	Bacteria	Pseudomonadota	Gammaproteobacteria	Moraxellales	Moraxellaceae	Psychrobacter
bin.9_00342	366	ggt_1	3.4.19.13	COG0405	Glutathione hydrolase proenzyme	gnl|IGB|bin.9_5	Bacteria	Pseudomonadota	Gammaproteobacteria	Moraxellales	Moraxellaceae	Psychrobacter
bin.9_00343	351	ggt_2	3.4.19.13	COG0405	Glutathione hydrolase proenzyme	gnl|IGB|bin.9_5	Bacteria	Pseudomonadota	Gammaproteobacteria	Moraxellales	Moraxellaceae	Psychrobacter
bin.96_07971	1959	ggt_1	3.4.19.13	COG0405	Glutathione hydrolase proenzyme	gnl|IGB|bin.96_141	Bacteria	Pseudomonadota	Gammaproteobacteria	Moraxellales	Moraxellaceae	Psychrobacter	Psychrobacter sp. 28M-43
bin.97_00599	1872	ggt_1	3.4.19.13	COG0405	Glutathione hydrolase proenzyme	gnl|IGB|bin.97_2	Bacteria	Pseudomonadota	Gammaproteobacteria	Moraxellales	Moraxellaceae
bin.97_01667	1650	ggt_2	3.4.19.13	COG0405	Glutathione hydrolase proenzyme	gnl|IGB|bin.97_7	Bacteria	Pseudomonadota	Gammaproteobacteria	Moraxellales	Moraxellaceae
bin.97_04126	234	ggt_3	3.4.19.13	COG0405	Glutathione hydrolase proenzyme	gnl|IGB|bin.97_29	Bacteria	Pseudomonadota	Gammaproteobacteria	Moraxellales	Moraxellaceae
bin.97_04127	465	ggt_4	3.4.19.13	COG0405	Glutathione hydrolase proenzyme	gnl|IGB|bin.97_29	Bacteria	Pseudomonadota	Gammaproteobacteria	Moraxellales	Moraxellaceae
bin.97_04128	474	ggt_5	3.4.19.13		Glutathione hydrolase proenzyme	gnl|IGB|bin.97_29	Bacteria	Pseudomonadota	Gammaproteobacteria	Moraxellales	Moraxellaceae
bin.97_07203	1947	ggt_6	3.4.19.13	COG0405	Glutathione hydrolase proenzyme	gnl|IGB|bin.97_76	Bacteria	Pseudomonadota	Gammaproteobacteria	Moraxellales	Moraxellaceae	Psychrobacter
bin.153_08433	903	iaaA	3.4.19.5	COG1446	Isoaspartyl peptidase	gnl|IGB|bin.153_179	Bacteria	Pseudomonadota	Gammaproteobacteria	Moraxellales	Moraxellaceae	Psychrobacter
bin.11_00223	396	pbpG	3.4.21.-	COG1686	D-alanyl-D-alanine endopeptidase	gnl|IGB|bin.11_5	Bacteria	Pseudomonadota	Gammaproteobacteria	Moraxellales	Moraxellaceae	Psychrobacter	Psychrobacter sp. 28M-43
bin.142_02046	486	sppA	3.4.21.-	COG0616	Putative signal peptide peptidase SppA	gnl|IGB|bin.142_22	Bacteria	Pseudomonadota	Gammaproteobacteria	Moraxellales	Moraxellaceae	Psychrobacter
bin.153_09325	444	umuD_8	3.4.21.-	COG1974	Protein UmuD	gnl|IGB|bin.153_226	Bacteria	Pseudomonadota	Gammaproteobacteria	Moraxellales	Moraxellaceae	Psychrobacter
bin.153_09642	426	umuD_9	3.4.21.-	COG1974	Protein UmuD	gnl|IGB|bin.153_244	Bacteria	Pseudomonadota	Gammaproteobacteria	Moraxellales	Moraxellaceae	Psychrobacter
bin.5_01800	921	sppA	3.4.21.-	COG0616	Putative signal peptide peptidase SppA	gnl|IGB|bin.5_87	Bacteria	Pseudomonadota	Gammaproteobacteria	Moraxellales	Moraxellaceae	Psychrobacter
bin.55_00928	669		3.4.21.-		putative CtpA-like serine protease	gnl|IGB|bin.55_11	Bacteria	Pseudomonadota	Gammaproteobacteria	Moraxellales	Moraxellaceae	Psychrobacter
bin.59_00206	519	sppA	3.4.21.-	COG0616	Putative signal peptide peptidase SppA	gnl|IGB|bin.59_2	Bacteria	Pseudomonadota	Gammaproteobacteria	Moraxellales	Moraxellaceae
bin.93_00608	669	sohB	3.4.21.-	COG0616	putative protease SohB	gnl|IGB|bin.93_7	Bacteria	Pseudomonadota	Gammaproteobacteria	Moraxellales	Moraxellaceae	Psychrobacter
bin.96_01151	843		3.4.21.-		putative CtpA-like serine protease	gnl|IGB|bin.96_8	Bacteria	Pseudomonadota	Gammaproteobacteria	Moraxellales	Moraxellaceae
bin.96_01157	765	pbpG_1	3.4.21.-	COG1686	D-alanyl-D-alanine endopeptidase	gnl|IGB|bin.96_8	Bacteria	Pseudomonadota	Gammaproteobacteria	Moraxellales	Moraxellaceae
bin.97_00543	423	sohB_1	3.4.21.-	COG0616	putative protease SohB	gnl|IGB|bin.97_2	Bacteria	Pseudomonadota	Gammaproteobacteria	Moraxellales	Moraxellaceae
bin.97_00544	594	sohB_2	3.4.21.-	COG0616	putative protease SohB	gnl|IGB|bin.97_2	Bacteria	Pseudomonadota	Gammaproteobacteria	Moraxellales	Moraxellaceae
bin.97_01678	426	umuD_1	3.4.21.-	COG1974	Protein UmuD	gnl|IGB|bin.97_8	Bacteria	Pseudomonadota	Gammaproteobacteria	Moraxellales	Moraxellaceae
bin.97_02713	765	pbpG	3.4.21.-	COG1686	D-alanyl-D-alanine endopeptidase	gnl|IGB|bin.97_15	Bacteria	Pseudomonadota	Gammaproteobacteria	Moraxellales	Moraxellaceae
bin.97_04814	969	sohB_3	3.4.21.-	COG0616	putative protease SohB	gnl|IGB|bin.97_37	Bacteria	Pseudomonadota	Gammaproteobacteria	Moraxellales	Moraxellaceae	Psychrobacter
bin.97_06701	714		3.4.21.-		putative CtpA-like serine protease	gnl|IGB|bin.97_66	Bacteria	Pseudomonadota	Gammaproteobacteria	Moraxellales	Moraxellaceae	Psychrobacter
bin.97_07334	975	sohB_4	3.4.21.-	COG0616	putative protease SohB	gnl|IGB|bin.97_79	Bacteria	Pseudomonadota	Gammaproteobacteria	Moraxellales	Moraxellaceae	Psychrobacter
bin.97_12058	429	umuD_2	3.4.21.-	COG1974	Protein UmuD	gnl|IGB|bin.97_286	Bacteria	Pseudomonadota	Gammaproteobacteria	Moraxellales	Moraxellaceae
bin.142_00488	2211	prc	3.4.21.102	COG0793	Tail-specific protease	gnl|IGB|bin.142_3	Bacteria	Pseudomonadota	Gammaproteobacteria	Moraxellales	Moraxellaceae
bin.5_01762	465	prc	3.4.21.102	COG0793	Tail-specific protease	gnl|IGB|bin.5_83	Bacteria	Pseudomonadota	Gammaproteobacteria	Moraxellales	Moraxellaceae	Psychrobacter
bin.55_02073	2211	prc	3.4.21.102	COG0793	Tail-specific protease	gnl|IGB|bin.55_42	Bacteria	Pseudomonadota	Gammaproteobacteria	Moraxellales	Moraxellaceae	Psychrobacter
bin.59_00105	1242	prc_1	3.4.21.102	COG0793	Tail-specific protease	gnl|IGB|bin.59_1	Bacteria	Pseudomonadota	Gammaproteobacteria	Moraxellales	Moraxellaceae
bin.59_00106	921	prc_2	3.4.21.102	COG0793	Tail-specific protease	gnl|IGB|bin.59_1	Bacteria	Pseudomonadota	Gammaproteobacteria	Moraxellales	Moraxellaceae
bin.59_00383	1416	prc_3	3.4.21.102	COG0793	Tail-specific protease	gnl|IGB|bin.59_4	Bacteria	Pseudomonadota	Gammaproteobacteria	Moraxellales	Moraxellaceae
bin.59_00593	1272	prc_4	3.4.21.102	COG0793	Tail-specific protease	gnl|IGB|bin.59_12	Bacteria	Pseudomonadota	Gammaproteobacteria	Moraxellales	Moraxellaceae	Psychrobacter
bin.93_00965	1140	ctpB	3.4.21.102	COG0793	Carboxy-terminal processing protease CtpB	gnl|IGB|bin.93_13	Bacteria	Pseudomonadota	Gammaproteobacteria	Moraxellales	Moraxellaceae	Psychrobacter
bin.97_00038	369	prc_1	3.4.21.102	COG0793	Tail-specific protease	gnl|IGB|bin.97_1	Bacteria	Pseudomonadota	Gammaproteobacteria	Moraxellales	Moraxellaceae
bin.97_04447	2181	prc_2	3.4.21.102	COG0793	Tail-specific protease	gnl|IGB|bin.97_33	Bacteria	Pseudomonadota	Gammaproteobacteria	Moraxellales	Moraxellaceae	Psychrobacter
bin.97_06824	951	prc_3	3.4.21.102	COG0793	Tail-specific protease	gnl|IGB|bin.97_68	Bacteria	Pseudomonadota	Gammaproteobacteria	Moraxellales	Moraxellaceae	Psychrobacter
bin.97_06973	1782	prc_4	3.4.21.102	COG0793	Tail-specific protease	gnl|IGB|bin.97_71	Bacteria	Pseudomonadota	Gammaproteobacteria	Moraxellales	Moraxellaceae	Psychrobacter
bin.97_07448	1929	prc_5	3.4.21.102	COG0793	Tail-specific protease	gnl|IGB|bin.97_81	Bacteria	Pseudomonadota	Gammaproteobacteria	Moraxellales	Moraxellaceae	Psychrobacter
bin.97_10276	2214	prc_6	3.4.21.102	COG0793	Tail-specific protease	gnl|IGB|bin.97_172	Bacteria	Pseudomonadota	Gammaproteobacteria	Moraxellales	Moraxellaceae	Psychrobacter
bin.97_11862	1803	prc_7	3.4.21.102	COG0793	Tail-specific protease	gnl|IGB|bin.97_269	Bacteria	Pseudomonadota	Gammaproteobacteria	Moraxellales	Moraxellaceae	Psychrobacter
bin.52_00203	1074	glpG	3.4.21.105		Rhomboid protease GlpG	gnl|IGB|bin.52_6	Bacteria	Pseudomonadota	Gammaproteobacteria	Moraxellales	Moraxellaceae	Psychrobacter
bin.59_00098	609	glpG_1	3.4.21.105		Rhomboid protease GlpG	gnl|IGB|bin.59_1	Bacteria	Pseudomonadota	Gammaproteobacteria	Moraxellales	Moraxellaceae
bin.59_00379	609	glpG_2	3.4.21.105		Rhomboid protease GlpG	gnl|IGB|bin.59_4	Bacteria	Pseudomonadota	Gammaproteobacteria	Moraxellales	Moraxellaceae
bin.69_00926	981	glpG	3.4.21.105		Rhomboid protease GlpG	gnl|IGB|bin.69_18	Bacteria	Pseudomonadota	Gammaproteobacteria	Moraxellales	Moraxellaceae	Psychrobacter
bin.97_06964	654	glpG_2	3.4.21.105		Rhomboid protease GlpG	gnl|IGB|bin.97_71	Bacteria	Pseudomonadota	Gammaproteobacteria	Moraxellales	Moraxellaceae	Psychrobacter
bin.97_10963	609	glpG_4	3.4.21.105		Rhomboid protease GlpG	gnl|IGB|bin.97_206	Bacteria	Pseudomonadota	Gammaproteobacteria	Moraxellales	Moraxellaceae	Psychrobacter
bin.140_00438	1230	degS	3.4.21.107	COG0265	Serine endoprotease DegS	gnl|IGB|bin.140_13	Bacteria	Pseudomonadota	Gammaproteobacteria	Moraxellales	Moraxellaceae
bin.25_00074	969	degP_1	3.4.21.107	COG0265	Periplasmic serine endoprotease DegP	gnl|IGB|bin.25_1	Bacteria	Pseudomonadota	Gammaproteobacteria	Moraxellales	Moraxellaceae
bin.25_00190	411	degP_2	3.4.21.107	COG0265	Periplasmic serine endoprotease DegP	gnl|IGB|bin.25_3	Bacteria	Pseudomonadota	Gammaproteobacteria	Moraxellales	Moraxellaceae	Psychrobacter
bin.69_00735	711	degP	3.4.21.107	COG0265	Periplasmic serine endoprotease DegP	gnl|IGB|bin.69_11	Bacteria	Pseudomonadota	Gammaproteobacteria	Moraxellales	Moraxellaceae	Psychrobacter
bin.69_00736	672	degS	3.4.21.107	COG0265	Serine endoprotease DegS	gnl|IGB|bin.69_11	Bacteria	Pseudomonadota	Gammaproteobacteria	Moraxellales	Moraxellaceae	Psychrobacter
bin.74_00112	1455	degQ	3.4.21.107	COG0265	Periplasmic pH-dependent serine endoprotease DegQ	gnl|IGB|bin.74_2	Bacteria	Pseudomonadota	Gammaproteobacteria	Moraxellales	Moraxellaceae
bin.93_00167	1455	degQ	3.4.21.107	COG0265	Periplasmic pH-dependent serine endoprotease DegQ	gnl|IGB|bin.93_2	Bacteria	Pseudomonadota	Gammaproteobacteria	Moraxellales	Moraxellaceae
bin.97_00256	1062	degQ_1	3.4.21.107	COG0265	Periplasmic pH-dependent serine endoprotease DegQ	gnl|IGB|bin.97_1	Bacteria	Pseudomonadota	Gammaproteobacteria	Moraxellales	Moraxellaceae
bin.97_00450	1341	degQ_2	3.4.21.107	COG0265	Periplasmic pH-dependent serine endoprotease DegQ	gnl|IGB|bin.97_2	Bacteria	Pseudomonadota	Gammaproteobacteria	Moraxellales	Moraxellaceae
bin.97_01210	1332	degS_1	3.4.21.107	COG0265	Serine endoprotease DegS	gnl|IGB|bin.97_5	Bacteria	Pseudomonadota	Gammaproteobacteria	Moraxellales	Moraxellaceae
bin.97_03828	1350	degQ_3	3.4.21.107	COG0265	Periplasmic pH-dependent serine endoprotease DegQ	gnl|IGB|bin.97_26	Bacteria	Pseudomonadota	Gammaproteobacteria	Moraxellales	Moraxellaceae
bin.97_08856	540	degS_2	3.4.21.107	COG0265	Serine endoprotease DegS	gnl|IGB|bin.97_118	Bacteria	Pseudomonadota	Gammaproteobacteria	Moraxellales	Moraxellaceae	Psychrobacter
bin.15_00131	528	lon_1	3.4.21.53	COG0466	Lon protease	gnl|IGB|bin.15_2	Bacteria	Pseudomonadota	Gammaproteobacteria	Moraxellales	Moraxellaceae	Psychrobacter
bin.15_00132	1746	lon_2	3.4.21.53	COG0466	Lon protease	gnl|IGB|bin.15_2	Bacteria	Pseudomonadota	Gammaproteobacteria	Moraxellales	Moraxellaceae	Psychrobacter
bin.55_02330	1275	lon_1	3.4.21.53	COG0466	Lon protease	gnl|IGB|bin.55_54	Bacteria	Pseudomonadota	Gammaproteobacteria	Moraxellales	Moraxellaceae	Psychrobacter
bin.55_02331	948	lon_2	3.4.21.53	COG0466	Lon protease	gnl|IGB|bin.55_54	Bacteria	Pseudomonadota	Gammaproteobacteria	Moraxellales	Moraxellaceae	Psychrobacter
bin.9_00001	534	lon_1	3.4.21.53	COG0466	Lon protease	gnl|IGB|bin.9_1	Bacteria	Pseudomonadota	Gammaproteobacteria	Moraxellales	Moraxellaceae
bin.9_00002	792	lon_2	3.4.21.53	COG0466	Lon protease	gnl|IGB|bin.9_1	Bacteria	Pseudomonadota	Gammaproteobacteria	Moraxellales	Moraxellaceae
bin.93_01578	2382	lon_1	3.4.21.53	COG0466	Lon protease	gnl|IGB|bin.93_30	Bacteria	Pseudomonadota	Gammaproteobacteria	Moraxellales	Moraxellaceae	Psychrobacter
bin.93_01723	1368	lon_2	3.4.21.53		Lon protease	gnl|IGB|bin.93_36	Bacteria	Pseudomonadota	Gammaproteobacteria	Moraxellales	Moraxellaceae	Psychrobacter
bin.96_03714	2076	lon_1	3.4.21.53		Lon protease	gnl|IGB|bin.96_38	Bacteria	Pseudomonadota	Gammaproteobacteria	Moraxellales	Moraxellaceae	Psychrobacter
bin.96_10661	1038	lon_2	3.4.21.53	COG0466	Lon protease	gnl|IGB|bin.96_270	Bacteria	Pseudomonadota	Gammaproteobacteria	Moraxellales	Moraxellaceae	Psychrobacter
bin.97_11763	2595	lon_4	3.4.21.53	COG0466	Lon protease	gnl|IGB|bin.97_261	Bacteria	Pseudomonadota	Gammaproteobacteria	Moraxellales	Moraxellaceae	Psychrobacter
bin.117_03074	459	lexA_2	3.4.21.88		LexA repressor	gnl|IGB|bin.117_25	Bacteria	Pseudomonadota	Gammaproteobacteria	Moraxellales	Moraxellaceae	Psychrobacter
bin.11_00191	903	lepB	3.4.21.89	COG0681	Signal peptidase I	gnl|IGB|bin.11_4	Bacteria	Pseudomonadota	Gammaproteobacteria	Moraxellales	Moraxellaceae
bin.142_00412	903	lepB_1	3.4.21.89	COG0681	Signal peptidase I	gnl|IGB|bin.142_3	Bacteria	Pseudomonadota	Gammaproteobacteria	Moraxellales	Moraxellaceae
bin.142_00555	663	lepB_2	3.4.21.89		Signal peptidase I	gnl|IGB|bin.142_4	Bacteria	Pseudomonadota	Gammaproteobacteria	Moraxellales	Moraxellaceae
bin.142_01137	342	lepB_3	3.4.21.89	COG0681	Signal peptidase I	gnl|IGB|bin.142_9	Bacteria	Pseudomonadota	Gammaproteobacteria	Moraxellales	Moraxellaceae
bin.142_01138	261	lepB_4	3.4.21.89	COG0681	Signal peptidase I	gnl|IGB|bin.142_9	Bacteria	Pseudomonadota	Gammaproteobacteria	Moraxellales	Moraxellaceae
bin.142_02420	906	lepB_5	3.4.21.89	COG0681	Signal peptidase I	gnl|IGB|bin.142_30	Bacteria	Pseudomonadota	Gammaproteobacteria	Moraxellales	Moraxellaceae
bin.52_00149	903	lepB	3.4.21.89	COG0681	Signal peptidase I	gnl|IGB|bin.52_4	Bacteria	Pseudomonadota	Gammaproteobacteria	Moraxellales	Moraxellaceae	Psychrobacter
bin.69_00314	903	lepB	3.4.21.89	COG0681	Signal peptidase I	gnl|IGB|bin.69_3	Bacteria	Pseudomonadota	Gammaproteobacteria	Moraxellales	Moraxellaceae
bin.93_01831	903	lepB	3.4.21.89	COG0681	Signal peptidase I	gnl|IGB|bin.93_43	Bacteria	Pseudomonadota	Gammaproteobacteria	Moraxellales	Moraxellaceae	Psychrobacter
bin.97_10221	687	lepB_2	3.4.21.89	COG0681	Signal peptidase I	gnl|IGB|bin.97_170	Bacteria	Pseudomonadota	Gammaproteobacteria	Moraxellales	Moraxellaceae	Psychrobacter
bin.11_00069	675	clpP	3.4.21.92	COG0740	ATP-dependent Clp protease proteolytic subunit	gnl|IGB|bin.11_2	Bacteria	Pseudomonadota	Gammaproteobacteria	Moraxellales	Moraxellaceae
bin.67_00242	675	clpP	3.4.21.92	COG0740	ATP-dependent Clp protease proteolytic subunit	gnl|IGB|bin.67_4	Bacteria	Pseudomonadota	Gammaproteobacteria	Moraxellales	Moraxellaceae	Psychrobacter	Psychrobacter sp. P11G5
bin.78_00048	684	clpP	3.4.21.92	COG0740	ATP-dependent Clp protease proteolytic subunit	gnl|IGB|bin.78_2	Bacteria	Pseudomonadota	Gammaproteobacteria	Moraxellales	Moraxellaceae	Psychrobacter
bin.93_01773	705	clpP	3.4.21.92	COG0740	ATP-dependent Clp protease proteolytic subunit	gnl|IGB|bin.93_39	Bacteria	Pseudomonadota	Gammaproteobacteria	Moraxellales	Moraxellaceae	Psychrobacter
bin.97_08816	678	clpP_4	3.4.21.92	COG0740	ATP-dependent Clp protease proteolytic subunit	gnl|IGB|bin.97_116	Bacteria	Pseudomonadota	Gammaproteobacteria	Moraxellales	Moraxellaceae	Psychrobacter
bin.97_11566	675	clpP_5	3.4.21.92	COG0740	ATP-dependent Clp protease proteolytic subunit	gnl|IGB|bin.97_246	Bacteria	Pseudomonadota	Gammaproteobacteria	Moraxellales	Moraxellaceae	Psychrobacter
bin.97_11972	579	clpP_6	3.4.21.92	COG0740	ATP-dependent Clp protease proteolytic subunit	gnl|IGB|bin.97_279	Bacteria	Pseudomonadota	Gammaproteobacteria	Moraxellales	Moraxellaceae	Psychrobacter
bin.140_00081	990	stiP	3.4.22.-		Cysteine protease StiP	gnl|IGB|bin.140_2	Bacteria	Pseudomonadota	Gammaproteobacteria	Moraxellales	Moraxellaceae	Psychrobacter
bin.142_00287	558	stiP_1	3.4.22.-		Cysteine protease StiP	gnl|IGB|bin.142_2	Bacteria	Pseudomonadota	Gammaproteobacteria	Moraxellales	Moraxellaceae
bin.142_00288	423	stiP_2	3.4.22.-		Cysteine protease StiP	gnl|IGB|bin.142_2	Bacteria	Pseudomonadota	Gammaproteobacteria	Moraxellales	Moraxellaceae
bin.142_03629	1170	stiP_3	3.4.22.-		Cysteine protease StiP	gnl|IGB|bin.142_88	Bacteria	Pseudomonadota	Gammaproteobacteria	Moraxellales	Moraxellaceae	Psychrobacter
bin.153_08557	447	stiP	3.4.22.-		Cysteine protease StiP	gnl|IGB|bin.153_185	Bacteria	Pseudomonadota	Gammaproteobacteria	Moraxellales	Moraxellaceae	Psychrobacter
bin.55_01631	1185	stiP	3.4.22.-		Cysteine protease StiP	gnl|IGB|bin.55_27	Bacteria	Pseudomonadota	Gammaproteobacteria	Moraxellales	Moraxellaceae
bin.59_00258	924	stiP_1	3.4.22.-		Cysteine protease StiP	gnl|IGB|bin.59_2	Bacteria	Pseudomonadota	Gammaproteobacteria	Moraxellales	Moraxellaceae
bin.59_00562	1197	stiP_2	3.4.22.-		Cysteine protease StiP	gnl|IGB|bin.59_10	Bacteria	Pseudomonadota	Gammaproteobacteria	Moraxellales	Moraxellaceae	Psychrobacter
bin.97_03425	1293	stiP_1	3.4.22.-		Cysteine protease StiP	gnl|IGB|bin.97_21	Bacteria	Pseudomonadota	Gammaproteobacteria	Moraxellales	Moraxellaceae
bin.97_04416	1200	stiP_2	3.4.22.-		Cysteine protease StiP	gnl|IGB|bin.97_32	Bacteria	Pseudomonadota	Gammaproteobacteria	Moraxellales	Moraxellaceae	Psychrobacter
bin.153_07494	708	lspA_3	3.4.23.36		Lipoprotein signal peptidase	gnl|IGB|bin.153_140	Bacteria	Pseudomonadota	Gammaproteobacteria	Moraxellales	Moraxellaceae	Psychrobacter
bin.153_08222	708	lspA_4	3.4.23.36		Lipoprotein signal peptidase	gnl|IGB|bin.153_170	Bacteria	Pseudomonadota	Gammaproteobacteria	Moraxellales	Moraxellaceae	Psychrobacter
bin.153_09083	579	lspA_5	3.4.23.36	COG0597	Lipoprotein signal peptidase	gnl|IGB|bin.153_212	Bacteria	Pseudomonadota	Gammaproteobacteria	Moraxellales	Moraxellaceae	Psychrobacter
bin.19_00285	396	lspA	3.4.23.36	COG0597	Lipoprotein signal peptidase	gnl|IGB|bin.19_9	Bacteria	Pseudomonadota	Gammaproteobacteria	Moraxellales	Moraxellaceae	Psychrobacter
bin.55_00817	786	lspA	3.4.23.36		Lipoprotein signal peptidase	gnl|IGB|bin.55_9	Bacteria	Pseudomonadota	Gammaproteobacteria	Moraxellales	Moraxellaceae	Psychrobacter
bin.69_00354	636	lspA	3.4.23.36		Lipoprotein signal peptidase	gnl|IGB|bin.69_3	Bacteria	Pseudomonadota	Gammaproteobacteria	Moraxellales	Moraxellaceae
bin.8_01239	417	lspA	3.4.23.36	COG0597	Lipoprotein signal peptidase	gnl|IGB|bin.8_59	Bacteria	Pseudomonadota	Gammaproteobacteria	Moraxellales	Moraxellaceae	Psychrobacter
bin.93_00401	651	lspA	3.4.23.36		Lipoprotein signal peptidase	gnl|IGB|bin.93_4	Bacteria	Pseudomonadota	Gammaproteobacteria	Moraxellales	Moraxellaceae
bin.96_09598	708	lspA_4	3.4.23.36		Lipoprotein signal peptidase	gnl|IGB|bin.96_209	Bacteria	Pseudomonadota	Gammaproteobacteria	Moraxellales	Moraxellaceae	Psychrobacter
bin.97_07138	537	lspA_1	3.4.23.36	COG0597	Lipoprotein signal peptidase	gnl|IGB|bin.97_74	Bacteria	Pseudomonadota	Gammaproteobacteria	Moraxellales	Moraxellaceae	Psychrobacter
bin.97_10592	657	lspA_2	3.4.23.36		Lipoprotein signal peptidase	gnl|IGB|bin.97_187	Bacteria	Pseudomonadota	Gammaproteobacteria	Moraxellales	Moraxellaceae	Psychrobacter
bin.11_00117	1500		3.4.24.-	COG0612	putative zinc protease	gnl|IGB|bin.11_3	Bacteria	Pseudomonadota	Gammaproteobacteria	Moraxellales	Moraxellaceae	Psychrobacter	Psychrobacter sp. 28M-43
bin.11_00141	909	htpX	3.4.24.-	COG0501	Protease HtpX	gnl|IGB|bin.11_3	Bacteria	Pseudomonadota	Gammaproteobacteria	Moraxellales	Moraxellaceae	Psychrobacter	Psychrobacter sp. 28M-43
bin.142_00918	1767	ftsH	3.4.24.-	COG0465	ATP-dependent zinc metalloprotease FtsH	gnl|IGB|bin.142_6	Bacteria	Pseudomonadota	Gammaproteobacteria	Moraxellales	Moraxellaceae
bin.142_02207	1431		3.4.24.-	COG0612	putative zinc protease	gnl|IGB|bin.142_25	Bacteria	Pseudomonadota	Gammaproteobacteria	Moraxellales	Moraxellaceae
bin.142_03231	1374	rseP	3.4.24.-	COG0750	Regulator of sigma-E protease RseP	gnl|IGB|bin.142_61	Bacteria	Pseudomonadota	Gammaproteobacteria	Moraxellales	Moraxellaceae	Psychrobacter
bin.15_00054	1887	ftsH	3.4.24.-	COG0465	ATP-dependent zinc metalloprotease FtsH	gnl|IGB|bin.15_1	Bacteria	Pseudomonadota	Gammaproteobacteria	Moraxellales	Moraxellaceae
bin.19_00266	2457	htpX	3.4.24.-		Protease HtpX	gnl|IGB|bin.19_8	Bacteria	Pseudomonadota	Gammaproteobacteria	Moraxellales	Moraxellaceae	Psychrobacter	Psychrobacter sp. 28M-43
bin.19_00313	723	rseP_1	3.4.24.-	COG0750	Regulator of sigma-E protease RseP	gnl|IGB|bin.19_11	Bacteria	Pseudomonadota	Gammaproteobacteria	Moraxellales	Moraxellaceae	Psychrobacter	Psychrobacter sp. 28M-43
bin.19_00314	705	rseP_2	3.4.24.-	COG0750	Regulator of sigma-E protease RseP	gnl|IGB|bin.19_11	Bacteria	Pseudomonadota	Gammaproteobacteria	Moraxellales	Moraxellaceae	Psychrobacter	Psychrobacter sp. 28M-43
bin.25_00319	1527	ftsH	3.4.24.-	COG0465	ATP-dependent zinc metalloprotease FtsH	gnl|IGB|bin.25_4	Bacteria	Pseudomonadota	Gammaproteobacteria	Moraxellales	Moraxellaceae	Psychrobacter
bin.26_00359	219	htpX	3.4.24.-		Protease HtpX	gnl|IGB|bin.26_6	Bacteria	Pseudomonadota	Gammaproteobacteria	Moraxellales	Moraxellaceae	Psychrobacter
bin.5_01460	345	rseP	3.4.24.-	COG0750	Regulator of sigma-E protease RseP	gnl|IGB|bin.5_62	Bacteria	Pseudomonadota	Gammaproteobacteria	Moraxellales	Moraxellaceae	Psychrobacter
bin.55_02056	1161	rseP	3.4.24.-	COG0750	Regulator of sigma-E protease RseP	gnl|IGB|bin.55_41	Bacteria	Pseudomonadota	Gammaproteobacteria	Moraxellales	Moraxellaceae	Psychrobacter
bin.55_02493	1884	ftsH	3.4.24.-	COG0465	ATP-dependent zinc metalloprotease FtsH	gnl|IGB|bin.55_62	Bacteria	Pseudomonadota	Gammaproteobacteria	Moraxellales	Moraxellaceae
bin.55_02580	813	loiP	3.4.24.-	COG0501	Metalloprotease LoiP	gnl|IGB|bin.55_67	Bacteria	Pseudomonadota	Gammaproteobacteria	Moraxellales	Moraxellaceae
bin.56_00119	1530	htpX	3.4.24.-		Protease HtpX	gnl|IGB|bin.56_1	Bacteria	Pseudomonadota	Gammaproteobacteria	Moraxellales	Moraxellaceae
bin.59_00448	1377	rseP	3.4.24.-	COG0750	Regulator of sigma-E protease RseP	gnl|IGB|bin.59_6	Bacteria	Pseudomonadota	Gammaproteobacteria	Moraxellales	Moraxellaceae	Psychrobacter	Psychrobacter sp. WY6
bin.67_00110	915	htpX	3.4.24.-	COG0501	Protease HtpX	gnl|IGB|bin.67_2	Bacteria	Pseudomonadota	Gammaproteobacteria	Moraxellales	Moraxellaceae	Psychrobacter
bin.67_00134	1335		3.4.24.-	COG0612	putative zinc protease	gnl|IGB|bin.67_2	Bacteria	Pseudomonadota	Gammaproteobacteria	Moraxellales	Moraxellaceae	Psychrobacter
bin.69_00674	813	loiP	3.4.24.-	COG0501	Metalloprotease LoiP	gnl|IGB|bin.69_9	Bacteria	Pseudomonadota	Gammaproteobacteria	Moraxellales	Moraxellaceae
bin.69_00856	1587	htpX	3.4.24.-		Protease HtpX	gnl|IGB|bin.69_15	Bacteria	Pseudomonadota	Gammaproteobacteria	Moraxellales	Moraxellaceae	Psychrobacter
bin.75_00130	1887	ftsH	3.4.24.-	COG0465	ATP-dependent zinc metalloprotease FtsH	gnl|IGB|bin.75_1	Bacteria	Pseudomonadota	Gammaproteobacteria	Moraxellales	Moraxellaceae
bin.78_00144	975	ftsH	3.4.24.-		ATP-dependent zinc metalloprotease FtsH	gnl|IGB|bin.78_5	Bacteria	Pseudomonadota	Gammaproteobacteria	Moraxellales	Moraxellaceae	Psychrobacter
bin.93_00486	1887	ftsH	3.4.24.-	COG0465	ATP-dependent zinc metalloprotease FtsH	gnl|IGB|bin.93_5	Bacteria	Pseudomonadota	Gammaproteobacteria	Moraxellales	Moraxellaceae	Psychrobacter
bin.93_01086	1146		3.4.24.-	COG0612	putative zinc protease	gnl|IGB|bin.93_16	Bacteria	Pseudomonadota	Gammaproteobacteria	Moraxellales	Moraxellaceae	Psychrobacter
bin.96_05821	1077	ftsH_7	3.4.24.-		ATP-dependent zinc metalloprotease FtsH	gnl|IGB|bin.96_81	Bacteria	Pseudomonadota	Gammaproteobacteria	Moraxellales	Moraxellaceae
bin.97_01469	813	loiP_1	3.4.24.-	COG0501	Metalloprotease LoiP	gnl|IGB|bin.97_6	Bacteria	Pseudomonadota	Gammaproteobacteria	Moraxellales	Moraxellaceae
bin.97_02525	2925	htpX_3	3.4.24.-		Protease HtpX	gnl|IGB|bin.97_14	Bacteria	Pseudomonadota	Gammaproteobacteria	Moraxellales	Moraxellaceae
bin.97_02585	1338		3.4.24.-	COG0612	putative zinc protease	gnl|IGB|bin.97_14	Bacteria	Pseudomonadota	Gammaproteobacteria	Moraxellales	Moraxellaceae
bin.97_03173	1887	ftsH_1	3.4.24.-	COG0465	ATP-dependent zinc metalloprotease FtsH	gnl|IGB|bin.97_19	Bacteria	Pseudomonadota	Gammaproteobacteria	Moraxellales	Moraxellaceae
bin.97_04615	1377	rseP_1	3.4.24.-	COG0750	Regulator of sigma-E protease RseP	gnl|IGB|bin.97_35	Bacteria	Pseudomonadota	Gammaproteobacteria	Moraxellales	Moraxellaceae	Psychrobacter
bin.97_04881	765	rseP_2	3.4.24.-	COG0750	Regulator of sigma-E protease RseP	gnl|IGB|bin.97_38	Bacteria	Pseudomonadota	Gammaproteobacteria	Moraxellales	Moraxellaceae
bin.97_04882	672	rseP_3	3.4.24.-	COG0750	Regulator of sigma-E protease RseP	gnl|IGB|bin.97_38	Bacteria	Pseudomonadota	Gammaproteobacteria	Moraxellales	Moraxellaceae
bin.97_05782	831	rseP_4	3.4.24.-	COG0750	Regulator of sigma-E protease RseP	gnl|IGB|bin.97_51	Bacteria	Pseudomonadota	Gammaproteobacteria	Moraxellales	Moraxellaceae	Psychrobacter
bin.97_05783	573	rseP_5	3.4.24.-	COG0750	Regulator of sigma-E protease RseP	gnl|IGB|bin.97_51	Bacteria	Pseudomonadota	Gammaproteobacteria	Moraxellales	Moraxellaceae	Psychrobacter
bin.97_05864	1314	ftsH_2	3.4.24.-	COG0465	ATP-dependent zinc metalloprotease FtsH	gnl|IGB|bin.97_52	Bacteria	Pseudomonadota	Gammaproteobacteria	Moraxellales	Moraxellaceae	Psychrobacter
bin.97_05865	573	ftsH_3	3.4.24.-	COG0465	ATP-dependent zinc metalloprotease FtsH	gnl|IGB|bin.97_52	Bacteria	Pseudomonadota	Gammaproteobacteria	Moraxellales	Moraxellaceae	Psychrobacter
bin.97_06324	1887	ftsH_4	3.4.24.-	COG0465	ATP-dependent zinc metalloprotease FtsH	gnl|IGB|bin.97_60	Bacteria	Pseudomonadota	Gammaproteobacteria	Moraxellales	Moraxellaceae	Psychrobacter
bin.97_07523	2127	htpX_4	3.4.24.-		Protease HtpX	gnl|IGB|bin.97_82	Bacteria	Pseudomonadota	Gammaproteobacteria	Moraxellales	Moraxellaceae	Psychrobacter
bin.97_07927	1254		3.4.24.-	COG0612	putative zinc protease	gnl|IGB|bin.97_92	Bacteria	Pseudomonadota	Gammaproteobacteria	Moraxellales	Moraxellaceae	Psychrobacter
bin.97_07949	978	htpX_5	3.4.24.-	COG0501	Protease HtpX	gnl|IGB|bin.97_92	Bacteria	Pseudomonadota	Gammaproteobacteria	Moraxellales	Moraxellaceae	Psychrobacter
bin.97_08046	813	loiP_2	3.4.24.-	COG0501	Metalloprotease LoiP	gnl|IGB|bin.97_95	Bacteria	Pseudomonadota	Gammaproteobacteria	Moraxellales	Moraxellaceae	Psychrobacter
bin.97_10089	921	htpX_6	3.4.24.-		Protease HtpX	gnl|IGB|bin.97_164	Bacteria	Pseudomonadota	Gammaproteobacteria	Moraxellales	Moraxellaceae	Psychrobacter
bin.97_10090	729	htpX_7	3.4.24.-		Protease HtpX	gnl|IGB|bin.97_164	Bacteria	Pseudomonadota	Gammaproteobacteria	Moraxellales	Moraxellaceae	Psychrobacter
bin.97_11303	1380	rseP_6	3.4.24.-	COG0750	Regulator of sigma-E protease RseP	gnl|IGB|bin.97_227	Bacteria	Pseudomonadota	Gammaproteobacteria	Moraxellales	Moraxellaceae	Psychrobacter
bin.97_11844	1887	ftsH_5	3.4.24.-	COG0465	ATP-dependent zinc metalloprotease FtsH	gnl|IGB|bin.97_268	Bacteria	Pseudomonadota	Gammaproteobacteria	Moraxellales	Moraxellaceae	Psychrobacter
bin.142_00696	372	prlC_1	3.4.24.70	COG0339	Oligopeptidase A	gnl|IGB|bin.142_5	Bacteria	Pseudomonadota	Gammaproteobacteria	Moraxellales	Moraxellaceae
bin.142_00697	1314	prlC_2	3.4.24.70	COG0339	Oligopeptidase A	gnl|IGB|bin.142_5	Bacteria	Pseudomonadota	Gammaproteobacteria	Moraxellales	Moraxellaceae
bin.142_01036	2184	prlC_3	3.4.24.70	COG0339	Oligopeptidase A	gnl|IGB|bin.142_8	Bacteria	Pseudomonadota	Gammaproteobacteria	Moraxellales	Moraxellaceae
bin.142_03450	738	prlC_4	3.4.24.70	COG0339	Oligopeptidase A	gnl|IGB|bin.142_75	Bacteria	Pseudomonadota	Gammaproteobacteria	Moraxellales	Moraxellaceae
bin.142_03451	1284	prlC_5	3.4.24.70	COG0339	Oligopeptidase A	gnl|IGB|bin.142_75	Bacteria	Pseudomonadota	Gammaproteobacteria	Moraxellales	Moraxellaceae
bin.15_00280	2184	prlC	3.4.24.70	COG0339	Oligopeptidase A	gnl|IGB|bin.15_3	Bacteria	Pseudomonadota	Gammaproteobacteria	Moraxellales	Moraxellaceae	Psychrobacter
bin.55_01104	2181	prlC	3.4.24.70	COG0339	Oligopeptidase A	gnl|IGB|bin.55_14	Bacteria	Pseudomonadota	Gammaproteobacteria	Moraxellales	Moraxellaceae
bin.69_00119	2208	prlC	3.4.24.70	COG0339	Oligopeptidase A	gnl|IGB|bin.69_1	Bacteria	Pseudomonadota	Gammaproteobacteria	Moraxellales	Moraxellaceae
bin.93_00118	2223	prlC	3.4.24.70	COG0339	Oligopeptidase A	gnl|IGB|bin.93_1	Bacteria	Pseudomonadota	Gammaproteobacteria	Moraxellales	Moraxellaceae
bin.97_04507	2250	prlC_1	3.4.24.70	COG0339	Oligopeptidase A	gnl|IGB|bin.97_34	Bacteria	Pseudomonadota	Gammaproteobacteria	Moraxellales	Moraxellaceae	Psychrobacter
bin.97_09272	975	prlC_2	3.4.24.70	COG0339	Oligopeptidase A	gnl|IGB|bin.97_132	Bacteria	Pseudomonadota	Gammaproteobacteria	Moraxellales	Moraxellaceae	Psychrobacter
bin.97_09274	789	prlC_3	3.4.24.70	COG0339	Oligopeptidase A	gnl|IGB|bin.97_132	Bacteria	Pseudomonadota	Gammaproteobacteria	Moraxellales	Moraxellaceae	Psychrobacter
bin.97_09443	2010	prlC_4	3.4.24.70	COG0339	Oligopeptidase A	gnl|IGB|bin.97_139	Bacteria	Pseudomonadota	Gammaproteobacteria	Moraxellales	Moraxellaceae
bin.97_09790	1257	prlC_5	3.4.24.70	COG0339	Oligopeptidase A	gnl|IGB|bin.97_152	Bacteria	Pseudomonadota	Gammaproteobacteria	Moraxellales	Moraxellaceae	Psychrobacter
bin.97_09791	990	prlC_6	3.4.24.70	COG0339	Oligopeptidase A	gnl|IGB|bin.97_152	Bacteria	Pseudomonadota	Gammaproteobacteria	Moraxellales	Moraxellaceae	Psychrobacter
bin.121_03158	2418	bepA_3	3.4.-.-		Beta-barrel assembly-enhancing protease	gnl|IGB|bin.121_4	Bacteria	Pseudomonadota	Alphaproteobacteria	Rhodobacterales	Paracoccaceae
bin.121_03282	984	yhbU	3.4.-.-	COG0826	putative protease YhbU	gnl|IGB|bin.121_4	Bacteria	Pseudomonadota	Alphaproteobacteria	Rhodobacterales	Paracoccaceae
bin.39_00153	1680	bepA_1	3.4.-.-		Beta-barrel assembly-enhancing protease	gnl|IGB|bin.39_1	Bacteria	Pseudomonadota	Alphaproteobacteria	Rhodobacterales	Paracoccaceae
bin.39_00627	1425	tldD	3.4.-.-	COG0312	Metalloprotease TldD	gnl|IGB|bin.39_1	Bacteria	Pseudomonadota	Alphaproteobacteria	Rhodobacterales	Paracoccaceae
bin.39_01343	1347	pmbA	3.4.-.-	COG0312	Metalloprotease PmbA	gnl|IGB|bin.39_2	Bacteria	Pseudomonadota	Alphaproteobacteria	Rhodobacterales	Paracoccaceae
bin.39_01682	1176	bepA_2	3.4.-.-		Beta-barrel assembly-enhancing protease	gnl|IGB|bin.39_2	Bacteria	Pseudomonadota	Alphaproteobacteria	Rhodobacterales	Paracoccaceae
bin.47_00616	984	yhbU	3.4.-.-	COG0826	putative protease YhbU	gnl|IGB|bin.47_3	Bacteria	Pseudomonadota	Alphaproteobacteria	Rhodobacterales	Paracoccaceae
bin.47_00728	2448	bepA_2	3.4.-.-		Beta-barrel assembly-enhancing protease	gnl|IGB|bin.47_3	Bacteria	Pseudomonadota	Alphaproteobacteria	Rhodobacterales	Paracoccaceae
bin.39_02121	987		3.4.11.-	COG3191	putative aminopeptidase	gnl|IGB|bin.39_2	Bacteria	Pseudomonadota	Alphaproteobacteria	Rhodobacterales	Paracoccaceae
bin.39_00100	1383	pepA_1	3.4.11.10		cytosol aminopeptidase	gnl|IGB|bin.39_1	Bacteria	Pseudomonadota	Alphaproteobacteria	Rhodobacterales	Paracoccaceae
bin.39_01004	1479	pepA_2	3.4.11.10		cytosol aminopeptidase	gnl|IGB|bin.39_1	Bacteria	Pseudomonadota	Alphaproteobacteria	Rhodobacterales	Paracoccaceae
bin.39_00070	849	map	3.4.11.18	COG0024	Methionine aminopeptidase	gnl|IGB|bin.39_1	Bacteria	Pseudomonadota	Alphaproteobacteria	Rhodobacterales	Paracoccaceae
bin.39_00963	2553	pepN	3.4.11.2	COG0308	Aminopeptidase N	gnl|IGB|bin.39_1	Bacteria	Pseudomonadota	Alphaproteobacteria	Rhodobacterales	Paracoccaceae
bin.39_01391	990	pip	3.4.11.5		Proline iminopeptidase	gnl|IGB|bin.39_2	Bacteria	Pseudomonadota	Alphaproteobacteria	Rhodobacterales	Paracoccaceae
bin.121_03267	1164	pepE	3.4.13.-	COG0006	putative dipeptidase PepE	gnl|IGB|bin.121_4	Bacteria	Pseudomonadota	Alphaproteobacteria	Rhodobacterales	Paracoccaceae
bin.47_00632	1164	pepE	3.4.13.-	COG0006	putative dipeptidase PepE	gnl|IGB|bin.47_3	Bacteria	Pseudomonadota	Alphaproteobacteria	Rhodobacterales	Paracoccaceae
bin.39_00262	2025	dcp	3.4.15.5	COG0339	Dipeptidyl carboxypeptidase	gnl|IGB|bin.39_1	Bacteria	Pseudomonadota	Alphaproteobacteria	Rhodobacterales	Paracoccaceae
bin.39_00292	1956	mrdA	3.4.16.4	COG0768	Peptidoglycan D,D-transpeptidase MrdA	gnl|IGB|bin.39_1	Bacteria	Pseudomonadota	Alphaproteobacteria	Rhodobacterales	Paracoccaceae
bin.39_00673	1200	dacF	3.4.16.4	COG1686	D-alanyl-D-alanine carboxypeptidase DacF	gnl|IGB|bin.39_1	Bacteria	Pseudomonadota	Alphaproteobacteria	Rhodobacterales	Paracoccaceae
bin.39_00764	1461	dac	3.4.16.4		D-alanyl-D-alanine carboxypeptidase	gnl|IGB|bin.39_1	Bacteria	Pseudomonadota	Alphaproteobacteria	Rhodobacterales	Paracoccaceae
bin.121_03232	1602	ggt	3.4.19.13	COG0405	Glutathione hydrolase proenzyme	gnl|IGB|bin.121_4	Bacteria	Pseudomonadota	Alphaproteobacteria	Rhodobacterales	Paracoccaceae
bin.47_00663	1725	ggt	3.4.19.13	COG0405	Glutathione hydrolase proenzyme	gnl|IGB|bin.47_3	Bacteria	Pseudomonadota	Alphaproteobacteria	Rhodobacterales	Paracoccaceae
bin.39_00203	1320		3.4.21.-		putative CtpA-like serine protease	gnl|IGB|bin.39_1	Bacteria	Pseudomonadota	Alphaproteobacteria	Rhodobacterales	Paracoccaceae
bin.39_00551	1134	degQ	3.4.21.107	COG0265	Periplasmic pH-dependent serine endoprotease DegQ	gnl|IGB|bin.39_1	Bacteria	Pseudomonadota	Alphaproteobacteria	Rhodobacterales	Paracoccaceae
bin.39_00853	2406	lon	3.4.21.53		Lon protease	gnl|IGB|bin.39_1	Bacteria	Pseudomonadota	Alphaproteobacteria	Rhodobacterales	Paracoccaceae
bin.39_00796	699	lexA	3.4.21.88	COG1974	LexA repressor	gnl|IGB|bin.39_1	Bacteria	Pseudomonadota	Alphaproteobacteria	Rhodobacterales	Paracoccaceae
bin.39_01655	786	lepB	3.4.21.89	COG0681	Signal peptidase I	gnl|IGB|bin.39_2	Bacteria	Pseudomonadota	Alphaproteobacteria	Rhodobacterales	Paracoccaceae
bin.39_00502	630	clpP	3.4.21.92		ATP-dependent Clp protease proteolytic subunit	gnl|IGB|bin.39_1	Bacteria	Pseudomonadota	Alphaproteobacteria	Rhodobacterales	Paracoccaceae
bin.39_01170	471	lspA	3.4.23.36	COG0597	Lipoprotein signal peptidase	gnl|IGB|bin.39_2	Bacteria	Pseudomonadota	Alphaproteobacteria	Rhodobacterales	Paracoccaceae
bin.39_00635	1263		3.4.24.-	COG0612	putative zinc protease	gnl|IGB|bin.39_1	Bacteria	Pseudomonadota	Alphaproteobacteria	Rhodobacterales	Paracoccaceae
bin.39_01070	684	loiP	3.4.24.-	COG0501	Metalloprotease LoiP	gnl|IGB|bin.39_1	Bacteria	Pseudomonadota	Alphaproteobacteria	Rhodobacterales	Paracoccaceae
bin.39_01167	1311		3.4.24.-	COG0612	putative zinc protease	gnl|IGB|bin.39_2	Bacteria	Pseudomonadota	Alphaproteobacteria	Rhodobacterales	Paracoccaceae
bin.39_01168	1338		3.4.24.-	COG0612	putative zinc protease	gnl|IGB|bin.39_2	Bacteria	Pseudomonadota	Alphaproteobacteria	Rhodobacterales	Paracoccaceae
bin.39_01231	891	mepA	3.4.24.-	COG3770	Penicillin-insensitive murein endopeptidase	gnl|IGB|bin.39_2	Bacteria	Pseudomonadota	Alphaproteobacteria	Rhodobacterales	Paracoccaceae
bin.39_01400	558	hslV	3.4.25.2	COG5405	ATP-dependent protease subunit HslV	gnl|IGB|bin.39_2	Bacteria	Pseudomonadota	Alphaproteobacteria	Rhodobacterales	Paracoccaceae
bin.1_04994	366	bepA_10	3.4.-.-	COG4783	Beta-barrel assembly-enhancing protease	gnl|IGB|bin.1_238	Bacteria	Pseudomonadota	Gammaproteobacteria	Alteromonadales	Pseudoalteromonadaceae	Pseudoalteromonas
bin.10_00014	849	bepA	3.4.-.-		Beta-barrel assembly-enhancing protease	gnl|IGB|bin.10_1	Bacteria	Pseudomonadota	Gammaproteobacteria	Alteromonadales	Pseudoalteromonadaceae	Pseudoalteromonas
bin.104_00965	2691	bepA	3.4.-.-		Beta-barrel assembly-enhancing protease	gnl|IGB|bin.104_2	Bacteria	Pseudomonadota	Gammaproteobacteria	Alteromonadales	Pseudoalteromonadaceae
bin.106_00821	1221		3.4.-.-		putative peptidase	gnl|IGB|bin.106_6	Bacteria	Pseudomonadota	Gammaproteobacteria	Alteromonadales	Pseudoalteromonadaceae
bin.106_01076	492	yhbU	3.4.-.-	COG0826	putative protease YhbU	gnl|IGB|bin.106_9	Bacteria	Pseudomonadota	Gammaproteobacteria	Alteromonadales	Pseudoalteromonadaceae
bin.106_01626	1461	tldD	3.4.-.-	COG0312	Metalloprotease TldD	gnl|IGB|bin.106_17	Bacteria	Pseudomonadota	Gammaproteobacteria	Alteromonadales	Pseudoalteromonadaceae	Pseudoalteromonas
bin.113_00232	798	bepA_1	3.4.-.-	COG4783	Beta-barrel assembly-enhancing protease	gnl|IGB|bin.113_2	Bacteria	Pseudomonadota	Gammaproteobacteria	Alteromonadales	Pseudoalteromonadaceae
bin.113_00667	1248	bepA_2	3.4.-.-	COG4783	Beta-barrel assembly-enhancing protease	gnl|IGB|bin.113_8	Bacteria	Pseudomonadota	Gammaproteobacteria	Alteromonadales	Pseudoalteromonadaceae
bin.113_01660	1458	bepA_3	3.4.-.-	COG4783	Beta-barrel assembly-enhancing protease	gnl|IGB|bin.113_34	Bacteria	Pseudomonadota	Gammaproteobacteria	Alteromonadales	Pseudoalteromonadaceae	Pseudoalteromonas
bin.113_01830	1455	tldD	3.4.-.-	COG0312	Metalloprotease TldD	gnl|IGB|bin.113_41	Bacteria	Pseudomonadota	Gammaproteobacteria	Alteromonadales	Pseudoalteromonadaceae	Pseudoalteromonas
bin.117_00830	1440	bepA_2	3.4.-.-		Beta-barrel assembly-enhancing protease	gnl|IGB|bin.117_2	Bacteria	Pseudomonadota	Gammaproteobacteria	Alteromonadales	Pseudoalteromonadaceae
bin.12_00007	1350	pmbA	3.4.-.-	COG0312	Metalloprotease PmbA	gnl|IGB|bin.12_1	Bacteria	Pseudomonadota	Gammaproteobacteria	Alteromonadales	Pseudoalteromonadaceae
bin.12_00078	1440	tldD	3.4.-.-	COG0312	Metalloprotease TldD	gnl|IGB|bin.12_1	Bacteria	Pseudomonadota	Gammaproteobacteria	Alteromonadales	Pseudoalteromonadaceae
bin.12_00676	1221		3.4.-.-		putative peptidase	gnl|IGB|bin.12_10	Bacteria	Pseudomonadota	Gammaproteobacteria	Alteromonadales	Pseudoalteromonadaceae	Pseudoalteromonas
bin.127_00549	1350	pmbA	3.4.-.-	COG0312	Metalloprotease PmbA	gnl|IGB|bin.127_4	Bacteria	Pseudomonadota	Gammaproteobacteria	Alteromonadales	Pseudoalteromonadaceae
bin.127_01314	849	bepA_2	3.4.-.-	COG4783	Beta-barrel assembly-enhancing protease	gnl|IGB|bin.127_14	Bacteria	Pseudomonadota	Gammaproteobacteria	Alteromonadales	Pseudoalteromonadaceae
bin.127_01628	1455	bepA_3	3.4.-.-	COG4783	Beta-barrel assembly-enhancing protease	gnl|IGB|bin.127_19	Bacteria	Pseudomonadota	Gammaproteobacteria	Alteromonadales	Pseudoalteromonadaceae
bin.127_01716	1218		3.4.-.-		putative peptidase	gnl|IGB|bin.127_21	Bacteria	Pseudomonadota	Gammaproteobacteria	Alteromonadales	Pseudoalteromonadaceae	Pseudoalteromonas
bin.127_01851	1440	tldD_1	3.4.-.-	COG0312	Metalloprotease TldD	gnl|IGB|bin.127_23	Bacteria	Pseudomonadota	Gammaproteobacteria	Alteromonadales	Pseudoalteromonadaceae	Pseudoalteromonas
bin.127_03221	1161		3.4.-.-		putative peptidase	gnl|IGB|bin.127_59	Bacteria	Pseudomonadota	Gammaproteobacteria	Alteromonadales	Pseudoalteromonadaceae	Pseudoalteromonas
bin.127_03253	1458	bepA_4	3.4.-.-	COG4783	Beta-barrel assembly-enhancing protease	gnl|IGB|bin.127_60	Bacteria	Pseudomonadota	Gammaproteobacteria	Alteromonadales	Pseudoalteromonadaceae	Pseudoalteromonas
bin.127_03554	1458	bepA_5	3.4.-.-	COG4783	Beta-barrel assembly-enhancing protease	gnl|IGB|bin.127_71	Bacteria	Pseudomonadota	Gammaproteobacteria	Alteromonadales	Pseudoalteromonadaceae	Pseudoalteromonas
bin.127_03663	1440	tldD_2	3.4.-.-	COG0312	Metalloprotease TldD	gnl|IGB|bin.127_75	Bacteria	Pseudomonadota	Gammaproteobacteria	Alteromonadales	Pseudoalteromonadaceae	Pseudoalteromonas
bin.127_03905	1023	bepA_7	3.4.-.-		Beta-barrel assembly-enhancing protease	gnl|IGB|bin.127_85	Bacteria	Pseudomonadota	Gammaproteobacteria	Alteromonadales	Pseudoalteromonadaceae	Pseudoalteromonas
bin.127_05275	357	bepA_8	3.4.-.-		Beta-barrel assembly-enhancing protease	gnl|IGB|bin.127_171	Bacteria	Pseudomonadota	Gammaproteobacteria	Alteromonadales	Pseudoalteromonadaceae	Pseudoalteromonas
bin.130_00054	558	mepS	3.4.-.-	COG0791	Murein DD-endopeptidase MepS/Murein LD-carboxypeptidase	gnl|IGB|bin.130_1	Bacteria	Pseudomonadota	Gammaproteobacteria	Alteromonadales	Pseudoalteromonadaceae
bin.2_00352	546	bepA_1	3.4.-.-	COG4783	Beta-barrel assembly-enhancing protease	gnl|IGB|bin.2_5	Bacteria	Pseudomonadota	Gammaproteobacteria	Alteromonadales	Pseudoalteromonadaceae	Pseudoalteromonas
bin.2_00769	1350	pmbA	3.4.-.-	COG0312	Metalloprotease PmbA	gnl|IGB|bin.2_11	Bacteria	Pseudomonadota	Gammaproteobacteria	Alteromonadales	Pseudoalteromonadaceae	Pseudoalteromonas
bin.2_01263	1440	tldD	3.4.-.-	COG0312	Metalloprotease TldD	gnl|IGB|bin.2_22	Bacteria	Pseudomonadota	Gammaproteobacteria	Alteromonadales	Pseudoalteromonadaceae	Pseudoalteromonas
bin.2_02783	1458	bepA_2	3.4.-.-	COG4783	Beta-barrel assembly-enhancing protease	gnl|IGB|bin.2_130	Bacteria	Pseudomonadota	Gammaproteobacteria	Alteromonadales	Pseudoalteromonadaceae	Pseudoalteromonas
bin.2_02939	969		3.4.-.-		putative peptidase	gnl|IGB|bin.2_154	Bacteria	Pseudomonadota	Gammaproteobacteria	Alteromonadales	Pseudoalteromonadaceae	Pseudoalteromonas
bin.22_00031	1095	bepA_1	3.4.-.-	COG4783	Beta-barrel assembly-enhancing protease	gnl|IGB|bin.22_1	Bacteria	Pseudomonadota	Gammaproteobacteria	Alteromonadales	Pseudoalteromonadaceae
bin.22_00032	330	bepA_2	3.4.-.-		Beta-barrel assembly-enhancing protease	gnl|IGB|bin.22_1	Bacteria	Pseudomonadota	Gammaproteobacteria	Alteromonadales	Pseudoalteromonadaceae
bin.23_00064	798	bepA_1	3.4.-.-		Beta-barrel assembly-enhancing protease	gnl|IGB|bin.23_1	Bacteria	Pseudomonadota	Gammaproteobacteria	Alteromonadales	Pseudoalteromonadaceae
bin.23_00091	1041	bepA_2	3.4.-.-		Beta-barrel assembly-enhancing protease	gnl|IGB|bin.23_2	Bacteria	Pseudomonadota	Gammaproteobacteria	Alteromonadales	Pseudoalteromonadaceae	Pseudoalteromonas
bin.28_00032	798	bepA_1	3.4.-.-	COG4783	Beta-barrel assembly-enhancing protease	gnl|IGB|bin.28_1	Bacteria	Pseudomonadota	Gammaproteobacteria	Alteromonadales	Pseudoalteromonadaceae
bin.28_00183	1458	bepA_2	3.4.-.-	COG4783	Beta-barrel assembly-enhancing protease	gnl|IGB|bin.28_1	Bacteria	Pseudomonadota	Gammaproteobacteria	Alteromonadales	Pseudoalteromonadaceae
bin.58_00223	780	yhbU	3.4.-.-	COG0826	putative protease YhbU	gnl|IGB|bin.58_2	Bacteria	Pseudomonadota	Gammaproteobacteria	Alteromonadales	Pseudoalteromonadaceae
bin.65_00939	1434	bepA	3.4.-.-		Beta-barrel assembly-enhancing protease	gnl|IGB|bin.65_16	Bacteria	Pseudomonadota	Gammaproteobacteria	Alteromonadales	Pseudoalteromonadaceae	Pseudoalteromonas
bin.79_00146	1023	bepA_1	3.4.-.-		Beta-barrel assembly-enhancing protease	gnl|IGB|bin.79_5	Bacteria	Pseudomonadota	Gammaproteobacteria	Alteromonadales	Pseudoalteromonadaceae	Pseudoalteromonas
bin.79_00227	1458	bepA_2	3.4.-.-	COG4783	Beta-barrel assembly-enhancing protease	gnl|IGB|bin.79_11	Bacteria	Pseudomonadota	Gammaproteobacteria	Alteromonadales	Pseudoalteromonadaceae	Pseudoalteromonas
bin.96_03879	1440	tldD	3.4.-.-	COG0312	Metalloprotease TldD	gnl|IGB|bin.96_41	Bacteria	Pseudomonadota	Gammaproteobacteria	Alteromonadales	Pseudoalteromonadaceae
bin.96_06277	1350	pmbA	3.4.-.-	COG0312	Metalloprotease PmbA	gnl|IGB|bin.96_93	Bacteria	Pseudomonadota	Gammaproteobacteria	Alteromonadales	Pseudoalteromonadaceae
bin.96_09836	1821	bepA_3	3.4.-.-		Beta-barrel assembly-enhancing protease	gnl|IGB|bin.96_222	Bacteria	Pseudomonadota	Gammaproteobacteria	Alteromonadales	Pseudoalteromonadaceae	Pseudoalteromonas
bin.96_11384	1458	bepA_4	3.4.-.-	COG4783	Beta-barrel assembly-enhancing protease	gnl|IGB|bin.96_331	Bacteria	Pseudomonadota	Gammaproteobacteria	Alteromonadales	Pseudoalteromonadaceae	Pseudoalteromonas
bin.104_00958	1545	pepA	3.4.11.1	COG0260	Cytosol aminopeptidase	gnl|IGB|bin.104_2	Bacteria	Pseudomonadota	Gammaproteobacteria	Alteromonadales	Pseudoalteromonadaceae
bin.106_00727	1494	pepA_2	3.4.11.1	COG0260	Cytosol aminopeptidase	gnl|IGB|bin.106_5	Bacteria	Pseudomonadota	Gammaproteobacteria	Alteromonadales	Pseudoalteromonadaceae
bin.108_00732	1512	pepA_1	3.4.11.1	COG0260	Cytosol aminopeptidase	gnl|IGB|bin.108_2	Bacteria	Pseudomonadota	Gammaproteobacteria	Alteromonadales	Pseudoalteromonadaceae
bin.12_00338	1512	pepA_2	3.4.11.1	COG0260	Cytosol aminopeptidase	gnl|IGB|bin.12_3	Bacteria	Pseudomonadota	Gammaproteobacteria	Alteromonadales	Pseudoalteromonadaceae
bin.125_00270	906	pepA_1	3.4.11.1	COG0260	Cytosol aminopeptidase	gnl|IGB|bin.125_1	Bacteria	Pseudomonadota	Gammaproteobacteria	Alteromonadales	Pseudoalteromonadaceae
bin.125_00271	666	pepA_2	3.4.11.1	COG0260	Cytosol aminopeptidase	gnl|IGB|bin.125_1	Bacteria	Pseudomonadota	Gammaproteobacteria	Alteromonadales	Pseudoalteromonadaceae
bin.127_03209	753	pepA_4	3.4.11.1		putative cytosol aminopeptidase	gnl|IGB|bin.127_59	Bacteria	Pseudomonadota	Gammaproteobacteria	Alteromonadales	Pseudoalteromonadaceae	Pseudoalteromonas
bin.146_00265	1278	pepA	3.4.11.1	COG0260	Cytosol aminopeptidase	gnl|IGB|bin.146_1	Bacteria	Pseudomonadota	Gammaproteobacteria	Alteromonadales	Pseudoalteromonadaceae
bin.2_02983	1518	pepA_3	3.4.11.1	COG0260	Cytosol aminopeptidase	gnl|IGB|bin.2_162	Bacteria	Pseudomonadota	Gammaproteobacteria	Alteromonadales	Pseudoalteromonadaceae	Pseudoalteromonas
bin.29_00227	366	pepA_1	3.4.11.1	COG0260	putative cytosol aminopeptidase	gnl|IGB|bin.29_1	Bacteria	Pseudomonadota	Gammaproteobacteria	Alteromonadales	Pseudoalteromonadaceae
bin.58_00795	1512	pepA	3.4.11.1	COG0260	Cytosol aminopeptidase	gnl|IGB|bin.58_11	Bacteria	Pseudomonadota	Gammaproteobacteria	Alteromonadales	Pseudoalteromonadaceae	Pseudoalteromonas
bin.65_00290	1512	pepA_1	3.4.11.1	COG0260	Cytosol aminopeptidase	gnl|IGB|bin.65_3	Bacteria	Pseudomonadota	Gammaproteobacteria	Alteromonadales	Pseudoalteromonadaceae
bin.106_00677	1560	pepA_1	3.4.11.10		cytosol aminopeptidase	gnl|IGB|bin.106_5	Bacteria	Pseudomonadota	Gammaproteobacteria	Alteromonadales	Pseudoalteromonadaceae
bin.106_00834	1398	pepA_3	3.4.11.10		cytosol aminopeptidase	gnl|IGB|bin.106_6	Bacteria	Pseudomonadota	Gammaproteobacteria	Alteromonadales	Pseudoalteromonadaceae
bin.106_01944	1545	pepA_4	3.4.11.10		cytosol aminopeptidase	gnl|IGB|bin.106_23	Bacteria	Pseudomonadota	Gammaproteobacteria	Alteromonadales	Pseudoalteromonadaceae	Pseudoalteromonas
bin.12_00292	1560	pepA_1	3.4.11.10		cytosol aminopeptidase	gnl|IGB|bin.12_3	Bacteria	Pseudomonadota	Gammaproteobacteria	Alteromonadales	Pseudoalteromonadaceae
bin.127_02791	1365	pepA_2	3.4.11.10		cytosol aminopeptidase	gnl|IGB|bin.127_46	Bacteria	Pseudomonadota	Gammaproteobacteria	Alteromonadales	Pseudoalteromonadaceae	Pseudoalteromonas
bin.127_03208	672	pepA_3	3.4.11.10		cytosol aminopeptidase	gnl|IGB|bin.127_59	Bacteria	Pseudomonadota	Gammaproteobacteria	Alteromonadales	Pseudoalteromonadaceae	Pseudoalteromonas
bin.135_00474	492		3.4.11.10		Bacterial leucyl aminopeptidase	gnl|IGB|bin.135_2	Bacteria	Pseudomonadota	Gammaproteobacteria	Alteromonadales	Pseudoalteromonadaceae
bin.2_01398	1560	pepA_1	3.4.11.10		cytosol aminopeptidase	gnl|IGB|bin.2_26	Bacteria	Pseudomonadota	Gammaproteobacteria	Alteromonadales	Pseudoalteromonadaceae	Pseudoalteromonas
bin.2_01717	1398	pepA_2	3.4.11.10		cytosol aminopeptidase	gnl|IGB|bin.2_38	Bacteria	Pseudomonadota	Gammaproteobacteria	Alteromonadales	Pseudoalteromonadaceae	Pseudoalteromonas
bin.29_00228	945	pepA_2	3.4.11.10		cytosol aminopeptidase	gnl|IGB|bin.29_1	Bacteria	Pseudomonadota	Gammaproteobacteria	Alteromonadales	Pseudoalteromonadaceae
bin.65_00934	1365	pepA_2	3.4.11.10		cytosol aminopeptidase	gnl|IGB|bin.65_16	Bacteria	Pseudomonadota	Gammaproteobacteria	Alteromonadales	Pseudoalteromonadaceae	Pseudoalteromonas
bin.65_01365	1545	pepA_3	3.4.11.10		cytosol aminopeptidase	gnl|IGB|bin.65_41	Bacteria	Pseudomonadota	Gammaproteobacteria	Alteromonadales	Pseudoalteromonadaceae	Pseudoalteromonas
bin.96_00894	1362	pepA_1	3.4.11.10		cytosol aminopeptidase	gnl|IGB|bin.96_6	Bacteria	Pseudomonadota	Gammaproteobacteria	Alteromonadales	Pseudoalteromonadaceae
bin.10_00242	777	map	3.4.11.18	COG0024	Methionine aminopeptidase	gnl|IGB|bin.10_4	Bacteria	Pseudomonadota	Gammaproteobacteria	Alteromonadales	Pseudoalteromonadaceae
bin.108_00549	513	map	3.4.11.18	COG0024	Methionine aminopeptidase	gnl|IGB|bin.108_2	Bacteria	Pseudomonadota	Gammaproteobacteria	Alteromonadales	Pseudoalteromonadaceae
bin.113_00419	786	map_1	3.4.11.18	COG0024	Methionine aminopeptidase	gnl|IGB|bin.113_4	Bacteria	Pseudomonadota	Gammaproteobacteria	Alteromonadales	Pseudoalteromonadaceae
bin.113_00885	567	map_2	3.4.11.18	COG0024	Methionine aminopeptidase	gnl|IGB|bin.113_12	Bacteria	Pseudomonadota	Gammaproteobacteria	Alteromonadales	Pseudoalteromonadaceae	Pseudoalteromonas
bin.113_00886	264	map_3	3.4.11.18	COG0024	Methionine aminopeptidase	gnl|IGB|bin.113_12	Bacteria	Pseudomonadota	Gammaproteobacteria	Alteromonadales	Pseudoalteromonadaceae	Pseudoalteromonas
bin.117_00934	792	map	3.4.11.18	COG0024	Methionine aminopeptidase	gnl|IGB|bin.117_2	Bacteria	Pseudomonadota	Gammaproteobacteria	Alteromonadales	Pseudoalteromonadaceae
bin.127_00912	786	map_1	3.4.11.18	COG0024	Methionine aminopeptidase	gnl|IGB|bin.127_8	Bacteria	Pseudomonadota	Gammaproteobacteria	Alteromonadales	Pseudoalteromonadaceae	Pseudoalteromonas
bin.127_01006	780	map_2	3.4.11.18	COG0024	Methionine aminopeptidase	gnl|IGB|bin.127_9	Bacteria	Pseudomonadota	Gammaproteobacteria	Alteromonadales	Pseudoalteromonadaceae
bin.127_01215	855		3.4.11.18		Methionine aminopeptidase 1, mitochondrial	gnl|IGB|bin.127_12	Bacteria	Pseudomonadota	Gammaproteobacteria	Alteromonadales	Pseudoalteromonadaceae	Pseudoalteromonas
bin.127_03486	789	map_3	3.4.11.18	COG0024	Methionine aminopeptidase	gnl|IGB|bin.127_69	Bacteria	Pseudomonadota	Gammaproteobacteria	Alteromonadales	Pseudoalteromonadaceae	Pseudoalteromonas
bin.2_00346	786	map	3.4.11.18	COG0024	Methionine aminopeptidase	gnl|IGB|bin.2_4	Bacteria	Pseudomonadota	Gammaproteobacteria	Alteromonadales	Pseudoalteromonadaceae
bin.96_09932	786	map_2	3.4.11.18	COG0024	Methionine aminopeptidase	gnl|IGB|bin.96_227	Bacteria	Pseudomonadota	Gammaproteobacteria	Alteromonadales	Pseudoalteromonadaceae	Pseudoalteromonas
bin.10_00126	1542	dap	3.4.11.19		D-aminopeptidase	gnl|IGB|bin.10_2	Bacteria	Pseudomonadota	Gammaproteobacteria	Alteromonadales	Pseudoalteromonadaceae	Pseudoalteromonas
bin.113_01462	1146	dap_1	3.4.11.19		D-aminopeptidase	gnl|IGB|bin.113_28	Bacteria	Pseudomonadota	Gammaproteobacteria	Alteromonadales	Pseudoalteromonadaceae	Pseudoalteromonas
bin.113_01782	1542	dap_2	3.4.11.19		D-aminopeptidase	gnl|IGB|bin.113_38	Bacteria	Pseudomonadota	Gammaproteobacteria	Alteromonadales	Pseudoalteromonadaceae	Pseudoalteromonas
bin.117_00778	1719	dap_1	3.4.11.19		D-aminopeptidase	gnl|IGB|bin.117_2	Bacteria	Pseudomonadota	Gammaproteobacteria	Alteromonadales	Pseudoalteromonadaceae
bin.12_00263	1542	dap	3.4.11.19		D-aminopeptidase	gnl|IGB|bin.12_2	Bacteria	Pseudomonadota	Gammaproteobacteria	Alteromonadales	Pseudoalteromonadaceae
bin.127_02075	1542	dap_1	3.4.11.19		D-aminopeptidase	gnl|IGB|bin.127_28	Bacteria	Pseudomonadota	Gammaproteobacteria	Alteromonadales	Pseudoalteromonadaceae	Pseudoalteromonas
bin.127_03761	1542	dap_2	3.4.11.19		D-aminopeptidase	gnl|IGB|bin.127_79	Bacteria	Pseudomonadota	Gammaproteobacteria	Alteromonadales	Pseudoalteromonadaceae	Pseudoalteromonas
bin.153_07197	807	dap_3	3.4.11.19		D-aminopeptidase	gnl|IGB|bin.153_129	Bacteria	Pseudomonadota	Gammaproteobacteria	Alteromonadales	Pseudoalteromonadaceae	Pseudoalteromonas
bin.2_00150	1155	dap_1	3.4.11.19		D-aminopeptidase	gnl|IGB|bin.2_2	Bacteria	Pseudomonadota	Gammaproteobacteria	Alteromonadales	Pseudoalteromonadaceae
bin.2_02660	1542	dap_2	3.4.11.19		D-aminopeptidase	gnl|IGB|bin.2_113	Bacteria	Pseudomonadota	Gammaproteobacteria	Alteromonadales	Pseudoalteromonadaceae	Pseudoalteromonas
bin.2_02799	1542	dap_3	3.4.11.19		D-aminopeptidase	gnl|IGB|bin.2_133	Bacteria	Pseudomonadota	Gammaproteobacteria	Alteromonadales	Pseudoalteromonadaceae	Pseudoalteromonas
bin.31_00111	1542	dap	3.4.11.19		D-aminopeptidase	gnl|IGB|bin.31_1	Bacteria	Pseudomonadota	Gammaproteobacteria	Alteromonadales	Pseudoalteromonadaceae
bin.76_00925	1152	dap	3.4.11.19		D-aminopeptidase	gnl|IGB|bin.76_14	Bacteria	Pseudomonadota	Gammaproteobacteria	Alteromonadales	Pseudoalteromonadaceae	Pseudoalteromonas
bin.96_07619	1146	dap_2	3.4.11.19		D-aminopeptidase	gnl|IGB|bin.96_131	Bacteria	Pseudomonadota	Gammaproteobacteria	Alteromonadales	Pseudoalteromonadaceae	Pseudoalteromonas
bin.96_10614	684	dap_4	3.4.11.19		D-aminopeptidase	gnl|IGB|bin.96_268	Bacteria	Pseudomonadota	Gammaproteobacteria	Alteromonadales	Pseudoalteromonadaceae	Pseudoalteromonas
bin.10_00180	834	pepN_1	3.4.11.2	COG0308	Aminopeptidase N	gnl|IGB|bin.10_3	Bacteria	Pseudomonadota	Gammaproteobacteria	Alteromonadales	Pseudoalteromonadaceae	Pseudoalteromonas
bin.10_00181	375	pepN_2	3.4.11.2	COG0308	Aminopeptidase N	gnl|IGB|bin.10_3	Bacteria	Pseudomonadota	Gammaproteobacteria	Alteromonadales	Pseudoalteromonadaceae	Pseudoalteromonas
bin.10_00182	936	pepN_3	3.4.11.2	COG0308	Aminopeptidase N	gnl|IGB|bin.10_3	Bacteria	Pseudomonadota	Gammaproteobacteria	Alteromonadales	Pseudoalteromonadaceae	Pseudoalteromonas
bin.104_00504	2160	pepN	3.4.11.2	COG0308	Aminopeptidase N	gnl|IGB|bin.104_1	Bacteria	Pseudomonadota	Gammaproteobacteria	Alteromonadales	Pseudoalteromonadaceae
bin.106_00936	1548	pepN_1	3.4.11.2		Aminopeptidase N	gnl|IGB|bin.106_8	Bacteria	Pseudomonadota	Gammaproteobacteria	Alteromonadales	Pseudoalteromonadaceae
bin.106_01508	2571	pepN_2	3.4.11.2		Aminopeptidase N	gnl|IGB|bin.106_14	Bacteria	Pseudomonadota	Gammaproteobacteria	Alteromonadales	Pseudoalteromonadaceae	Pseudoalteromonas
bin.113_00451	1419	pepN_1	3.4.11.2	COG0308	Aminopeptidase N	gnl|IGB|bin.113_5	Bacteria	Pseudomonadota	Gammaproteobacteria	Alteromonadales	Pseudoalteromonadaceae
bin.113_00452	1074	pepN_2	3.4.11.2	COG0308	Aminopeptidase N	gnl|IGB|bin.113_5	Bacteria	Pseudomonadota	Gammaproteobacteria	Alteromonadales	Pseudoalteromonadaceae
bin.113_01975	2238	pepN_3	3.4.11.2		Aminopeptidase N	gnl|IGB|bin.113_47	Bacteria	Pseudomonadota	Gammaproteobacteria	Alteromonadales	Pseudoalteromonadaceae	Pseudoalteromonas
bin.127_04391	1320	pepN_2	3.4.11.2	COG0308	Aminopeptidase N	gnl|IGB|bin.127_109	Bacteria	Pseudomonadota	Gammaproteobacteria	Alteromonadales	Pseudoalteromonadaceae	Pseudoalteromonas
bin.127_04557	2571	pepN_3	3.4.11.2		Aminopeptidase N	gnl|IGB|bin.127_119	Bacteria	Pseudomonadota	Gammaproteobacteria	Alteromonadales	Pseudoalteromonadaceae	Pseudoalteromonas
bin.146_00061	2595	pepN	3.4.11.2	COG0308	Aminopeptidase N	gnl|IGB|bin.146_1	Bacteria	Pseudomonadota	Gammaproteobacteria	Alteromonadales	Pseudoalteromonadaceae
bin.2_00812	2349	pepN_1	3.4.11.2		Aminopeptidase N	gnl|IGB|bin.2_12	Bacteria	Pseudomonadota	Gammaproteobacteria	Alteromonadales	Pseudoalteromonadaceae	Pseudoalteromonas
bin.2_01468	2595	pepN_2	3.4.11.2	COG0308	Aminopeptidase N	gnl|IGB|bin.2_28	Bacteria	Pseudomonadota	Gammaproteobacteria	Alteromonadales	Pseudoalteromonadaceae	Pseudoalteromonas
bin.28_00333	2574	pepN_1	3.4.11.2		Aminopeptidase N	gnl|IGB|bin.28_4	Bacteria	Pseudomonadota	Gammaproteobacteria	Alteromonadales	Pseudoalteromonadaceae	Pseudoalteromonas
bin.28_00676	2595	pepN_2	3.4.11.2	COG0308	Aminopeptidase N	gnl|IGB|bin.28_10	Bacteria	Pseudomonadota	Gammaproteobacteria	Alteromonadales	Pseudoalteromonadaceae	Pseudoalteromonas
bin.65_00133	2595	pepN	3.4.11.2	COG0308	Aminopeptidase N	gnl|IGB|bin.65_1	Bacteria	Pseudomonadota	Gammaproteobacteria	Alteromonadales	Pseudoalteromonadaceae
bin.76_00027	1383	pepN_1	3.4.11.2	COG0308	Aminopeptidase N	gnl|IGB|bin.76_1	Bacteria	Pseudomonadota	Gammaproteobacteria	Alteromonadales	Pseudoalteromonadaceae
bin.76_00028	1215	pepN_2	3.4.11.2	COG0308	Aminopeptidase N	gnl|IGB|bin.76_1	Bacteria	Pseudomonadota	Gammaproteobacteria	Alteromonadales	Pseudoalteromonadaceae
bin.81_00117	2574	pepN	3.4.11.2		Aminopeptidase N	gnl|IGB|bin.81_2	Bacteria	Pseudomonadota	Gammaproteobacteria	Alteromonadales	Pseudoalteromonadaceae
bin.96_09976	2574	pepN	3.4.11.2		Aminopeptidase N	gnl|IGB|bin.96_229	Bacteria	Pseudomonadota	Gammaproteobacteria	Alteromonadales	Pseudoalteromonadaceae	Pseudoalteromonas
bin.106_00479	1296	pepB	3.4.11.23	COG0260	Peptidase B	gnl|IGB|bin.106_3	Bacteria	Pseudomonadota	Gammaproteobacteria	Alteromonadales	Pseudoalteromonadaceae
bin.113_00559	1296	pepB	3.4.11.23	COG0260	Peptidase B	gnl|IGB|bin.113_6	Bacteria	Pseudomonadota	Gammaproteobacteria	Alteromonadales	Pseudoalteromonadaceae
bin.2_00689	558	pepB_1	3.4.11.23	COG0260	Peptidase B	gnl|IGB|bin.2_10	Bacteria	Pseudomonadota	Gammaproteobacteria	Alteromonadales	Pseudoalteromonadaceae	Pseudoalteromonas	Pseudoalteromonas translucida
bin.2_00690	774	pepB_2	3.4.11.23	COG0260	Peptidase B	gnl|IGB|bin.2_10	Bacteria	Pseudomonadota	Gammaproteobacteria	Alteromonadales	Pseudoalteromonadaceae	Pseudoalteromonas	Pseudoalteromonas translucida
bin.51_00039	1296	pepB	3.4.11.23	COG0260	Peptidase B	gnl|IGB|bin.51_1	Bacteria	Pseudomonadota	Gammaproteobacteria	Alteromonadales	Pseudoalteromonadaceae	Pseudoalteromonas
bin.58_00364	975	pepB_1	3.4.11.23	COG0260	Peptidase B	gnl|IGB|bin.58_3	Bacteria	Pseudomonadota	Gammaproteobacteria	Alteromonadales	Pseudoalteromonadaceae
bin.58_00365	348	pepB_2	3.4.11.23	COG0260	Peptidase B	gnl|IGB|bin.58_3	Bacteria	Pseudomonadota	Gammaproteobacteria	Alteromonadales	Pseudoalteromonadaceae
bin.80_00184	714	pepB_1	3.4.11.23	COG0260	Peptidase B	gnl|IGB|bin.80_8	Bacteria	Pseudomonadota	Gammaproteobacteria	Alteromonadales	Pseudoalteromonadaceae	Pseudoalteromonas
bin.80_00185	336	pepB_2	3.4.11.23	COG0260	Peptidase B	gnl|IGB|bin.80_8	Bacteria	Pseudomonadota	Gammaproteobacteria	Alteromonadales	Pseudoalteromonadaceae	Pseudoalteromonas
bin.80_00186	369	pepB_3	3.4.11.23		Peptidase B	gnl|IGB|bin.80_8	Bacteria	Pseudomonadota	Gammaproteobacteria	Alteromonadales	Pseudoalteromonadaceae	Pseudoalteromonas
bin.108_00980	966	pip	3.4.11.5		Proline iminopeptidase	gnl|IGB|bin.108_3	Bacteria	Pseudomonadota	Gammaproteobacteria	Alteromonadales	Pseudoalteromonadaceae
bin.104_00935	1347	pepP	3.4.11.9	COG0006	Xaa-Pro aminopeptidase	gnl|IGB|bin.104_2	Bacteria	Pseudomonadota	Gammaproteobacteria	Alteromonadales	Pseudoalteromonadaceae
bin.113_02408	1323	pepP	3.4.11.9	COG0006	Xaa-Pro aminopeptidase	gnl|IGB|bin.113_74	Bacteria	Pseudomonadota	Gammaproteobacteria	Alteromonadales	Pseudoalteromonadaceae	Pseudoalteromonas
bin.2_02039	324	pepP_1	3.4.11.9	COG0006	Xaa-Pro aminopeptidase	gnl|IGB|bin.2_56	Bacteria	Pseudomonadota	Gammaproteobacteria	Alteromonadales	Pseudoalteromonadaceae	Pseudoalteromonas
bin.2_02040	492	pepP_2	3.4.11.9	COG0006	Xaa-Pro aminopeptidase	gnl|IGB|bin.2_56	Bacteria	Pseudomonadota	Gammaproteobacteria	Alteromonadales	Pseudoalteromonadaceae	Pseudoalteromonas
bin.127_01189	1506	pepV	3.4.13.-		Beta-Ala-Xaa dipeptidase	gnl|IGB|bin.127_12	Bacteria	Pseudomonadota	Gammaproteobacteria	Alteromonadales	Pseudoalteromonadaceae	Pseudoalteromonas
bin.127_04578	1221	pepE	3.4.13.-	COG0006	putative dipeptidase PepE	gnl|IGB|bin.127_120	Bacteria	Pseudomonadota	Gammaproteobacteria	Alteromonadales	Pseudoalteromonadaceae	Pseudoalteromonas
bin.146_00325	933	pepV	3.4.13.-		Beta-Ala-Xaa dipeptidase	gnl|IGB|bin.146_2	Bacteria	Pseudomonadota	Gammaproteobacteria	Alteromonadales	Pseudoalteromonadaceae
bin.2_00108	1506	pepV	3.4.13.-		Beta-Ala-Xaa dipeptidase	gnl|IGB|bin.2_1	Bacteria	Pseudomonadota	Gammaproteobacteria	Alteromonadales	Pseudoalteromonadaceae
bin.65_00218	1503	pepV	3.4.13.-		Beta-Ala-Xaa dipeptidase	gnl|IGB|bin.65_2	Bacteria	Pseudomonadota	Gammaproteobacteria	Alteromonadales	Pseudoalteromonadaceae
bin.65_00919	1221	pepE	3.4.13.-	COG0006	putative dipeptidase PepE	gnl|IGB|bin.65_16	Bacteria	Pseudomonadota	Gammaproteobacteria	Alteromonadales	Pseudoalteromonadaceae	Pseudoalteromonas
bin.79_00123	1221	pepE	3.4.13.-	COG0006	putative dipeptidase PepE	gnl|IGB|bin.79_4	Bacteria	Pseudomonadota	Gammaproteobacteria	Alteromonadales	Pseudoalteromonadaceae	Pseudoalteromonas
bin.96_00882	831	pepE	3.4.13.-	COG0006	putative dipeptidase PepE	gnl|IGB|bin.96_6	Bacteria	Pseudomonadota	Gammaproteobacteria	Alteromonadales	Pseudoalteromonadaceae
bin.104_00589	1326	pepQ	3.4.13.9		Xaa-Pro dipeptidase	gnl|IGB|bin.104_2	Bacteria	Pseudomonadota	Gammaproteobacteria	Alteromonadales	Pseudoalteromonadaceae
bin.153_03475	1323	pepQ_1	3.4.13.9		Xaa-Pro dipeptidase	gnl|IGB|bin.153_39	Bacteria	Pseudomonadota	Gammaproteobacteria	Alteromonadales	Pseudoalteromonadaceae	Pseudoalteromonas
bin.2_02140	1323	pepQ	3.4.13.9		Xaa-Pro dipeptidase	gnl|IGB|bin.2_63	Bacteria	Pseudomonadota	Gammaproteobacteria	Alteromonadales	Pseudoalteromonadaceae	Pseudoalteromonas
bin.104_00277	522		3.4.14.-		Asp/Glu-specific dipeptidyl-peptidase	gnl|IGB|bin.104_1	Bacteria	Pseudomonadota	Gammaproteobacteria	Alteromonadales	Pseudoalteromonadaceae
bin.104_00278	1170	dapb2	3.4.14.-		Dipeptidyl aminopeptidase BII	gnl|IGB|bin.104_1	Bacteria	Pseudomonadota	Gammaproteobacteria	Alteromonadales	Pseudoalteromonadaceae
bin.106_01194	597	dapb1	3.4.14.-		Dipeptidyl aminopeptidase BI	gnl|IGB|bin.106_10	Bacteria	Pseudomonadota	Gammaproteobacteria	Alteromonadales	Pseudoalteromonadaceae	Pseudoalteromonas
bin.106_01309	750	dapb3_1	3.4.14.-		Dipeptidyl aminopeptidase BIII	gnl|IGB|bin.106_11	Bacteria	Pseudomonadota	Gammaproteobacteria	Alteromonadales	Pseudoalteromonadaceae
bin.106_01809	1941	dapb3_2	3.4.14.-		Dipeptidyl aminopeptidase BIII	gnl|IGB|bin.106_20	Bacteria	Pseudomonadota	Gammaproteobacteria	Alteromonadales	Pseudoalteromonadaceae
bin.108_00857	792	dapb3	3.4.14.-		Dipeptidyl aminopeptidase BIII	gnl|IGB|bin.108_3	Bacteria	Pseudomonadota	Gammaproteobacteria	Alteromonadales	Pseudoalteromonadaceae
bin.113_00361	1212	dapb3	3.4.14.-		Dipeptidyl aminopeptidase BIII	gnl|IGB|bin.113_4	Bacteria	Pseudomonadota	Gammaproteobacteria	Alteromonadales	Pseudoalteromonadaceae
bin.125_00264	2187	dapb1	3.4.14.-		Dipeptidyl aminopeptidase BI	gnl|IGB|bin.125_1	Bacteria	Pseudomonadota	Gammaproteobacteria	Alteromonadales	Pseudoalteromonadaceae
bin.127_01183	537	dapb3	3.4.14.-		Dipeptidyl aminopeptidase BIII	gnl|IGB|bin.127_12	Bacteria	Pseudomonadota	Gammaproteobacteria	Alteromonadales	Pseudoalteromonadaceae	Pseudoalteromonas
bin.127_01871	1758	dapb1	3.4.14.-		Dipeptidyl aminopeptidase BI	gnl|IGB|bin.127_24	Bacteria	Pseudomonadota	Gammaproteobacteria	Alteromonadales	Pseudoalteromonadaceae	Pseudoalteromonas
bin.127_02259	2172	dapb2	3.4.14.-		Dipeptidyl aminopeptidase BII	gnl|IGB|bin.127_33	Bacteria	Pseudomonadota	Gammaproteobacteria	Alteromonadales	Pseudoalteromonadaceae	Pseudoalteromonas
bin.127_04428	1587	dpp5	3.4.14.-	COG1506	Dipeptidyl-peptidase 5	gnl|IGB|bin.127_111	Bacteria	Pseudomonadota	Gammaproteobacteria	Alteromonadales	Pseudoalteromonadaceae	Pseudoalteromonas
bin.135_00288	2019	dpp5	3.4.14.-	COG1506	Dipeptidyl-peptidase 5	gnl|IGB|bin.135_2	Bacteria	Pseudomonadota	Gammaproteobacteria	Alteromonadales	Pseudoalteromonadaceae
bin.2_01121	2172	dapb2	3.4.14.-		Dipeptidyl aminopeptidase BII	gnl|IGB|bin.2_19	Bacteria	Pseudomonadota	Gammaproteobacteria	Alteromonadales	Pseudoalteromonadaceae	Pseudoalteromonas
bin.2_02063	2019	dpp5	3.4.14.-	COG1506	Dipeptidyl-peptidase 5	gnl|IGB|bin.2_58	Bacteria	Pseudomonadota	Gammaproteobacteria	Alteromonadales	Pseudoalteromonadaceae	Pseudoalteromonas
bin.2_02735	1941	dapb3	3.4.14.-		Dipeptidyl aminopeptidase BIII	gnl|IGB|bin.2_124	Bacteria	Pseudomonadota	Gammaproteobacteria	Alteromonadales	Pseudoalteromonadaceae	Pseudoalteromonas
bin.22_00176	2175	dapb2	3.4.14.-		Dipeptidyl aminopeptidase BII	gnl|IGB|bin.22_3	Bacteria	Pseudomonadota	Gammaproteobacteria	Alteromonadales	Pseudoalteromonadaceae	Pseudoalteromonas
bin.29_00409	2019	dpp5	3.4.14.-	COG1506	Dipeptidyl-peptidase 5	gnl|IGB|bin.29_2	Bacteria	Pseudomonadota	Gammaproteobacteria	Alteromonadales	Pseudoalteromonadaceae
bin.62_00130	2019	dpp5	3.4.14.-	COG1506	Dipeptidyl-peptidase 5	gnl|IGB|bin.62_4	Bacteria	Pseudomonadota	Gammaproteobacteria	Alteromonadales	Pseudoalteromonadaceae	Pseudoalteromonas
bin.65_00452	564		3.4.14.-		Asp/Glu-specific dipeptidyl-peptidase	gnl|IGB|bin.65_5	Bacteria	Pseudomonadota	Gammaproteobacteria	Alteromonadales	Pseudoalteromonadaceae	Pseudoalteromonas
bin.96_10479	2049	dpp5_2	3.4.14.-	COG1506	Dipeptidyl-peptidase 5	gnl|IGB|bin.96_258	Bacteria	Pseudomonadota	Gammaproteobacteria	Alteromonadales	Pseudoalteromonadaceae	Pseudoalteromonas
bin.96_11111	1974	dapb3	3.4.14.-		Dipeptidyl aminopeptidase BIII	gnl|IGB|bin.96_308	Bacteria	Pseudomonadota	Gammaproteobacteria	Alteromonadales	Pseudoalteromonadaceae	Pseudoalteromonas
bin.12_00834	1740	ptpA	3.4.14.12	COG1506	Prolyl tripeptidyl peptidase	gnl|IGB|bin.12_19	Bacteria	Pseudomonadota	Gammaproteobacteria	Alteromonadales	Pseudoalteromonadaceae	Pseudoalteromonas
bin.2_02224	2334	ptpA	3.4.14.12	COG1506	Prolyl tripeptidyl peptidase	gnl|IGB|bin.2_69	Bacteria	Pseudomonadota	Gammaproteobacteria	Alteromonadales	Pseudoalteromonadaceae	Pseudoalteromonas
bin.106_00675	2226	dap4_1	3.4.14.5		Dipeptidyl aminopeptidase 4	gnl|IGB|bin.106_5	Bacteria	Pseudomonadota	Gammaproteobacteria	Alteromonadales	Pseudoalteromonadaceae
bin.106_01940	426	dap4_2	3.4.14.5		Dipeptidyl aminopeptidase 4	gnl|IGB|bin.106_23	Bacteria	Pseudomonadota	Gammaproteobacteria	Alteromonadales	Pseudoalteromonadaceae	Pseudoalteromonas
bin.106_01941	969	dap4_3	3.4.14.5		Dipeptidyl aminopeptidase 4	gnl|IGB|bin.106_23	Bacteria	Pseudomonadota	Gammaproteobacteria	Alteromonadales	Pseudoalteromonadaceae	Pseudoalteromonas
bin.106_01942	591	dap4_4	3.4.14.5		Dipeptidyl aminopeptidase 4	gnl|IGB|bin.106_23	Bacteria	Pseudomonadota	Gammaproteobacteria	Alteromonadales	Pseudoalteromonadaceae	Pseudoalteromonas
bin.12_00289	2226	dap4_1	3.4.14.5		Dipeptidyl aminopeptidase 4	gnl|IGB|bin.12_3	Bacteria	Pseudomonadota	Gammaproteobacteria	Alteromonadales	Pseudoalteromonadaceae
bin.12_00835	654	dap4_2	3.4.14.5		Dipeptidyl aminopeptidase 4	gnl|IGB|bin.12_19	Bacteria	Pseudomonadota	Gammaproteobacteria	Alteromonadales	Pseudoalteromonadaceae	Pseudoalteromonas
bin.127_00677	2088	dap4_1	3.4.14.5		Dipeptidyl aminopeptidase 4	gnl|IGB|bin.127_5	Bacteria	Pseudomonadota	Gammaproteobacteria	Alteromonadales	Pseudoalteromonadaceae
bin.127_04607	642	dap4_2	3.4.14.5		Dipeptidyl aminopeptidase 4	gnl|IGB|bin.127_122	Bacteria	Pseudomonadota	Gammaproteobacteria	Alteromonadales	Pseudoalteromonadaceae	Pseudoalteromonas
bin.135_00366	1908	dap4	3.4.14.5		Dipeptidyl aminopeptidase 4	gnl|IGB|bin.135_2	Bacteria	Pseudomonadota	Gammaproteobacteria	Alteromonadales	Pseudoalteromonadaceae
bin.2_01396	2226	dap4	3.4.14.5		Dipeptidyl aminopeptidase 4	gnl|IGB|bin.2_26	Bacteria	Pseudomonadota	Gammaproteobacteria	Alteromonadales	Pseudoalteromonadaceae	Pseudoalteromonas
bin.29_00486	2334	dap4	3.4.14.5		Dipeptidyl aminopeptidase 4	gnl|IGB|bin.29_2	Bacteria	Pseudomonadota	Gammaproteobacteria	Alteromonadales	Pseudoalteromonadaceae
bin.65_01363	2226	dap4	3.4.14.5		Dipeptidyl aminopeptidase 4	gnl|IGB|bin.65_41	Bacteria	Pseudomonadota	Gammaproteobacteria	Alteromonadales	Pseudoalteromonadaceae	Pseudoalteromonas
bin.127_04913	2136	dcp	3.4.15.5	COG0339	Dipeptidyl carboxypeptidase	gnl|IGB|bin.127_142	Bacteria	Pseudomonadota	Gammaproteobacteria	Alteromonadales	Pseudoalteromonadaceae	Pseudoalteromonas	Pseudoalteromonas sp. LC2018020214
bin.146_00304	1269	dcp_1	3.4.15.5	COG0339	Dipeptidyl carboxypeptidase	gnl|IGB|bin.146_2	Bacteria	Pseudomonadota	Gammaproteobacteria	Alteromonadales	Pseudoalteromonadaceae
bin.146_00305	768	dcp_2	3.4.15.5	COG0339	Dipeptidyl carboxypeptidase	gnl|IGB|bin.146_2	Bacteria	Pseudomonadota	Gammaproteobacteria	Alteromonadales	Pseudoalteromonadaceae
bin.2_00088	2136	dcp	3.4.15.5	COG0339	Dipeptidyl carboxypeptidase	gnl|IGB|bin.2_1	Bacteria	Pseudomonadota	Gammaproteobacteria	Alteromonadales	Pseudoalteromonadaceae
bin.65_00237	366	dcp_1	3.4.15.5	COG0339	Dipeptidyl carboxypeptidase	gnl|IGB|bin.65_2	Bacteria	Pseudomonadota	Gammaproteobacteria	Alteromonadales	Pseudoalteromonadaceae
bin.65_00238	837	dcp_2	3.4.15.5	COG0339	Dipeptidyl carboxypeptidase	gnl|IGB|bin.65_2	Bacteria	Pseudomonadota	Gammaproteobacteria	Alteromonadales	Pseudoalteromonadaceae
bin.65_01099	1743	dcp_3	3.4.15.5	COG0339	Dipeptidyl carboxypeptidase	gnl|IGB|bin.65_23	Bacteria	Pseudomonadota	Gammaproteobacteria	Alteromonadales	Pseudoalteromonadaceae	Pseudoalteromonas	Pseudoalteromonas sp. LC2018020214
bin.104_00251	420	dacC	3.4.16.4	COG1686	D-alanyl-D-alanine carboxypeptidase DacC	gnl|IGB|bin.104_1	Bacteria	Pseudomonadota	Gammaproteobacteria	Alteromonadales	Pseudoalteromonadaceae
bin.104_00252	627	dacA	3.4.16.4	COG1686	D-alanyl-D-alanine carboxypeptidase DacA	gnl|IGB|bin.104_1	Bacteria	Pseudomonadota	Gammaproteobacteria	Alteromonadales	Pseudoalteromonadaceae
bin.104_00256	240	mrdA_1	3.4.16.4		Peptidoglycan D,D-transpeptidase MrdA	gnl|IGB|bin.104_1	Bacteria	Pseudomonadota	Gammaproteobacteria	Alteromonadales	Pseudoalteromonadaceae
bin.104_00257	1710	mrdA_2	3.4.16.4	COG0768	Peptidoglycan D,D-transpeptidase MrdA	gnl|IGB|bin.104_1	Bacteria	Pseudomonadota	Gammaproteobacteria	Alteromonadales	Pseudoalteromonadaceae
bin.104_00872	1806	ftsI	3.4.16.4	COG0768	Peptidoglycan D,D-transpeptidase FtsI	gnl|IGB|bin.104_2	Bacteria	Pseudomonadota	Gammaproteobacteria	Alteromonadales	Pseudoalteromonadaceae
bin.106_00961	333	ftsI_1	3.4.16.4	COG0768	Peptidoglycan D,D-transpeptidase FtsI	gnl|IGB|bin.106_8	Bacteria	Pseudomonadota	Gammaproteobacteria	Alteromonadales	Pseudoalteromonadaceae
bin.106_00962	621	ftsI_2	3.4.16.4	COG0768	Peptidoglycan D,D-transpeptidase FtsI	gnl|IGB|bin.106_8	Bacteria	Pseudomonadota	Gammaproteobacteria	Alteromonadales	Pseudoalteromonadaceae
bin.106_00963	831	ftsI_3	3.4.16.4	COG0768	Peptidoglycan D,D-transpeptidase FtsI	gnl|IGB|bin.106_8	Bacteria	Pseudomonadota	Gammaproteobacteria	Alteromonadales	Pseudoalteromonadaceae
bin.106_01480	1758	ftsI_4	3.4.16.4	COG0768	Peptidoglycan D,D-transpeptidase FtsI	gnl|IGB|bin.106_14	Bacteria	Pseudomonadota	Gammaproteobacteria	Alteromonadales	Pseudoalteromonadaceae	Pseudoalteromonas
bin.106_02258	1869	mrdA_1	3.4.16.4	COG0768	Peptidoglycan D,D-transpeptidase MrdA	gnl|IGB|bin.106_32	Bacteria	Pseudomonadota	Gammaproteobacteria	Alteromonadales	Pseudoalteromonadaceae	Pseudoalteromonas
bin.106_02288	315	mrdA_2	3.4.16.4	COG0768	Peptidoglycan D,D-transpeptidase MrdA	gnl|IGB|bin.106_33	Bacteria	Pseudomonadota	Gammaproteobacteria	Alteromonadales	Pseudoalteromonadaceae	Pseudoalteromonas
bin.106_02289	1548	mrdA_3	3.4.16.4	COG0768	Peptidoglycan D,D-transpeptidase MrdA	gnl|IGB|bin.106_33	Bacteria	Pseudomonadota	Gammaproteobacteria	Alteromonadales	Pseudoalteromonadaceae	Pseudoalteromonas
bin.108_00674	930	dacA	3.4.16.4	COG1686	D-alanyl-D-alanine carboxypeptidase DacA	gnl|IGB|bin.108_2	Bacteria	Pseudomonadota	Gammaproteobacteria	Alteromonadales	Pseudoalteromonadaceae
bin.113_01900	1818	ftsI	3.4.16.4	COG0768	Peptidoglycan D,D-transpeptidase FtsI	gnl|IGB|bin.113_44	Bacteria	Pseudomonadota	Gammaproteobacteria	Alteromonadales	Pseudoalteromonadaceae	Pseudoalteromonas
bin.113_02303	1662	yfeW	3.4.16.4		Putative D-alanyl-D-alanine carboxypeptidase	gnl|IGB|bin.113_66	Bacteria	Pseudomonadota	Gammaproteobacteria	Alteromonadales	Pseudoalteromonadaceae	Pseudoalteromonas
bin.127_00862	1659	yfeW	3.4.16.4		Putative D-alanyl-D-alanine carboxypeptidase	gnl|IGB|bin.127_7	Bacteria	Pseudomonadota	Gammaproteobacteria	Alteromonadales	Pseudoalteromonadaceae
bin.127_04277	1818	ftsI_2	3.4.16.4	COG0768	Peptidoglycan D,D-transpeptidase FtsI	gnl|IGB|bin.127_103	Bacteria	Pseudomonadota	Gammaproteobacteria	Alteromonadales	Pseudoalteromonadaceae	Pseudoalteromonas
bin.127_04351	975	mrdA_1	3.4.16.4	COG0768	Peptidoglycan D,D-transpeptidase MrdA	gnl|IGB|bin.127_107	Bacteria	Pseudomonadota	Gammaproteobacteria	Alteromonadales	Pseudoalteromonadaceae	Pseudoalteromonas
bin.127_04352	759	mrdA_2	3.4.16.4	COG0768	Peptidoglycan D,D-transpeptidase MrdA	gnl|IGB|bin.127_107	Bacteria	Pseudomonadota	Gammaproteobacteria	Alteromonadales	Pseudoalteromonadaceae	Pseudoalteromonas
bin.2_00793	876	ftsI_1	3.4.16.4	COG0768	Peptidoglycan D,D-transpeptidase FtsI	gnl|IGB|bin.2_12	Bacteria	Pseudomonadota	Gammaproteobacteria	Alteromonadales	Pseudoalteromonadaceae	Pseudoalteromonas
bin.2_00794	960	ftsI_2	3.4.16.4	COG0768	Peptidoglycan D,D-transpeptidase FtsI	gnl|IGB|bin.2_12	Bacteria	Pseudomonadota	Gammaproteobacteria	Alteromonadales	Pseudoalteromonadaceae	Pseudoalteromonas
bin.2_01179	1167	dacA	3.4.16.4	COG1686	D-alanyl-D-alanine carboxypeptidase DacA	gnl|IGB|bin.2_20	Bacteria	Pseudomonadota	Gammaproteobacteria	Alteromonadales	Pseudoalteromonadaceae	Pseudoalteromonas
bin.2_01183	1869	mrdA	3.4.16.4	COG0768	Peptidoglycan D,D-transpeptidase MrdA	gnl|IGB|bin.2_20	Bacteria	Pseudomonadota	Gammaproteobacteria	Alteromonadales	Pseudoalteromonadaceae	Pseudoalteromonas
bin.2_02012	1662	yfeW	3.4.16.4		Putative D-alanyl-D-alanine carboxypeptidase	gnl|IGB|bin.2_54	Bacteria	Pseudomonadota	Gammaproteobacteria	Alteromonadales	Pseudoalteromonadaceae	Pseudoalteromonas
bin.20_00125	1542	yfeW	3.4.16.4		Putative D-alanyl-D-alanine carboxypeptidase	gnl|IGB|bin.20_2	Bacteria	Pseudomonadota	Gammaproteobacteria	Alteromonadales	Pseudoalteromonadaceae
bin.28_00353	1818	ftsI	3.4.16.4	COG0768	Peptidoglycan D,D-transpeptidase FtsI	gnl|IGB|bin.28_4	Bacteria	Pseudomonadota	Gammaproteobacteria	Alteromonadales	Pseudoalteromonadaceae	Pseudoalteromonas
bin.31_00214	1869	mrdA	3.4.16.4	COG0768	Peptidoglycan D,D-transpeptidase MrdA	gnl|IGB|bin.31_5	Bacteria	Pseudomonadota	Gammaproteobacteria	Alteromonadales	Pseudoalteromonadaceae	Pseudoalteromonas
bin.58_00734	1167	dacA	3.4.16.4	COG1686	D-alanyl-D-alanine carboxypeptidase DacA	gnl|IGB|bin.58_9	Bacteria	Pseudomonadota	Gammaproteobacteria	Alteromonadales	Pseudoalteromonadaceae	Pseudoalteromonas
bin.58_00739	1881	mrdA	3.4.16.4	COG0768	Peptidoglycan D,D-transpeptidase MrdA	gnl|IGB|bin.58_9	Bacteria	Pseudomonadota	Gammaproteobacteria	Alteromonadales	Pseudoalteromonadaceae	Pseudoalteromonas
bin.65_01311	1818	ftsI	3.4.16.4	COG0768	Peptidoglycan D,D-transpeptidase FtsI	gnl|IGB|bin.65_36	Bacteria	Pseudomonadota	Gammaproteobacteria	Alteromonadales	Pseudoalteromonadaceae	Pseudoalteromonas
bin.81_00136	1818	ftsI	3.4.16.4	COG0768	Peptidoglycan D,D-transpeptidase FtsI	gnl|IGB|bin.81_2	Bacteria	Pseudomonadota	Gammaproteobacteria	Alteromonadales	Pseudoalteromonadaceae
bin.96_10561	1815	ftsI	3.4.16.4	COG0768	Peptidoglycan D,D-transpeptidase FtsI	gnl|IGB|bin.96_264	Bacteria	Pseudomonadota	Gammaproteobacteria	Alteromonadales	Pseudoalteromonadaceae	Pseudoalteromonas
bin.127_03948	1314	cpg2_1	3.4.17.11		Carboxypeptidase G2	gnl|IGB|bin.127_87	Bacteria	Pseudomonadota	Gammaproteobacteria	Alteromonadales	Pseudoalteromonadaceae	Pseudoalteromonas
bin.127_04978	1314	cpg2_2	3.4.17.11		Carboxypeptidase G2	gnl|IGB|bin.127_146	Bacteria	Pseudomonadota	Gammaproteobacteria	Alteromonadales	Pseudoalteromonadaceae	Pseudoalteromonas
bin.106_01905	789	iadA	3.4.19.-		Isoaspartyl dipeptidase	gnl|IGB|bin.106_22	Bacteria	Pseudomonadota	Gammaproteobacteria	Alteromonadales	Pseudoalteromonadaceae	Pseudoalteromonas
bin.58_00708	612	iadA	3.4.19.-		Isoaspartyl dipeptidase	gnl|IGB|bin.58_8	Bacteria	Pseudomonadota	Gammaproteobacteria	Alteromonadales	Pseudoalteromonadaceae	Pseudoalteromonas
bin.10_00274	1779	ggt	3.4.19.13	COG0405	Glutathione hydrolase proenzyme	gnl|IGB|bin.10_5	Bacteria	Pseudomonadota	Gammaproteobacteria	Alteromonadales	Pseudoalteromonadaceae	Pseudoalteromonas
bin.104_00474	1743	ggt	3.4.19.13	COG0405	Glutathione hydrolase proenzyme	gnl|IGB|bin.104_1	Bacteria	Pseudomonadota	Gammaproteobacteria	Alteromonadales	Pseudoalteromonadaceae
bin.106_01727	1779	ggt	3.4.19.13	COG0405	Glutathione hydrolase proenzyme	gnl|IGB|bin.106_19	Bacteria	Pseudomonadota	Gammaproteobacteria	Alteromonadales	Pseudoalteromonadaceae	Pseudoalteromonas
bin.127_03744	1662	ggt	3.4.19.13	COG0405	Glutathione hydrolase proenzyme	gnl|IGB|bin.127_78	Bacteria	Pseudomonadota	Gammaproteobacteria	Alteromonadales	Pseudoalteromonadaceae	Pseudoalteromonas
bin.146_00174	1779	ggt	3.4.19.13	COG0405	Glutathione hydrolase proenzyme	gnl|IGB|bin.146_1	Bacteria	Pseudomonadota	Gammaproteobacteria	Alteromonadales	Pseudoalteromonadaceae
bin.2_01601	1779	ggt	3.4.19.13	COG0405	Glutathione hydrolase proenzyme	gnl|IGB|bin.2_33	Bacteria	Pseudomonadota	Gammaproteobacteria	Alteromonadales	Pseudoalteromonadaceae	Pseudoalteromonas
bin.29_00314	1779	ggt	3.4.19.13	COG0405	Glutathione hydrolase proenzyme	gnl|IGB|bin.29_1	Bacteria	Pseudomonadota	Gammaproteobacteria	Alteromonadales	Pseudoalteromonadaceae
bin.3_00406	1779	ggt	3.4.19.13	COG0405	Glutathione hydrolase proenzyme	gnl|IGB|bin.3_48	Bacteria	Pseudomonadota	Gammaproteobacteria	Alteromonadales	Pseudoalteromonadaceae	Pseudoalteromonas
bin.76_00913	1632	ggt	3.4.19.13	COG0405	Glutathione hydrolase proenzyme	gnl|IGB|bin.76_14	Bacteria	Pseudomonadota	Gammaproteobacteria	Alteromonadales	Pseudoalteromonadaceae	Pseudoalteromonas
bin.113_02305	1161	pcp	3.4.19.3		Pyrrolidone-carboxylate peptidase	gnl|IGB|bin.113_66	Bacteria	Pseudomonadota	Gammaproteobacteria	Alteromonadales	Pseudoalteromonadaceae	Pseudoalteromonas
bin.127_02195	1149	pcp_1	3.4.19.3		Pyrrolidone-carboxylate peptidase	gnl|IGB|bin.127_31	Bacteria	Pseudomonadota	Gammaproteobacteria	Alteromonadales	Pseudoalteromonadaceae	Pseudoalteromonas
bin.127_02634	1149	pcp_2	3.4.19.3		Pyrrolidone-carboxylate peptidase	gnl|IGB|bin.127_42	Bacteria	Pseudomonadota	Gammaproteobacteria	Alteromonadales	Pseudoalteromonadaceae	Pseudoalteromonas
bin.127_03381	648	pcp_3	3.4.19.3	COG2039	Pyrrolidone-carboxylate peptidase	gnl|IGB|bin.127_65	Bacteria	Pseudomonadota	Gammaproteobacteria	Alteromonadales	Pseudoalteromonadaceae	Pseudoalteromonas
bin.153_07969	669	pcp	3.4.19.3	COG2039	Pyrrolidone-carboxylate peptidase	gnl|IGB|bin.153_159	Bacteria	Pseudomonadota	Gammaproteobacteria	Alteromonadales	Pseudoalteromonadaceae	Pseudoalteromonas
bin.2_00475	648	pcp	3.4.19.3	COG2039	Pyrrolidone-carboxylate peptidase	gnl|IGB|bin.2_6	Bacteria	Pseudomonadota	Gammaproteobacteria	Alteromonadales	Pseudoalteromonadaceae
bin.28_00747	669	pcp	3.4.19.3	COG2039	Pyrrolidone-carboxylate peptidase	gnl|IGB|bin.28_13	Bacteria	Pseudomonadota	Gammaproteobacteria	Alteromonadales	Pseudoalteromonadaceae	Pseudoalteromonas
bin.53_02906	1149	pcp	3.4.19.3		Pyrrolidone-carboxylate peptidase	gnl|IGB|bin.53_28	Bacteria	Pseudomonadota	Gammaproteobacteria	Alteromonadales	Pseudoalteromonadaceae	Pseudoalteromonas
bin.58_00638	1158	pcp	3.4.19.3		Pyrrolidone-carboxylate peptidase	gnl|IGB|bin.58_7	Bacteria	Pseudomonadota	Gammaproteobacteria	Alteromonadales	Pseudoalteromonadaceae	Pseudoalteromonas
bin.79_00250	1149	pcp	3.4.19.3		Pyrrolidone-carboxylate peptidase	gnl|IGB|bin.79_13	Bacteria	Pseudomonadota	Gammaproteobacteria	Alteromonadales	Pseudoalteromonadaceae	Pseudoalteromonas
bin.113_01650	1017	iaaA	3.4.19.5	COG1446	Isoaspartyl peptidase	gnl|IGB|bin.113_34	Bacteria	Pseudomonadota	Gammaproteobacteria	Alteromonadales	Pseudoalteromonadaceae	Pseudoalteromonas
bin.127_01615	1032	iaaA_1	3.4.19.5	COG1446	Isoaspartyl peptidase	gnl|IGB|bin.127_19	Bacteria	Pseudomonadota	Gammaproteobacteria	Alteromonadales	Pseudoalteromonadaceae
bin.127_03241	705	iaaA_2	3.4.19.5	COG1446	Isoaspartyl peptidase	gnl|IGB|bin.127_60	Bacteria	Pseudomonadota	Gammaproteobacteria	Alteromonadales	Pseudoalteromonadaceae	Pseudoalteromonas
bin.127_03543	1032	iaaA_3	3.4.19.5	COG1446	Isoaspartyl peptidase	gnl|IGB|bin.127_71	Bacteria	Pseudomonadota	Gammaproteobacteria	Alteromonadales	Pseudoalteromonadaceae	Pseudoalteromonas
bin.2_02971	417	iaaA	3.4.19.5	COG1446	Isoaspartyl peptidase	gnl|IGB|bin.2_160	Bacteria	Pseudomonadota	Gammaproteobacteria	Alteromonadales	Pseudoalteromonadaceae	Pseudoalteromonas
bin.22_00013	1035	iaaA	3.4.19.5	COG1446	Isoaspartyl peptidase	gnl|IGB|bin.22_1	Bacteria	Pseudomonadota	Gammaproteobacteria	Alteromonadales	Pseudoalteromonadaceae
bin.28_00174	1035	iaaA	3.4.19.5	COG1446	Isoaspartyl peptidase	gnl|IGB|bin.28_1	Bacteria	Pseudomonadota	Gammaproteobacteria	Alteromonadales	Pseudoalteromonadaceae
bin.72_00628	1032	iaaA	3.4.19.5	COG1446	Isoaspartyl peptidase	gnl|IGB|bin.72_20	Bacteria	Pseudomonadota	Gammaproteobacteria	Alteromonadales	Pseudoalteromonadaceae	Pseudoalteromonas
bin.79_00188	1032	iaaA	3.4.19.5	COG1446	Isoaspartyl peptidase	gnl|IGB|bin.79_8	Bacteria	Pseudomonadota	Gammaproteobacteria	Alteromonadales	Pseudoalteromonadaceae	Pseudoalteromonas	Pseudoalteromonas aliena
bin.1_04334	1344	vpr	3.4.21.-	COG1404	Minor extracellular protease vpr	gnl|IGB|bin.1_174	Bacteria	Pseudomonadota	Gammaproteobacteria	Alteromonadales	Pseudoalteromonadaceae	Pseudoalteromonas	Pseudoalteromonas distincta
bin.104_00209	1866	sppA	3.4.21.-	COG0616	Protease 4	gnl|IGB|bin.104_1	Bacteria	Pseudomonadota	Gammaproteobacteria	Alteromonadales	Pseudoalteromonadaceae
bin.104_00354	486	sohB_1	3.4.21.-	COG0616	putative protease SohB	gnl|IGB|bin.104_1	Bacteria	Pseudomonadota	Gammaproteobacteria	Alteromonadales	Pseudoalteromonadaceae
bin.104_00355	384	sohB_2	3.4.21.-	COG0616	putative protease SohB	gnl|IGB|bin.104_1	Bacteria	Pseudomonadota	Gammaproteobacteria	Alteromonadales	Pseudoalteromonadaceae
bin.113_02342	1866	sppA	3.4.21.-	COG0616	Protease 4	gnl|IGB|bin.113_69	Bacteria	Pseudomonadota	Gammaproteobacteria	Alteromonadales	Pseudoalteromonadaceae	Pseudoalteromonas
bin.12_00104	654	bprV	3.4.21.-	COG1404	Extracellular basic protease	gnl|IGB|bin.12_1	Bacteria	Pseudomonadota	Gammaproteobacteria	Alteromonadales	Pseudoalteromonadaceae
bin.127_03151	279	umuD_1	3.4.21.-	COG1974	Protein UmuD	gnl|IGB|bin.127_57	Bacteria	Pseudomonadota	Gammaproteobacteria	Alteromonadales	Pseudoalteromonadaceae	Pseudoalteromonas
bin.127_04514	414	umuD_2	3.4.21.-	COG1974	Protein UmuD	gnl|IGB|bin.127_116	Bacteria	Pseudomonadota	Gammaproteobacteria	Alteromonadales	Pseudoalteromonadaceae	Pseudoalteromonas
bin.127_04659	414	umuD_3	3.4.21.-	COG1974	Protein UmuD	gnl|IGB|bin.127_124	Bacteria	Pseudomonadota	Gammaproteobacteria	Alteromonadales	Pseudoalteromonadaceae
bin.127_05109	987	vpr	3.4.21.-	COG1404	Minor extracellular protease vpr	gnl|IGB|bin.127_156	Bacteria	Pseudomonadota	Gammaproteobacteria	Alteromonadales	Pseudoalteromonadaceae
bin.127_05252	720	sohB	3.4.21.-	COG0616	putative protease SohB	gnl|IGB|bin.127_169	Bacteria	Pseudomonadota	Gammaproteobacteria	Alteromonadales	Pseudoalteromonadaceae	Pseudoalteromonas
bin.127_05472	1866	sppA	3.4.21.-	COG0616	Protease 4	gnl|IGB|bin.127_190	Bacteria	Pseudomonadota	Gammaproteobacteria	Alteromonadales	Pseudoalteromonadaceae	Pseudoalteromonas
bin.135_00240	2067	tri1	3.4.21.-	COG0793	Tricorn protease	gnl|IGB|bin.135_1	Bacteria	Pseudomonadota	Gammaproteobacteria	Alteromonadales	Pseudoalteromonadaceae
bin.135_00425	414	umuD	3.4.21.-	COG1974	Protein UmuD	gnl|IGB|bin.135_2	Bacteria	Pseudomonadota	Gammaproteobacteria	Alteromonadales	Pseudoalteromonadaceae
bin.153_05352	426	umuD_5	3.4.21.-	COG1974	Protein UmuD	gnl|IGB|bin.153_77	Bacteria	Pseudomonadota	Gammaproteobacteria	Alteromonadales	Pseudoalteromonadaceae
bin.153_05723	1020	sohB_1	3.4.21.-	COG0616	putative protease SohB	gnl|IGB|bin.153_86	Bacteria	Pseudomonadota	Gammaproteobacteria	Alteromonadales	Pseudoalteromonadaceae	Pseudoalteromonas
bin.2_00441	1842	sppA	3.4.21.-	COG0616	Protease 4	gnl|IGB|bin.2_6	Bacteria	Pseudomonadota	Gammaproteobacteria	Alteromonadales	Pseudoalteromonadaceae
bin.2_01196	3243	tri1	3.4.21.-	COG0793	Tricorn protease	gnl|IGB|bin.2_20	Bacteria	Pseudomonadota	Gammaproteobacteria	Alteromonadales	Pseudoalteromonadaceae	Pseudoalteromonas
bin.2_01978	414	umuD	3.4.21.-	COG1974	Protein UmuD	gnl|IGB|bin.2_53	Bacteria	Pseudomonadota	Gammaproteobacteria	Alteromonadales	Pseudoalteromonadaceae	Pseudoalteromonas
bin.28_00827	414	umuD	3.4.21.-	COG1974	Protein UmuD	gnl|IGB|bin.28_16	Bacteria	Pseudomonadota	Gammaproteobacteria	Alteromonadales	Pseudoalteromonadaceae	Pseudoalteromonas
bin.29_00048	780	sohB	3.4.21.-	COG0616	putative protease SohB	gnl|IGB|bin.29_1	Bacteria	Pseudomonadota	Gammaproteobacteria	Alteromonadales	Pseudoalteromonadaceae
bin.29_00156	1866	sppA	3.4.21.-	COG0616	Protease 4	gnl|IGB|bin.29_1	Bacteria	Pseudomonadota	Gammaproteobacteria	Alteromonadales	Pseudoalteromonadaceae
bin.29_00547	414	umuD	3.4.21.-	COG1974	Protein UmuD	gnl|IGB|bin.29_2	Bacteria	Pseudomonadota	Gammaproteobacteria	Alteromonadales	Pseudoalteromonadaceae
bin.3_00344	999		3.4.21.-		Thermophilic serine proteinase	gnl|IGB|bin.3_36	Bacteria	Pseudomonadota	Gammaproteobacteria	Alteromonadales	Pseudoalteromonadaceae	Pseudoalteromonas
bin.58_00166	1362		3.4.21.-		Thermophilic serine proteinase	gnl|IGB|bin.58_2	Bacteria	Pseudomonadota	Gammaproteobacteria	Alteromonadales	Pseudoalteromonadaceae
bin.65_00811	1017	sohB	3.4.21.-	COG0616	putative protease SohB	gnl|IGB|bin.65_12	Bacteria	Pseudomonadota	Gammaproteobacteria	Alteromonadales	Pseudoalteromonadaceae	Pseudoalteromonas
bin.65_01134	1866	sppA	3.4.21.-	COG0616	Protease 4	gnl|IGB|bin.65_24	Bacteria	Pseudomonadota	Gammaproteobacteria	Alteromonadales	Pseudoalteromonadaceae	Pseudoalteromonas
bin.72_00320	279	umuD_1	3.4.21.-	COG1974	Protein UmuD	gnl|IGB|bin.72_7	Bacteria	Pseudomonadota	Gammaproteobacteria	Alteromonadales	Pseudoalteromonadaceae	Pseudoalteromonas
bin.72_00406	414	umuD_2	3.4.21.-	COG1974	Protein UmuD	gnl|IGB|bin.72_10	Bacteria	Pseudomonadota	Gammaproteobacteria	Alteromonadales	Pseudoalteromonadaceae	Pseudoalteromonas
bin.76_00316	1191	tri1_1	3.4.21.-	COG0793	Tricorn protease	gnl|IGB|bin.76_3	Bacteria	Pseudomonadota	Gammaproteobacteria	Alteromonadales	Pseudoalteromonadaceae
bin.76_00317	1758	tri1_2	3.4.21.-	COG0793	Tricorn protease	gnl|IGB|bin.76_3	Bacteria	Pseudomonadota	Gammaproteobacteria	Alteromonadales	Pseudoalteromonadaceae
bin.96_02195	375	umuD_1	3.4.21.-	COG1974	Protein UmuD	gnl|IGB|bin.96_18	Bacteria	Pseudomonadota	Gammaproteobacteria	Alteromonadales	Pseudoalteromonadaceae
bin.96_08114	1866	sppA	3.4.21.-	COG0616	Protease 4	gnl|IGB|bin.96_146	Bacteria	Pseudomonadota	Gammaproteobacteria	Alteromonadales	Pseudoalteromonadaceae	Pseudoalteromonas
bin.10_00178	2025	prc	3.4.21.102	COG0793	Tail-specific protease	gnl|IGB|bin.10_3	Bacteria	Pseudomonadota	Gammaproteobacteria	Alteromonadales	Pseudoalteromonadaceae	Pseudoalteromonas
bin.104_00498	1173	prc_1	3.4.21.102	COG0793	Tail-specific protease	gnl|IGB|bin.104_1	Bacteria	Pseudomonadota	Gammaproteobacteria	Alteromonadales	Pseudoalteromonadaceae
bin.104_00499	306	prc_2	3.4.21.102	COG0793	Tail-specific protease	gnl|IGB|bin.104_1	Bacteria	Pseudomonadota	Gammaproteobacteria	Alteromonadales	Pseudoalteromonadaceae
bin.113_00449	1929	prc	3.4.21.102	COG0793	Tail-specific protease	gnl|IGB|bin.113_5	Bacteria	Pseudomonadota	Gammaproteobacteria	Alteromonadales	Pseudoalteromonadaceae
bin.146_00059	2025	prc	3.4.21.102	COG0793	Tail-specific protease	gnl|IGB|bin.146_1	Bacteria	Pseudomonadota	Gammaproteobacteria	Alteromonadales	Pseudoalteromonadaceae
bin.2_01466	2025	prc	3.4.21.102	COG0793	Tail-specific protease	gnl|IGB|bin.2_28	Bacteria	Pseudomonadota	Gammaproteobacteria	Alteromonadales	Pseudoalteromonadaceae	Pseudoalteromonas
bin.28_00679	2025	prc	3.4.21.102	COG0793	Tail-specific protease	gnl|IGB|bin.28_10	Bacteria	Pseudomonadota	Gammaproteobacteria	Alteromonadales	Pseudoalteromonadaceae	Pseudoalteromonas
bin.65_00135	2025	prc	3.4.21.102	COG0793	Tail-specific protease	gnl|IGB|bin.65_1	Bacteria	Pseudomonadota	Gammaproteobacteria	Alteromonadales	Pseudoalteromonadaceae
bin.65_01150	645	ctpB	3.4.21.102	COG0793	Carboxy-terminal processing protease CtpB	gnl|IGB|bin.65_25	Bacteria	Pseudomonadota	Gammaproteobacteria	Alteromonadales	Pseudoalteromonadaceae	Pseudoalteromonas
bin.76_00030	2025	prc	3.4.21.102	COG0793	Tail-specific protease	gnl|IGB|bin.76_1	Bacteria	Pseudomonadota	Gammaproteobacteria	Alteromonadales	Pseudoalteromonadaceae
bin.106_00614	450	glpG_1	3.4.21.105	COG0705	Rhomboid protease GlpG	gnl|IGB|bin.106_4	Bacteria	Pseudomonadota	Gammaproteobacteria	Alteromonadales	Pseudoalteromonadaceae
bin.106_00615	279	glpG_2	3.4.21.105	COG0705	Rhomboid protease GlpG	gnl|IGB|bin.106_4	Bacteria	Pseudomonadota	Gammaproteobacteria	Alteromonadales	Pseudoalteromonadaceae
bin.113_01720	825	glpG	3.4.21.105	COG0705	Rhomboid protease GlpG	gnl|IGB|bin.113_36	Bacteria	Pseudomonadota	Gammaproteobacteria	Alteromonadales	Pseudoalteromonadaceae
bin.127_01433	825	glpG_1	3.4.21.105	COG0705	Rhomboid protease GlpG	gnl|IGB|bin.127_16	Bacteria	Pseudomonadota	Gammaproteobacteria	Alteromonadales	Pseudoalteromonadaceae	Pseudoalteromonas
bin.127_02413	819	glpG_2	3.4.21.105	COG0705	Rhomboid protease GlpG	gnl|IGB|bin.127_36	Bacteria	Pseudomonadota	Gammaproteobacteria	Alteromonadales	Pseudoalteromonadaceae	Pseudoalteromonas
bin.127_04486	669	gluP	3.4.21.105	COG0705	Rhomboid protease GluP	gnl|IGB|bin.127_114	Bacteria	Pseudomonadota	Gammaproteobacteria	Alteromonadales	Pseudoalteromonadaceae	Pseudoalteromonas
bin.2_02553	825	glpG	3.4.21.105	COG0705	Rhomboid protease GlpG	gnl|IGB|bin.2_99	Bacteria	Pseudomonadota	Gammaproteobacteria	Alteromonadales	Pseudoalteromonadaceae	Pseudoalteromonas
bin.3_00194	1134	glpG	3.4.21.105		Rhomboid protease GlpG	gnl|IGB|bin.3_17	Bacteria	Pseudomonadota	Gammaproteobacteria	Alteromonadales	Pseudoalteromonadaceae	Pseudoalteromonas
bin.62_00227	960	glpG	3.4.21.105		Rhomboid protease GlpG	gnl|IGB|bin.62_9	Bacteria	Pseudomonadota	Gammaproteobacteria	Alteromonadales	Pseudoalteromonadaceae	Pseudoalteromonas
bin.65_00362	819	glpG	3.4.21.105	COG0705	Rhomboid protease GlpG	gnl|IGB|bin.65_4	Bacteria	Pseudomonadota	Gammaproteobacteria	Alteromonadales	Pseudoalteromonadaceae	Pseudoalteromonas
bin.76_00152	822	glpG	3.4.21.105	COG0705	Rhomboid protease GlpG	gnl|IGB|bin.76_2	Bacteria	Pseudomonadota	Gammaproteobacteria	Alteromonadales	Pseudoalteromonadaceae
bin.96_05213	534	glpG_2	3.4.21.105		Rhomboid protease GlpG	gnl|IGB|bin.96_67	Bacteria	Pseudomonadota	Gammaproteobacteria	Alteromonadales	Pseudoalteromonadaceae	Pseudoalteromonas
bin.106_01001	1047	degP	3.4.21.107	COG0265	Periplasmic serine endoprotease DegP	gnl|IGB|bin.106_8	Bacteria	Pseudomonadota	Gammaproteobacteria	Alteromonadales	Pseudoalteromonadaceae
bin.106_01003	1146	degS_1	3.4.21.107	COG0265	Serine endoprotease DegS	gnl|IGB|bin.106_8	Bacteria	Pseudomonadota	Gammaproteobacteria	Alteromonadales	Pseudoalteromonadaceae
bin.106_02056	1353	degQ	3.4.21.107	COG0265	Periplasmic pH-dependent serine endoprotease DegQ	gnl|IGB|bin.106_26	Bacteria	Pseudomonadota	Gammaproteobacteria	Alteromonadales	Pseudoalteromonadaceae
bin.106_02057	648	degS_2	3.4.21.107	COG0265	Serine endoprotease DegS	gnl|IGB|bin.106_26	Bacteria	Pseudomonadota	Gammaproteobacteria	Alteromonadales	Pseudoalteromonadaceae
bin.113_01673	1353	degQ	3.4.21.107	COG0265	Periplasmic pH-dependent serine endoprotease DegQ	gnl|IGB|bin.113_35	Bacteria	Pseudomonadota	Gammaproteobacteria	Alteromonadales	Pseudoalteromonadaceae	Pseudoalteromonas
bin.113_01674	1143	degS	3.4.21.107	COG0265	Serine endoprotease DegS	gnl|IGB|bin.113_35	Bacteria	Pseudomonadota	Gammaproteobacteria	Alteromonadales	Pseudoalteromonadaceae	Pseudoalteromonas
bin.125_00206	360	degQ_1	3.4.21.107	COG0265	Periplasmic pH-dependent serine endoprotease DegQ	gnl|IGB|bin.125_1	Bacteria	Pseudomonadota	Gammaproteobacteria	Alteromonadales	Pseudoalteromonadaceae
bin.125_00207	834	degP	3.4.21.107	COG0265	Periplasmic serine endoprotease DegP	gnl|IGB|bin.125_1	Bacteria	Pseudomonadota	Gammaproteobacteria	Alteromonadales	Pseudoalteromonadaceae
bin.125_00208	792	degS	3.4.21.107	COG0265	Serine endoprotease DegS	gnl|IGB|bin.125_1	Bacteria	Pseudomonadota	Gammaproteobacteria	Alteromonadales	Pseudoalteromonadaceae
bin.125_00284	294	degQ_2	3.4.21.107	COG0265	Periplasmic pH-dependent serine endoprotease DegQ	gnl|IGB|bin.125_1	Bacteria	Pseudomonadota	Gammaproteobacteria	Alteromonadales	Pseudoalteromonadaceae
bin.2_01066	1143	degS	3.4.21.107	COG0265	Serine endoprotease DegS	gnl|IGB|bin.2_17	Bacteria	Pseudomonadota	Gammaproteobacteria	Alteromonadales	Pseudoalteromonadaceae	Pseudoalteromonas
bin.2_01067	1353	degQ	3.4.21.107	COG0265	Periplasmic pH-dependent serine endoprotease DegQ	gnl|IGB|bin.2_17	Bacteria	Pseudomonadota	Gammaproteobacteria	Alteromonadales	Pseudoalteromonadaceae	Pseudoalteromonas
bin.23_00183	462	degQ_1	3.4.21.107	COG0265	Periplasmic pH-dependent serine endoprotease DegQ	gnl|IGB|bin.23_3	Bacteria	Pseudomonadota	Gammaproteobacteria	Alteromonadales	Pseudoalteromonadaceae
bin.23_00184	618	degQ_2	3.4.21.107	COG0265	Periplasmic pH-dependent serine endoprotease DegQ	gnl|IGB|bin.23_3	Bacteria	Pseudomonadota	Gammaproteobacteria	Alteromonadales	Pseudoalteromonadaceae
bin.23_00185	1083	degS	3.4.21.107	COG0265	Serine endoprotease DegS	gnl|IGB|bin.23_3	Bacteria	Pseudomonadota	Gammaproteobacteria	Alteromonadales	Pseudoalteromonadaceae
bin.65_01246	1353	degQ	3.4.21.107	COG0265	Periplasmic pH-dependent serine endoprotease DegQ	gnl|IGB|bin.65_31	Bacteria	Pseudomonadota	Gammaproteobacteria	Alteromonadales	Pseudoalteromonadaceae	Pseudoalteromonas
bin.65_01247	1146	degS	3.4.21.107	COG0265	Serine endoprotease DegS	gnl|IGB|bin.65_31	Bacteria	Pseudomonadota	Gammaproteobacteria	Alteromonadales	Pseudoalteromonadaceae	Pseudoalteromonas
bin.96_09208	1350	degQ	3.4.21.107	COG0265	Periplasmic pH-dependent serine endoprotease DegQ	gnl|IGB|bin.96_191	Bacteria	Pseudomonadota	Gammaproteobacteria	Alteromonadales	Pseudoalteromonadaceae	Pseudoalteromonas
bin.96_09209	1146	degS	3.4.21.107	COG0265	Serine endoprotease DegS	gnl|IGB|bin.96_191	Bacteria	Pseudomonadota	Gammaproteobacteria	Alteromonadales	Pseudoalteromonadaceae	Pseudoalteromonas
bin.113_01341	2157		3.4.21.26		Prolyl endopeptidase	gnl|IGB|bin.113_24	Bacteria	Pseudomonadota	Gammaproteobacteria	Alteromonadales	Pseudoalteromonadaceae	Pseudoalteromonas
bin.2_00402	2157		3.4.21.26		Prolyl endopeptidase	gnl|IGB|bin.2_5	Bacteria	Pseudomonadota	Gammaproteobacteria	Alteromonadales	Pseudoalteromonadaceae	Pseudoalteromonas
bin.72_00632	2157		3.4.21.26		Prolyl endopeptidase	gnl|IGB|bin.72_21	Bacteria	Pseudomonadota	Gammaproteobacteria	Alteromonadales	Pseudoalteromonadaceae	Pseudoalteromonas	Pseudoalteromonas distincta
bin.76_00106	702		3.4.21.26		Prolyl endopeptidase	gnl|IGB|bin.76_1	Bacteria	Pseudomonadota	Gammaproteobacteria	Alteromonadales	Pseudoalteromonadaceae
bin.76_00107	1437		3.4.21.26		Prolyl endopeptidase	gnl|IGB|bin.76_1	Bacteria	Pseudomonadota	Gammaproteobacteria	Alteromonadales	Pseudoalteromonadaceae
bin.10_00356	2361	lon	3.4.21.53	COG0466	Lon protease	gnl|IGB|bin.10_7	Bacteria	Pseudomonadota	Gammaproteobacteria	Alteromonadales	Pseudoalteromonadaceae	Pseudoalteromonas
bin.104_00267	2418	lon	3.4.21.53		Lon protease	gnl|IGB|bin.104_1	Bacteria	Pseudomonadota	Gammaproteobacteria	Alteromonadales	Pseudoalteromonadaceae
bin.106_02268	2349	lon_1	3.4.21.53		Lon protease	gnl|IGB|bin.106_32	Bacteria	Pseudomonadota	Gammaproteobacteria	Alteromonadales	Pseudoalteromonadaceae	Pseudoalteromonas
bin.106_02298	2487	lon_2	3.4.21.53		Lon protease	gnl|IGB|bin.106_33	Bacteria	Pseudomonadota	Gammaproteobacteria	Alteromonadales	Pseudoalteromonadaceae	Pseudoalteromonas
bin.106_02458	1233	lon_3	3.4.21.53	COG0466	Lon protease	gnl|IGB|bin.106_39	Bacteria	Pseudomonadota	Gammaproteobacteria	Alteromonadales	Pseudoalteromonadaceae
bin.106_02459	1035	lon_4	3.4.21.53	COG0466	Lon protease	gnl|IGB|bin.106_39	Bacteria	Pseudomonadota	Gammaproteobacteria	Alteromonadales	Pseudoalteromonadaceae
bin.113_00443	792	lon_1	3.4.21.53	COG0466	Lon protease	gnl|IGB|bin.113_4	Bacteria	Pseudomonadota	Gammaproteobacteria	Alteromonadales	Pseudoalteromonadaceae
bin.113_00444	660	lon_2	3.4.21.53		Lon protease	gnl|IGB|bin.113_4	Bacteria	Pseudomonadota	Gammaproteobacteria	Alteromonadales	Pseudoalteromonadaceae
bin.113_00445	567	lon_3	3.4.21.53	COG0466	Lon protease	gnl|IGB|bin.113_4	Bacteria	Pseudomonadota	Gammaproteobacteria	Alteromonadales	Pseudoalteromonadaceae
bin.125_00017	648	lon_1	3.4.21.53	COG0466	Lon protease	gnl|IGB|bin.125_1	Bacteria	Pseudomonadota	Gammaproteobacteria	Alteromonadales	Pseudoalteromonadaceae
bin.125_00018	300	lon_2	3.4.21.53	COG0466	Lon protease	gnl|IGB|bin.125_1	Bacteria	Pseudomonadota	Gammaproteobacteria	Alteromonadales	Pseudoalteromonadaceae
bin.125_00019	324	lon_3	3.4.21.53	COG0466	Lon protease	gnl|IGB|bin.125_1	Bacteria	Pseudomonadota	Gammaproteobacteria	Alteromonadales	Pseudoalteromonadaceae
bin.125_00020	630	lon_4	3.4.21.53	COG0466	Lon protease	gnl|IGB|bin.125_1	Bacteria	Pseudomonadota	Gammaproteobacteria	Alteromonadales	Pseudoalteromonadaceae
bin.125_00021	339	lon_5	3.4.21.53	COG0466	Lon protease	gnl|IGB|bin.125_1	Bacteria	Pseudomonadota	Gammaproteobacteria	Alteromonadales	Pseudoalteromonadaceae
bin.125_00049	291	lon_6	3.4.21.53	COG0466	Lon protease	gnl|IGB|bin.125_1	Bacteria	Pseudomonadota	Gammaproteobacteria	Alteromonadales	Pseudoalteromonadaceae
bin.125_00050	315	lon2	3.4.21.53	COG0466	Lon protease 2	gnl|IGB|bin.125_1	Bacteria	Pseudomonadota	Gammaproteobacteria	Alteromonadales	Pseudoalteromonadaceae
bin.125_00051	1035	lon1	3.4.21.53	COG0466	Lon protease 1	gnl|IGB|bin.125_1	Bacteria	Pseudomonadota	Gammaproteobacteria	Alteromonadales	Pseudoalteromonadaceae
bin.125_00052	420	lon_7	3.4.21.53		Lon protease	gnl|IGB|bin.125_1	Bacteria	Pseudomonadota	Gammaproteobacteria	Alteromonadales	Pseudoalteromonadaceae
bin.127_00889	2223	lon_1	3.4.21.53	COG0466	Lon protease	gnl|IGB|bin.127_8	Bacteria	Pseudomonadota	Gammaproteobacteria	Alteromonadales	Pseudoalteromonadaceae	Pseudoalteromonas
bin.127_02577	774	lon_2	3.4.21.53	COG0466	Lon protease	gnl|IGB|bin.127_40	Bacteria	Pseudomonadota	Gammaproteobacteria	Alteromonadales	Pseudoalteromonadaceae	Pseudoalteromonas
bin.127_02578	1617	lon_3	3.4.21.53	COG0466	Lon protease	gnl|IGB|bin.127_40	Bacteria	Pseudomonadota	Gammaproteobacteria	Alteromonadales	Pseudoalteromonadaceae	Pseudoalteromonas
bin.127_04360	2448	lon_4	3.4.21.53		Lon protease	gnl|IGB|bin.127_107	Bacteria	Pseudomonadota	Gammaproteobacteria	Alteromonadales	Pseudoalteromonadaceae	Pseudoalteromonas
bin.2_01191	2487	lon_1	3.4.21.53		Lon protease	gnl|IGB|bin.2_20	Bacteria	Pseudomonadota	Gammaproteobacteria	Alteromonadales	Pseudoalteromonadaceae	Pseudoalteromonas
bin.2_02528	2361	lon_2	3.4.21.53	COG0466	Lon protease	gnl|IGB|bin.2_97	Bacteria	Pseudomonadota	Gammaproteobacteria	Alteromonadales	Pseudoalteromonadaceae	Pseudoalteromonas	Pseudoalteromonas translucida
bin.31_00224	903	lon	3.4.21.53		Lon protease	gnl|IGB|bin.31_5	Bacteria	Pseudomonadota	Gammaproteobacteria	Alteromonadales	Pseudoalteromonadaceae	Pseudoalteromonas
bin.8_01789	669	lon	3.4.21.53	COG0466	Lon protease	gnl|IGB|bin.8_129	Bacteria	Pseudomonadota	Gammaproteobacteria	Alteromonadales	Pseudoalteromonadaceae	Pseudoalteromonas
bin.106_01193	1404	ptrB_1	3.4.21.83	COG1770	Protease 2	gnl|IGB|bin.106_10	Bacteria	Pseudomonadota	Gammaproteobacteria	Alteromonadales	Pseudoalteromonadaceae	Pseudoalteromonas
bin.113_01257	2079	ptrB	3.4.21.83	COG1770	Protease 2	gnl|IGB|bin.113_21	Bacteria	Pseudomonadota	Gammaproteobacteria	Alteromonadales	Pseudoalteromonadaceae	Pseudoalteromonas	Pseudoalteromonas translucida
bin.127_01872	261	ptrB_1	3.4.21.83	COG1770	Protease 2	gnl|IGB|bin.127_24	Bacteria	Pseudomonadota	Gammaproteobacteria	Alteromonadales	Pseudoalteromonadaceae	Pseudoalteromonas
bin.135_00191	1143	ptrB	3.4.21.83	COG1770	Protease 2	gnl|IGB|bin.135_1	Bacteria	Pseudomonadota	Gammaproteobacteria	Alteromonadales	Pseudoalteromonadaceae
bin.2_00238	2079	ptrB_1	3.4.21.83	COG1770	Protease 2	gnl|IGB|bin.2_3	Bacteria	Pseudomonadota	Gammaproteobacteria	Alteromonadales	Pseudoalteromonadaceae
bin.2_00565	2175	ptrB_2	3.4.21.83	COG1770	Protease 2	gnl|IGB|bin.2_8	Bacteria	Pseudomonadota	Gammaproteobacteria	Alteromonadales	Pseudoalteromonadaceae	Pseudoalteromonas
bin.31_00137	1953	ptrB_1	3.4.21.83	COG1770	Protease 2	gnl|IGB|bin.31_2	Bacteria	Pseudomonadota	Gammaproteobacteria	Alteromonadales	Pseudoalteromonadaceae	Pseudoalteromonas
bin.31_00138	219	ptrB_2	3.4.21.83	COG1770	Protease 2	gnl|IGB|bin.31_2	Bacteria	Pseudomonadota	Gammaproteobacteria	Alteromonadales	Pseudoalteromonadaceae	Pseudoalteromonas
bin.51_00064	2079	ptrB	3.4.21.83	COG1770	Protease 2	gnl|IGB|bin.51_2	Bacteria	Pseudomonadota	Gammaproteobacteria	Alteromonadales	Pseudoalteromonadaceae	Pseudoalteromonas
bin.65_00838	2076	ptrB	3.4.21.83	COG1770	Protease 2	gnl|IGB|bin.65_13	Bacteria	Pseudomonadota	Gammaproteobacteria	Alteromonadales	Pseudoalteromonadaceae	Pseudoalteromonas	Pseudoalteromonas sp. LC2018020214
bin.72_00511	2076	ptrB	3.4.21.83	COG1770	Protease 2	gnl|IGB|bin.72_14	Bacteria	Pseudomonadota	Gammaproteobacteria	Alteromonadales	Pseudoalteromonadaceae	Pseudoalteromonas	Pseudoalteromonas sp. LC2018020214
bin.81_00060	2052	ptrB	3.4.21.83	COG1770	Protease 2	gnl|IGB|bin.81_1	Bacteria	Pseudomonadota	Gammaproteobacteria	Alteromonadales	Pseudoalteromonadaceae
bin.96_11490	2175	ptrB	3.4.21.83	COG1770	Protease 2	gnl|IGB|bin.96_342	Bacteria	Pseudomonadota	Gammaproteobacteria	Alteromonadales	Pseudoalteromonadaceae	Pseudoalteromonas	Pseudoalteromonas sp. LC2018020214
bin.108_00346	630	lexA_1	3.4.21.88	COG1974	LexA repressor	gnl|IGB|bin.108_1	Bacteria	Pseudomonadota	Gammaproteobacteria	Alteromonadales	Pseudoalteromonadaceae
bin.108_01348	450	lexA_2	3.4.21.88		LexA repressor	gnl|IGB|bin.108_4	Bacteria	Pseudomonadota	Gammaproteobacteria	Alteromonadales	Pseudoalteromonadaceae
bin.113_01878	624	lexA	3.4.21.88	COG1974	LexA repressor	gnl|IGB|bin.113_43	Bacteria	Pseudomonadota	Gammaproteobacteria	Alteromonadales	Pseudoalteromonadaceae	Pseudoalteromonas
bin.117_01395	621	lexA_1	3.4.21.88	COG1974	LexA repressor	gnl|IGB|bin.117_4	Bacteria	Pseudomonadota	Gammaproteobacteria	Alteromonadales	Pseudoalteromonadaceae
bin.127_04593	618	lexA	3.4.21.88	COG1974	LexA repressor	gnl|IGB|bin.127_121	Bacteria	Pseudomonadota	Gammaproteobacteria	Alteromonadales	Pseudoalteromonadaceae	Pseudoalteromonas
bin.135_00039	618	lexA	3.4.21.88	COG1974	LexA repressor	gnl|IGB|bin.135_1	Bacteria	Pseudomonadota	Gammaproteobacteria	Alteromonadales	Pseudoalteromonadaceae
bin.153_01482	375	lexA	3.4.21.88		LexA repressor	gnl|IGB|bin.153_11	Bacteria	Pseudomonadota	Gammaproteobacteria	Alteromonadales	Pseudoalteromonadaceae
bin.2_01321	618	lexA	3.4.21.88	COG1974	LexA repressor	gnl|IGB|bin.2_24	Bacteria	Pseudomonadota	Gammaproteobacteria	Alteromonadales	Pseudoalteromonadaceae	Pseudoalteromonas
bin.23_00017	300	lexA	3.4.21.88		LexA repressor	gnl|IGB|bin.23_1	Bacteria	Pseudomonadota	Gammaproteobacteria	Alteromonadales	Pseudoalteromonadaceae
bin.3_00166	618	lexA	3.4.21.88	COG1974	LexA repressor	gnl|IGB|bin.3_13	Bacteria	Pseudomonadota	Gammaproteobacteria	Alteromonadales	Pseudoalteromonadaceae	Pseudoalteromonas
bin.31_00190	618	lexA	3.4.21.88	COG1974	LexA repressor	gnl|IGB|bin.31_4	Bacteria	Pseudomonadota	Gammaproteobacteria	Alteromonadales	Pseudoalteromonadaceae	Pseudoalteromonas
bin.51_00131	618	lexA	3.4.21.88	COG1974	LexA repressor	gnl|IGB|bin.51_5	Bacteria	Pseudomonadota	Gammaproteobacteria	Alteromonadales	Pseudoalteromonadaceae	Pseudoalteromonas
bin.113_00930	936	lepB	3.4.21.89	COG0681	Signal peptidase I	gnl|IGB|bin.113_13	Bacteria	Pseudomonadota	Gammaproteobacteria	Alteromonadales	Pseudoalteromonadaceae
bin.12_00557	936	lepB	3.4.21.89	COG0681	Signal peptidase I	gnl|IGB|bin.12_6	Bacteria	Pseudomonadota	Gammaproteobacteria	Alteromonadales	Pseudoalteromonadaceae
bin.127_00057	621	lepB_1	3.4.21.89	COG0681	Signal peptidase I	gnl|IGB|bin.127_1	Bacteria	Pseudomonadota	Gammaproteobacteria	Alteromonadales	Pseudoalteromonadaceae
bin.127_00058	204	lepB_2	3.4.21.89	COG0681	Signal peptidase I	gnl|IGB|bin.127_1	Bacteria	Pseudomonadota	Gammaproteobacteria	Alteromonadales	Pseudoalteromonadaceae
bin.2_02214	651	lepB_1	3.4.21.89	COG0681	Signal peptidase I	gnl|IGB|bin.2_68	Bacteria	Pseudomonadota	Gammaproteobacteria	Alteromonadales	Pseudoalteromonadaceae	Pseudoalteromonas
bin.2_02842	936	lepB_2	3.4.21.89	COG0681	Signal peptidase I	gnl|IGB|bin.2_139	Bacteria	Pseudomonadota	Gammaproteobacteria	Alteromonadales	Pseudoalteromonadaceae	Pseudoalteromonas
bin.58_00440	936	lepB	3.4.21.89	COG0681	Signal peptidase I	gnl|IGB|bin.58_4	Bacteria	Pseudomonadota	Gammaproteobacteria	Alteromonadales	Pseudoalteromonadaceae
bin.76_00061	615	lepB	3.4.21.89	COG0681	Signal peptidase I	gnl|IGB|bin.76_1	Bacteria	Pseudomonadota	Gammaproteobacteria	Alteromonadales	Pseudoalteromonadaceae
bin.96_08830	936	lepB_2	3.4.21.89	COG0681	Signal peptidase I	gnl|IGB|bin.96_174	Bacteria	Pseudomonadota	Gammaproteobacteria	Alteromonadales	Pseudoalteromonadaceae	Pseudoalteromonas
bin.10_00358	132	clpP_1	3.4.21.92	COG0740	ATP-dependent Clp protease proteolytic subunit	gnl|IGB|bin.10_7	Bacteria	Pseudomonadota	Gammaproteobacteria	Alteromonadales	Pseudoalteromonadaceae	Pseudoalteromonas
bin.10_00359	477	clpP_2	3.4.21.92	COG0740	ATP-dependent Clp protease proteolytic subunit	gnl|IGB|bin.10_7	Bacteria	Pseudomonadota	Gammaproteobacteria	Alteromonadales	Pseudoalteromonadaceae	Pseudoalteromonas
bin.106_02462	618	clpP	3.4.21.92	COG0740	ATP-dependent Clp protease proteolytic subunit	gnl|IGB|bin.106_39	Bacteria	Pseudomonadota	Gammaproteobacteria	Alteromonadales	Pseudoalteromonadaceae
bin.125_00025	702	clpP	3.4.21.92	COG0740	ATP-dependent Clp protease proteolytic subunit	gnl|IGB|bin.125_1	Bacteria	Pseudomonadota	Gammaproteobacteria	Alteromonadales	Pseudoalteromonadaceae
bin.127_00886	477	clpP_1	3.4.21.92	COG0740	ATP-dependent Clp protease proteolytic subunit	gnl|IGB|bin.127_8	Bacteria	Pseudomonadota	Gammaproteobacteria	Alteromonadales	Pseudoalteromonadaceae	Pseudoalteromonas
bin.127_00887	132	clpP_2	3.4.21.92	COG0740	ATP-dependent Clp protease proteolytic subunit	gnl|IGB|bin.127_8	Bacteria	Pseudomonadota	Gammaproteobacteria	Alteromonadales	Pseudoalteromonadaceae	Pseudoalteromonas
bin.127_02575	363	clpP_3	3.4.21.92	COG0740	ATP-dependent Clp protease proteolytic subunit	gnl|IGB|bin.127_40	Bacteria	Pseudomonadota	Gammaproteobacteria	Alteromonadales	Pseudoalteromonadaceae	Pseudoalteromonas
bin.2_02530	618	clpP	3.4.21.92	COG0740	ATP-dependent Clp protease proteolytic subunit	gnl|IGB|bin.2_97	Bacteria	Pseudomonadota	Gammaproteobacteria	Alteromonadales	Pseudoalteromonadaceae	Pseudoalteromonas	Pseudoalteromonas translucida
bin.108_00517	1098	stiP	3.4.22.-		Cysteine protease StiP	gnl|IGB|bin.108_2	Bacteria	Pseudomonadota	Gammaproteobacteria	Alteromonadales	Pseudoalteromonadaceae
bin.117_03346	333	lspA	3.4.23.36	COG0597	Lipoprotein signal peptidase	gnl|IGB|bin.117_30	Bacteria	Pseudomonadota	Gammaproteobacteria	Alteromonadales	Pseudoalteromonadaceae	Pseudoalteromonas
bin.125_00006	510	lspA	3.4.23.36	COG0597	Lipoprotein signal peptidase	gnl|IGB|bin.125_1	Bacteria	Pseudomonadota	Gammaproteobacteria	Alteromonadales	Pseudoalteromonadaceae
bin.20_00005	402	lspA	3.4.23.36	COG0597	Lipoprotein signal peptidase	gnl|IGB|bin.20_1	Bacteria	Pseudomonadota	Gammaproteobacteria	Alteromonadales	Pseudoalteromonadaceae
bin.28_00414	501	lspA	3.4.23.36	COG0597	Lipoprotein signal peptidase	gnl|IGB|bin.28_5	Bacteria	Pseudomonadota	Gammaproteobacteria	Alteromonadales	Pseudoalteromonadaceae	Pseudoalteromonas
bin.10_00307	900	htpX	3.4.24.-	COG0501	Protease HtpX	gnl|IGB|bin.10_5	Bacteria	Pseudomonadota	Gammaproteobacteria	Alteromonadales	Pseudoalteromonadaceae	Pseudoalteromonas
bin.104_00270	1029	ftsH_1	3.4.24.-	COG0465	ATP-dependent zinc metalloprotease FtsH	gnl|IGB|bin.104_1	Bacteria	Pseudomonadota	Gammaproteobacteria	Alteromonadales	Pseudoalteromonadaceae
bin.104_00271	210	ftsH_2	3.4.24.-	COG0465	ATP-dependent zinc metalloprotease FtsH	gnl|IGB|bin.104_1	Bacteria	Pseudomonadota	Gammaproteobacteria	Alteromonadales	Pseudoalteromonadaceae
bin.104_00543	696	htpX	3.4.24.-		Protease HtpX	gnl|IGB|bin.104_1	Bacteria	Pseudomonadota	Gammaproteobacteria	Alteromonadales	Pseudoalteromonadaceae
bin.106_00512	1269		3.4.24.-	COG0612	putative zinc protease	gnl|IGB|bin.106_3	Bacteria	Pseudomonadota	Gammaproteobacteria	Alteromonadales	Pseudoalteromonadaceae
bin.106_02968	837	htpX	3.4.24.-	COG0501	Protease HtpX	gnl|IGB|bin.106_65	Bacteria	Pseudomonadota	Gammaproteobacteria	Alteromonadales	Pseudoalteromonadaceae	Pseudoalteromonas
bin.108_00040	807	mepA	3.4.24.-	COG3770	Penicillin-insensitive murein endopeptidase	gnl|IGB|bin.108_1	Bacteria	Pseudomonadota	Gammaproteobacteria	Alteromonadales	Pseudoalteromonadaceae
bin.108_00540	1356	rseP	3.4.24.-	COG0750	Regulator of sigma-E protease RseP	gnl|IGB|bin.108_2	Bacteria	Pseudomonadota	Gammaproteobacteria	Alteromonadales	Pseudoalteromonadaceae
bin.111_01049	1932	ftsH_2	3.4.24.-	COG0465	ATP-dependent zinc metalloprotease FtsH	gnl|IGB|bin.111_20	Bacteria	Pseudomonadota	Gammaproteobacteria	Alteromonadales	Pseudoalteromonadaceae	Pseudoalteromonas
bin.113_00410	1359	rseP_1	3.4.24.-	COG0750	Regulator of sigma-E protease RseP	gnl|IGB|bin.113_4	Bacteria	Pseudomonadota	Gammaproteobacteria	Alteromonadales	Pseudoalteromonadaceae
bin.113_00897	1353	rseP_2	3.4.24.-	COG0750	Regulator of sigma-E protease RseP	gnl|IGB|bin.113_12	Bacteria	Pseudomonadota	Gammaproteobacteria	Alteromonadales	Pseudoalteromonadaceae	Pseudoalteromonas
bin.113_01466	1938	ftsH	3.4.24.-	COG0465	ATP-dependent zinc metalloprotease FtsH	gnl|IGB|bin.113_28	Bacteria	Pseudomonadota	Gammaproteobacteria	Alteromonadales	Pseudoalteromonadaceae	Pseudoalteromonas
bin.113_01937	534	hap	3.4.24.-	COG3227	Hemagglutinin/proteinase	gnl|IGB|bin.113_46	Bacteria	Pseudomonadota	Gammaproteobacteria	Alteromonadales	Pseudoalteromonadaceae	Pseudoalteromonas
bin.117_00945	1353	rseP	3.4.24.-	COG0750	Regulator of sigma-E protease RseP	gnl|IGB|bin.117_2	Bacteria	Pseudomonadota	Gammaproteobacteria	Alteromonadales	Pseudoalteromonadaceae
bin.117_01075	1068	pepO_1	3.4.24.-	COG3590	Neutral endopeptidase	gnl|IGB|bin.117_2	Bacteria	Pseudomonadota	Gammaproteobacteria	Alteromonadales	Pseudoalteromonadaceae
bin.12_00009	2058	pepO	3.4.24.-	COG3590	Neutral endopeptidase	gnl|IGB|bin.12_1	Bacteria	Pseudomonadota	Gammaproteobacteria	Alteromonadales	Pseudoalteromonadaceae
bin.12_00692	1314	mepM	3.4.24.-	COG0739	Murein DD-endopeptidase MepM	gnl|IGB|bin.12_11	Bacteria	Pseudomonadota	Gammaproteobacteria	Alteromonadales	Pseudoalteromonadaceae	Pseudoalteromonas
bin.125_00101	870	htpX	3.4.24.-	COG0501	Protease HtpX	gnl|IGB|bin.125_1	Bacteria	Pseudomonadota	Gammaproteobacteria	Alteromonadales	Pseudoalteromonadaceae
bin.125_00245	1107	mepM	3.4.24.-	COG0739	Murein DD-endopeptidase MepM	gnl|IGB|bin.125_1	Bacteria	Pseudomonadota	Gammaproteobacteria	Alteromonadales	Pseudoalteromonadaceae
bin.127_00546	864	pepO_1	3.4.24.-	COG3590	Neutral endopeptidase	gnl|IGB|bin.127_4	Bacteria	Pseudomonadota	Gammaproteobacteria	Alteromonadales	Pseudoalteromonadaceae
bin.127_00547	1251	pepO_2	3.4.24.-	COG3590	Neutral endopeptidase	gnl|IGB|bin.127_4	Bacteria	Pseudomonadota	Gammaproteobacteria	Alteromonadales	Pseudoalteromonadaceae
bin.127_00642	1137		3.4.24.-	COG0612	putative zinc protease	gnl|IGB|bin.127_5	Bacteria	Pseudomonadota	Gammaproteobacteria	Alteromonadales	Pseudoalteromonadaceae
bin.127_00926	1137	rseP_1	3.4.24.-	COG0750	Regulator of sigma-E protease RseP	gnl|IGB|bin.127_8	Bacteria	Pseudomonadota	Gammaproteobacteria	Alteromonadales	Pseudoalteromonadaceae	Pseudoalteromonas
bin.127_02271	3060	prtV_1	3.4.24.-		Pre-pro-metalloprotease PrtV	gnl|IGB|bin.127_33	Bacteria	Pseudomonadota	Gammaproteobacteria	Alteromonadales	Pseudoalteromonadaceae	Pseudoalteromonas
bin.127_03497	222	rseP_2	3.4.24.-	COG0750	Regulator of sigma-E protease RseP	gnl|IGB|bin.127_69	Bacteria	Pseudomonadota	Gammaproteobacteria	Alteromonadales	Pseudoalteromonadaceae	Pseudoalteromonas
bin.127_03498	1173	rseP_3	3.4.24.-	COG0750	Regulator of sigma-E protease RseP	gnl|IGB|bin.127_69	Bacteria	Pseudomonadota	Gammaproteobacteria	Alteromonadales	Pseudoalteromonadaceae	Pseudoalteromonas
bin.127_03735	516	ftsH_4	3.4.24.-	COG0465	ATP-dependent zinc metalloprotease FtsH	gnl|IGB|bin.127_78	Bacteria	Pseudomonadota	Gammaproteobacteria	Alteromonadales	Pseudoalteromonadaceae	Pseudoalteromonas
bin.127_03736	1413	ftsH_5	3.4.24.-	COG0465	ATP-dependent zinc metalloprotease FtsH	gnl|IGB|bin.127_78	Bacteria	Pseudomonadota	Gammaproteobacteria	Alteromonadales	Pseudoalteromonadaceae	Pseudoalteromonas
bin.127_03885	720	mepM	3.4.24.-	COG0739	Murein DD-endopeptidase MepM	gnl|IGB|bin.127_84	Bacteria	Pseudomonadota	Gammaproteobacteria	Alteromonadales	Pseudoalteromonadaceae	Pseudoalteromonas
bin.127_04257	2649	prtV_2	3.4.24.-		Pre-pro-metalloprotease PrtV	gnl|IGB|bin.127_102	Bacteria	Pseudomonadota	Gammaproteobacteria	Alteromonadales	Pseudoalteromonadaceae	Pseudoalteromonas
bin.127_04417	3006	prtV_3	3.4.24.-		Pre-pro-metalloprotease PrtV	gnl|IGB|bin.127_110	Bacteria	Pseudomonadota	Gammaproteobacteria	Alteromonadales	Pseudoalteromonadaceae	Pseudoalteromonas	Pseudoalteromonas distincta
bin.146_00158	873	htpX	3.4.24.-	COG0501	Protease HtpX	gnl|IGB|bin.146_1	Bacteria	Pseudomonadota	Gammaproteobacteria	Alteromonadales	Pseudoalteromonadaceae
bin.153_07192	846	ftsH_5	3.4.24.-	COG0465	ATP-dependent zinc metalloprotease FtsH	gnl|IGB|bin.153_129	Bacteria	Pseudomonadota	Gammaproteobacteria	Alteromonadales	Pseudoalteromonadaceae	Pseudoalteromonas
bin.153_07193	1104	ftsH_6	3.4.24.-	COG0465	ATP-dependent zinc metalloprotease FtsH	gnl|IGB|bin.153_129	Bacteria	Pseudomonadota	Gammaproteobacteria	Alteromonadales	Pseudoalteromonadaceae	Pseudoalteromonas
bin.153_08583	1314	mepM_2	3.4.24.-	COG0739	Murein DD-endopeptidase MepM	gnl|IGB|bin.153_186	Bacteria	Pseudomonadota	Gammaproteobacteria	Alteromonadales	Pseudoalteromonadaceae	Pseudoalteromonas
bin.2_00072	339	mepM_1	3.4.24.-	COG0739	Murein DD-endopeptidase MepM	gnl|IGB|bin.2_1	Bacteria	Pseudomonadota	Gammaproteobacteria	Alteromonadales	Pseudoalteromonadaceae
bin.2_00146	1893	ftsH_1	3.4.24.-	COG0465	ATP-dependent zinc metalloprotease FtsH	gnl|IGB|bin.2_2	Bacteria	Pseudomonadota	Gammaproteobacteria	Alteromonadales	Pseudoalteromonadaceae
bin.2_00339	1359	rseP	3.4.24.-	COG0750	Regulator of sigma-E protease RseP	gnl|IGB|bin.2_4	Bacteria	Pseudomonadota	Gammaproteobacteria	Alteromonadales	Pseudoalteromonadaceae
bin.2_00766	1569	pepO_1	3.4.24.-	COG3590	Neutral endopeptidase	gnl|IGB|bin.2_11	Bacteria	Pseudomonadota	Gammaproteobacteria	Alteromonadales	Pseudoalteromonadaceae	Pseudoalteromonas
bin.2_00843	2019	ftsH_2	3.4.24.-		ATP-dependent zinc metalloprotease FtsH	gnl|IGB|bin.2_13	Bacteria	Pseudomonadota	Gammaproteobacteria	Alteromonadales	Pseudoalteromonadaceae	Pseudoalteromonas
bin.2_02058	1314	mepM_2	3.4.24.-	COG0739	Murein DD-endopeptidase MepM	gnl|IGB|bin.2_57	Bacteria	Pseudomonadota	Gammaproteobacteria	Alteromonadales	Pseudoalteromonadaceae	Pseudoalteromonas
bin.2_02249	870	htpX_1	3.4.24.-	COG0501	Protease HtpX	gnl|IGB|bin.2_71	Bacteria	Pseudomonadota	Gammaproteobacteria	Alteromonadales	Pseudoalteromonadaceae	Pseudoalteromonas
bin.2_02745	2082	pepO_2	3.4.24.-	COG3590	Neutral endopeptidase	gnl|IGB|bin.2_125	Bacteria	Pseudomonadota	Gammaproteobacteria	Alteromonadales	Pseudoalteromonadaceae	Pseudoalteromonas
bin.2_02814	870	htpX_2	3.4.24.-	COG0501	Protease HtpX	gnl|IGB|bin.2_135	Bacteria	Pseudomonadota	Gammaproteobacteria	Alteromonadales	Pseudoalteromonadaceae	Pseudoalteromonas	Pseudoalteromonas translucida
bin.28_00240	870	htpX	3.4.24.-	COG0501	Protease HtpX	gnl|IGB|bin.28_2	Bacteria	Pseudomonadota	Gammaproteobacteria	Alteromonadales	Pseudoalteromonadaceae	Pseudoalteromonas
bin.28_00367	2013	ftsH	3.4.24.-		ATP-dependent zinc metalloprotease FtsH	gnl|IGB|bin.28_4	Bacteria	Pseudomonadota	Gammaproteobacteria	Alteromonadales	Pseudoalteromonadaceae	Pseudoalteromonas
bin.29_00097	2079	pepO	3.4.24.-	COG3590	Neutral endopeptidase	gnl|IGB|bin.29_1	Bacteria	Pseudomonadota	Gammaproteobacteria	Alteromonadales	Pseudoalteromonadaceae
bin.29_00337	864	htpX	3.4.24.-	COG0501	Protease HtpX	gnl|IGB|bin.29_1	Bacteria	Pseudomonadota	Gammaproteobacteria	Alteromonadales	Pseudoalteromonadaceae
bin.29_00606	591	hap	3.4.24.-	COG3227	Hemagglutinin/proteinase	gnl|IGB|bin.29_2	Bacteria	Pseudomonadota	Gammaproteobacteria	Alteromonadales	Pseudoalteromonadaceae
bin.29_00607	630	empA	3.4.24.-	COG3227	Virulence metalloprotease	gnl|IGB|bin.29_2	Bacteria	Pseudomonadota	Gammaproteobacteria	Alteromonadales	Pseudoalteromonadaceae
bin.58_00660	333	mepM	3.4.24.-	COG0739	Murein DD-endopeptidase MepM	gnl|IGB|bin.58_7	Bacteria	Pseudomonadota	Gammaproteobacteria	Alteromonadales	Pseudoalteromonadaceae	Pseudoalteromonas
bin.65_00443	2997	prtV	3.4.24.-		Pre-pro-metalloprotease PrtV	gnl|IGB|bin.65_5	Bacteria	Pseudomonadota	Gammaproteobacteria	Alteromonadales	Pseudoalteromonadaceae	Pseudoalteromonas
bin.65_00783	1164	pepO	3.4.24.-	COG3590	Neutral endopeptidase	gnl|IGB|bin.65_12	Bacteria	Pseudomonadota	Gammaproteobacteria	Alteromonadales	Pseudoalteromonadaceae	Pseudoalteromonas
bin.72_00429	3015	prtV	3.4.24.-		Pre-pro-metalloprotease PrtV	gnl|IGB|bin.72_11	Bacteria	Pseudomonadota	Gammaproteobacteria	Alteromonadales	Pseudoalteromonadaceae	Pseudoalteromonas
bin.76_00921	1944	ftsH	3.4.24.-	COG0465	ATP-dependent zinc metalloprotease FtsH	gnl|IGB|bin.76_14	Bacteria	Pseudomonadota	Gammaproteobacteria	Alteromonadales	Pseudoalteromonadaceae	Pseudoalteromonas
bin.8_01951	1353	rseP_2	3.4.24.-	COG0750	Regulator of sigma-E protease RseP	gnl|IGB|bin.8_159	Bacteria	Pseudomonadota	Gammaproteobacteria	Alteromonadales	Pseudoalteromonadaceae	Pseudoalteromonas
bin.80_00200	1314	mepM	3.4.24.-	COG0739	Murein DD-endopeptidase MepM	gnl|IGB|bin.80_9	Bacteria	Pseudomonadota	Gammaproteobacteria	Alteromonadales	Pseudoalteromonadaceae	Pseudoalteromonas
bin.96_00751	3831	ftsH_1	3.4.24.-		ATP-dependent zinc metalloprotease FtsH	gnl|IGB|bin.96_5	Bacteria	Pseudomonadota	Gammaproteobacteria	Alteromonadales	Pseudoalteromonadaceae
bin.96_05874	927	ftsH_8	3.4.24.-		ATP-dependent zinc metalloprotease FtsH	gnl|IGB|bin.96_82	Bacteria	Pseudomonadota	Gammaproteobacteria	Alteromonadales	Pseudoalteromonadaceae
bin.96_06280	1278	pepO_3	3.4.24.-	COG3590	Neutral endopeptidase	gnl|IGB|bin.96_93	Bacteria	Pseudomonadota	Gammaproteobacteria	Alteromonadales	Pseudoalteromonadaceae
bin.96_07615	1938	ftsH_10	3.4.24.-	COG0465	ATP-dependent zinc metalloprotease FtsH	gnl|IGB|bin.96_131	Bacteria	Pseudomonadota	Gammaproteobacteria	Alteromonadales	Pseudoalteromonadaceae	Pseudoalteromonas
bin.96_08960	1944	ftsH_12	3.4.24.-	COG0465	ATP-dependent zinc metalloprotease FtsH	gnl|IGB|bin.96_180	Bacteria	Pseudomonadota	Gammaproteobacteria	Alteromonadales	Pseudoalteromonadaceae	Pseudoalteromonas
bin.96_09922	918	rseP_1	3.4.24.-	COG0750	Regulator of sigma-E protease RseP	gnl|IGB|bin.96_227	Bacteria	Pseudomonadota	Gammaproteobacteria	Alteromonadales	Pseudoalteromonadaceae	Pseudoalteromonas
bin.96_09923	414	rseP_2	3.4.24.-	COG0750	Regulator of sigma-E protease RseP	gnl|IGB|bin.96_227	Bacteria	Pseudomonadota	Gammaproteobacteria	Alteromonadales	Pseudoalteromonadaceae	Pseudoalteromonas
bin.96_10619	1944	ftsH_15	3.4.24.-	COG0465	ATP-dependent zinc metalloprotease FtsH	gnl|IGB|bin.96_268	Bacteria	Pseudomonadota	Gammaproteobacteria	Alteromonadales	Pseudoalteromonadaceae	Pseudoalteromonas
bin.113_01938	846	nprV	3.4.24.25		Neutral protease	gnl|IGB|bin.113_46	Bacteria	Pseudomonadota	Gammaproteobacteria	Alteromonadales	Pseudoalteromonadaceae	Pseudoalteromonas
bin.108_00703	1758	npr	3.4.24.27		Thermolysin	gnl|IGB|bin.108_2	Bacteria	Pseudomonadota	Gammaproteobacteria	Alteromonadales	Pseudoalteromonadaceae
bin.106_00784	1650	ptrA_1	3.4.24.55	COG1025	Protease 3	gnl|IGB|bin.106_6	Bacteria	Pseudomonadota	Gammaproteobacteria	Alteromonadales	Pseudoalteromonadaceae
bin.106_02523	2361	ptrA_3	3.4.24.55	COG1025	Protease 3	gnl|IGB|bin.106_42	Bacteria	Pseudomonadota	Gammaproteobacteria	Alteromonadales	Pseudoalteromonadaceae	Pseudoalteromonas
bin.127_04819	2883	ptrA_2	3.4.24.55	COG1025	Protease 3	gnl|IGB|bin.127_135	Bacteria	Pseudomonadota	Gammaproteobacteria	Alteromonadales	Pseudoalteromonadaceae	Pseudoalteromonas
bin.153_07651	2724	ptrA_2	3.4.24.55	COG1025	Protease 3	gnl|IGB|bin.153_147	Bacteria	Pseudomonadota	Gammaproteobacteria	Alteromonadales	Pseudoalteromonadaceae	Pseudoalteromonas
bin.2_02518	2487	ptrA_1	3.4.24.55	COG1025	Protease 3	gnl|IGB|bin.2_96	Bacteria	Pseudomonadota	Gammaproteobacteria	Alteromonadales	Pseudoalteromonadaceae	Pseudoalteromonas
bin.2_02595	2724	ptrA_2	3.4.24.55	COG1025	Protease 3	gnl|IGB|bin.2_104	Bacteria	Pseudomonadota	Gammaproteobacteria	Alteromonadales	Pseudoalteromonadaceae	Pseudoalteromonas
bin.20_00069	2724	ptrA	3.4.24.55	COG1025	Protease 3	gnl|IGB|bin.20_1	Bacteria	Pseudomonadota	Gammaproteobacteria	Alteromonadales	Pseudoalteromonadaceae
bin.65_00527	2652	ptrA_1	3.4.24.55	COG1025	Protease 3	gnl|IGB|bin.65_6	Bacteria	Pseudomonadota	Gammaproteobacteria	Alteromonadales	Pseudoalteromonadaceae	Pseudoalteromonas
bin.65_00731	2883	ptrA_2	3.4.24.55	COG1025	Protease 3	gnl|IGB|bin.65_10	Bacteria	Pseudomonadota	Gammaproteobacteria	Alteromonadales	Pseudoalteromonadaceae	Pseudoalteromonas
bin.96_00845	2883	ptrA	3.4.24.55	COG1025	Protease 3	gnl|IGB|bin.96_6	Bacteria	Pseudomonadota	Gammaproteobacteria	Alteromonadales	Pseudoalteromonadaceae
bin.108_00270	357	prlC_1	3.4.24.70	COG0339	Oligopeptidase A	gnl|IGB|bin.108_1	Bacteria	Pseudomonadota	Gammaproteobacteria	Alteromonadales	Pseudoalteromonadaceae
bin.108_00271	594	prlC_2	3.4.24.70	COG0339	Oligopeptidase A	gnl|IGB|bin.108_1	Bacteria	Pseudomonadota	Gammaproteobacteria	Alteromonadales	Pseudoalteromonadaceae
bin.108_00272	414	prlC_3	3.4.24.70	COG0339	Oligopeptidase A	gnl|IGB|bin.108_1	Bacteria	Pseudomonadota	Gammaproteobacteria	Alteromonadales	Pseudoalteromonadaceae
bin.127_01856	2040	prlC_1	3.4.24.70	COG0339	Oligopeptidase A	gnl|IGB|bin.127_23	Bacteria	Pseudomonadota	Gammaproteobacteria	Alteromonadales	Pseudoalteromonadaceae	Pseudoalteromonas
bin.72_00726	2040	prlC	3.4.24.70	COG0339	Oligopeptidase A	gnl|IGB|bin.72_28	Bacteria	Pseudomonadota	Gammaproteobacteria	Alteromonadales	Pseudoalteromonadaceae	Pseudoalteromonas
bin.96_00527	2073	prlC_1	3.4.24.70	COG0339	Oligopeptidase A	gnl|IGB|bin.96_4	Bacteria	Pseudomonadota	Gammaproteobacteria	Alteromonadales	Pseudoalteromonadaceae
bin.104_00623	519	hslV	3.4.25.2	COG5405	ATP-dependent protease subunit HslV	gnl|IGB|bin.104_2	Bacteria	Pseudomonadota	Gammaproteobacteria	Alteromonadales	Pseudoalteromonadaceae
bin.12_00024	519	hslV	3.4.25.2	COG5405	ATP-dependent protease subunit HslV	gnl|IGB|bin.12_1	Bacteria	Pseudomonadota	Gammaproteobacteria	Alteromonadales	Pseudoalteromonadaceae
bin.127_02018	519	hslV	3.4.25.2	COG5405	ATP-dependent protease subunit HslV	gnl|IGB|bin.127_27	Bacteria	Pseudomonadota	Gammaproteobacteria	Alteromonadales	Pseudoalteromonadaceae	Pseudoalteromonas
bin.153_04023	519	hslV_1	3.4.25.2	COG5405	ATP-dependent protease subunit HslV	gnl|IGB|bin.153_49	Bacteria	Pseudomonadota	Gammaproteobacteria	Alteromonadales	Pseudoalteromonadaceae	Pseudoalteromonas
bin.2_00749	519	hslV	3.4.25.2	COG5405	ATP-dependent protease subunit HslV	gnl|IGB|bin.2_11	Bacteria	Pseudomonadota	Gammaproteobacteria	Alteromonadales	Pseudoalteromonadaceae	Pseudoalteromonas
bin.58_00601	534	hslV	3.4.25.2	COG5405	ATP-dependent protease subunit HslV	gnl|IGB|bin.58_6	Bacteria	Pseudomonadota	Gammaproteobacteria	Alteromonadales	Pseudoalteromonadaceae
bin.53_00381	630	lexA	3.4.21.88	COG1974	LexA repressor	gnl|IGB|bin.53_1	Bacteria	Pseudomonadota	Gammaproteobacteria	Alteromonadales	Psychromonadaceae
bin.53_00052	807	mepA	3.4.24.-	COG3770	Penicillin-insensitive murein endopeptidase	gnl|IGB|bin.53_1	Bacteria	Pseudomonadota	Gammaproteobacteria	Alteromonadales	Psychromonadaceae
bin.53_00297	1914	prlC	3.4.24.70	COG0339	Oligopeptidase A	gnl|IGB|bin.53_1	Bacteria	Pseudomonadota	Gammaproteobacteria	Alteromonadales	Psychromonadaceae
bin.138_00239	1470	bepA_1	3.4.-.-	COG4783	Beta-barrel assembly-enhancing protease	gnl|IGB|bin.138_1	Bacteria	Pseudomonadota	Gammaproteobacteria	Alteromonadales	Shewanellaceae
bin.138_01188	1377	pmbA_1	3.4.-.-	COG0312	Metalloprotease PmbA	gnl|IGB|bin.138_3	Bacteria	Pseudomonadota	Gammaproteobacteria	Alteromonadales	Shewanellaceae
bin.138_01203	1449	tldD_1	3.4.-.-	COG0312	Metalloprotease TldD	gnl|IGB|bin.138_3	Bacteria	Pseudomonadota	Gammaproteobacteria	Alteromonadales	Shewanellaceae
bin.138_01709	447	mepS	3.4.-.-	COG0791	Murein DD-endopeptidase MepS/Murein LD-carboxypeptidase	gnl|IGB|bin.138_5	Bacteria	Pseudomonadota	Gammaproteobacteria	Alteromonadales	Shewanellaceae
bin.138_03193	1002	yhbU	3.4.-.-	COG0826	putative protease YhbU	gnl|IGB|bin.138_14	Bacteria	Pseudomonadota	Gammaproteobacteria	Alteromonadales	Shewanellaceae
bin.138_03244	366	bepA_2	3.4.-.-		Beta-barrel assembly-enhancing protease	gnl|IGB|bin.138_14	Bacteria	Pseudomonadota	Gammaproteobacteria	Alteromonadales	Shewanellaceae
bin.138_03245	483	bepA_3	3.4.-.-		Beta-barrel assembly-enhancing protease	gnl|IGB|bin.138_14	Bacteria	Pseudomonadota	Gammaproteobacteria	Alteromonadales	Shewanellaceae
bin.138_03602	1215		3.4.-.-		putative peptidase	gnl|IGB|bin.138_18	Bacteria	Pseudomonadota	Gammaproteobacteria	Alteromonadales	Shewanellaceae
bin.138_04266	1449	tldD_2	3.4.-.-	COG0312	Metalloprotease TldD	gnl|IGB|bin.138_25	Bacteria	Pseudomonadota	Gammaproteobacteria	Alteromonadales	Shewanellaceae
bin.138_04277	1380	pmbA_2	3.4.-.-	COG0312	Metalloprotease PmbA	gnl|IGB|bin.138_25	Bacteria	Pseudomonadota	Gammaproteobacteria	Alteromonadales	Shewanellaceae
bin.4_01524	1449	tldD	3.4.-.-	COG0312	Metalloprotease TldD	gnl|IGB|bin.4_8	Bacteria	Pseudomonadota	Gammaproteobacteria	Alteromonadales	Shewanellaceae
bin.6_00044	807	bepA	3.4.-.-	COG4783	Beta-barrel assembly-enhancing protease	gnl|IGB|bin.6_2	Bacteria	Pseudomonadota	Gammaproteobacteria	Alteromonadales	Shewanellaceae	Shewanella	Shewanella sp. Arc9-LZ
bin.6_00725	1002	yhbU	3.4.-.-	COG0826	putative protease YhbU	gnl|IGB|bin.6_21	Bacteria	Pseudomonadota	Gammaproteobacteria	Alteromonadales	Shewanellaceae
bin.6_01085	1449	tldD	3.4.-.-	COG0312	Metalloprotease TldD	gnl|IGB|bin.6_38	Bacteria	Pseudomonadota	Gammaproteobacteria	Alteromonadales	Shewanellaceae	Shewanella	Shewanella sp. Arc9-LZ
bin.6_02470	1215		3.4.-.-		putative peptidase	gnl|IGB|bin.6_173	Bacteria	Pseudomonadota	Gammaproteobacteria	Alteromonadales	Shewanellaceae	Shewanella
bin.70_00191	1470	bepA_1	3.4.-.-	COG4783	Beta-barrel assembly-enhancing protease	gnl|IGB|bin.70_1	Bacteria	Pseudomonadota	Gammaproteobacteria	Alteromonadales	Shewanellaceae
bin.70_00899	1065	tldD	3.4.-.-	COG0312	Metalloprotease TldD	gnl|IGB|bin.70_3	Bacteria	Pseudomonadota	Gammaproteobacteria	Alteromonadales	Shewanellaceae
bin.70_00911	1380	pmbA	3.4.-.-	COG0312	Metalloprotease PmbA	gnl|IGB|bin.70_3	Bacteria	Pseudomonadota	Gammaproteobacteria	Alteromonadales	Shewanellaceae
bin.70_01781	1002	yhbU	3.4.-.-	COG0826	putative protease YhbU	gnl|IGB|bin.70_7	Bacteria	Pseudomonadota	Gammaproteobacteria	Alteromonadales	Shewanellaceae
bin.70_01828	807	bepA_2	3.4.-.-	COG4783	Beta-barrel assembly-enhancing protease	gnl|IGB|bin.70_7	Bacteria	Pseudomonadota	Gammaproteobacteria	Alteromonadales	Shewanellaceae
bin.70_02368	1215		3.4.-.-		putative peptidase	gnl|IGB|bin.70_10	Bacteria	Pseudomonadota	Gammaproteobacteria	Alteromonadales	Shewanellaceae
bin.138_04420	1509	pepA_2	3.4.11.1	COG0260	Cytosol aminopeptidase	gnl|IGB|bin.138_27	Bacteria	Pseudomonadota	Gammaproteobacteria	Alteromonadales	Shewanellaceae	Shewanella
bin.6_00768	1521	pepA_2	3.4.11.1	COG0260	Cytosol aminopeptidase	gnl|IGB|bin.6_23	Bacteria	Pseudomonadota	Gammaproteobacteria	Alteromonadales	Shewanellaceae	Shewanella
bin.70_01879	1098	pepA_2	3.4.11.1	COG0260	Cytosol aminopeptidase	gnl|IGB|bin.70_7	Bacteria	Pseudomonadota	Gammaproteobacteria	Alteromonadales	Shewanellaceae
bin.70_01880	432	pepA_3	3.4.11.1	COG0260	Cytosol aminopeptidase	gnl|IGB|bin.70_7	Bacteria	Pseudomonadota	Gammaproteobacteria	Alteromonadales	Shewanellaceae
bin.138_01568	1017		3.4.11.10		Bacterial leucyl aminopeptidase	gnl|IGB|bin.138_5	Bacteria	Pseudomonadota	Gammaproteobacteria	Alteromonadales	Shewanellaceae
bin.138_03855	711		3.4.11.10		Bacterial leucyl aminopeptidase	gnl|IGB|bin.138_20	Bacteria	Pseudomonadota	Gammaproteobacteria	Alteromonadales	Shewanellaceae
bin.138_04374	1539	pepA_1	3.4.11.10		cytosol aminopeptidase	gnl|IGB|bin.138_27	Bacteria	Pseudomonadota	Gammaproteobacteria	Alteromonadales	Shewanellaceae	Shewanella
bin.4_00003	1536	pepA_1	3.4.11.10		cytosol aminopeptidase	gnl|IGB|bin.4_1	Bacteria	Pseudomonadota	Gammaproteobacteria	Alteromonadales	Shewanellaceae
bin.6_00055	1539	pepA_1	3.4.11.10		cytosol aminopeptidase	gnl|IGB|bin.6_2	Bacteria	Pseudomonadota	Gammaproteobacteria	Alteromonadales	Shewanellaceae	Shewanella	Shewanella sp. Arc9-LZ
bin.70_01381	1026		3.4.11.10		Bacterial leucyl aminopeptidase	gnl|IGB|bin.70_5	Bacteria	Pseudomonadota	Gammaproteobacteria	Alteromonadales	Shewanellaceae
bin.70_01838	1539	pepA_1	3.4.11.10		cytosol aminopeptidase	gnl|IGB|bin.70_7	Bacteria	Pseudomonadota	Gammaproteobacteria	Alteromonadales	Shewanellaceae
bin.138_04681	372	map_1	3.4.11.18	COG0024	Methionine aminopeptidase	gnl|IGB|bin.138_31	Bacteria	Pseudomonadota	Gammaproteobacteria	Alteromonadales	Shewanellaceae	Shewanella
bin.138_04682	432	map_2	3.4.11.18	COG0024	Methionine aminopeptidase	gnl|IGB|bin.138_31	Bacteria	Pseudomonadota	Gammaproteobacteria	Alteromonadales	Shewanellaceae	Shewanella
bin.6_01179	798	map	3.4.11.18	COG0024	Methionine aminopeptidase	gnl|IGB|bin.6_44	Bacteria	Pseudomonadota	Gammaproteobacteria	Alteromonadales	Shewanellaceae	Shewanella
bin.138_00267	933	pepN_1	3.4.11.2	COG0308	Aminopeptidase N	gnl|IGB|bin.138_1	Bacteria	Pseudomonadota	Gammaproteobacteria	Alteromonadales	Shewanellaceae
bin.138_00269	1206	pepN_2	3.4.11.2	COG0308	Aminopeptidase N	gnl|IGB|bin.138_1	Bacteria	Pseudomonadota	Gammaproteobacteria	Alteromonadales	Shewanellaceae
bin.138_02892	2664	pepN_3	3.4.11.2		Aminopeptidase N	gnl|IGB|bin.138_12	Bacteria	Pseudomonadota	Gammaproteobacteria	Alteromonadales	Shewanellaceae
bin.70_00215	2562	pepN_1	3.4.11.2	COG0308	Aminopeptidase N	gnl|IGB|bin.70_1	Bacteria	Pseudomonadota	Gammaproteobacteria	Alteromonadales	Shewanellaceae
bin.70_02466	2661	pepN_2	3.4.11.2		Aminopeptidase N	gnl|IGB|bin.70_11	Bacteria	Pseudomonadota	Gammaproteobacteria	Alteromonadales	Shewanellaceae
bin.138_02925	1305	pepB	3.4.11.23	COG0260	Peptidase B	gnl|IGB|bin.138_12	Bacteria	Pseudomonadota	Gammaproteobacteria	Alteromonadales	Shewanellaceae
bin.6_00419	1305	pepB	3.4.11.23	COG0260	Peptidase B	gnl|IGB|bin.6_12	Bacteria	Pseudomonadota	Gammaproteobacteria	Alteromonadales	Shewanellaceae	Shewanella	Shewanella sp. Arc9-LZ
bin.70_02498	1305	pepB	3.4.11.23	COG0260	Peptidase B	gnl|IGB|bin.70_11	Bacteria	Pseudomonadota	Gammaproteobacteria	Alteromonadales	Shewanellaceae
bin.138_02468	1365	pip	3.4.11.5		Proline iminopeptidase	gnl|IGB|bin.138_9	Bacteria	Pseudomonadota	Gammaproteobacteria	Alteromonadales	Shewanellaceae
bin.6_01426	1290	pip	3.4.11.5		Proline iminopeptidase	gnl|IGB|bin.6_59	Bacteria	Pseudomonadota	Gammaproteobacteria	Alteromonadales	Shewanellaceae
bin.70_01673	1290	pip_1	3.4.11.5		Proline iminopeptidase	gnl|IGB|bin.70_6	Bacteria	Pseudomonadota	Gammaproteobacteria	Alteromonadales	Shewanellaceae
bin.70_02025	984	pip_2	3.4.11.5		Proline iminopeptidase	gnl|IGB|bin.70_8	Bacteria	Pseudomonadota	Gammaproteobacteria	Alteromonadales	Shewanellaceae
bin.138_04375	1464	pepD	3.4.13.18	COG2195	Cytosol non-specific dipeptidase	gnl|IGB|bin.138_27	Bacteria	Pseudomonadota	Gammaproteobacteria	Alteromonadales	Shewanellaceae	Shewanella
bin.4_00002	1464	pepD	3.4.13.18	COG2195	Cytosol non-specific dipeptidase	gnl|IGB|bin.4_1	Bacteria	Pseudomonadota	Gammaproteobacteria	Alteromonadales	Shewanellaceae
bin.6_00056	1464	pepD	3.4.13.18	COG2195	Cytosol non-specific dipeptidase	gnl|IGB|bin.6_2	Bacteria	Pseudomonadota	Gammaproteobacteria	Alteromonadales	Shewanellaceae	Shewanella	Shewanella sp. Arc9-LZ
bin.70_01839	1464	pepD	3.4.13.18	COG2195	Cytosol non-specific dipeptidase	gnl|IGB|bin.70_7	Bacteria	Pseudomonadota	Gammaproteobacteria	Alteromonadales	Shewanellaceae
bin.138_01361	708	pepE_1	3.4.13.21	COG3340	Peptidase E	gnl|IGB|bin.138_4	Bacteria	Pseudomonadota	Gammaproteobacteria	Alteromonadales	Shewanellaceae
bin.138_04649	210	pepE_2	3.4.13.21		Peptidase E	gnl|IGB|bin.138_30	Bacteria	Pseudomonadota	Gammaproteobacteria	Alteromonadales	Shewanellaceae	Shewanella
bin.138_04650	426	pepE_3	3.4.13.21	COG3340	Peptidase E	gnl|IGB|bin.138_30	Bacteria	Pseudomonadota	Gammaproteobacteria	Alteromonadales	Shewanellaceae	Shewanella
bin.6_01861	708	pepE	3.4.13.21	COG3340	Peptidase E	gnl|IGB|bin.6_95	Bacteria	Pseudomonadota	Gammaproteobacteria	Alteromonadales	Shewanellaceae	Shewanella
bin.85_00083	708	pepE	3.4.13.21	COG3340	Peptidase E	gnl|IGB|bin.85_1	Bacteria	Pseudomonadota	Gammaproteobacteria	Alteromonadales	Shewanellaceae
bin.4_03292	624	vanXB	3.4.13.22	COG2173	D-alanyl-D-alanine dipeptidase	gnl|IGB|bin.4_24	Bacteria	Pseudomonadota	Gammaproteobacteria	Alteromonadales	Shewanellaceae
bin.138_05575	1320	pepQ	3.4.13.9		Xaa-Pro dipeptidase	gnl|IGB|bin.138_53	Bacteria	Pseudomonadota	Gammaproteobacteria	Alteromonadales	Shewanellaceae	Shewanella	Shewanella sp. Arc9-LZ
bin.138_00802	2154		3.4.14.-		Asp/Glu-specific dipeptidyl-peptidase	gnl|IGB|bin.138_2	Bacteria	Pseudomonadota	Gammaproteobacteria	Alteromonadales	Shewanellaceae
bin.138_02156	1269		3.4.14.-		Asp/Glu-specific dipeptidyl-peptidase	gnl|IGB|bin.138_8	Bacteria	Pseudomonadota	Gammaproteobacteria	Alteromonadales	Shewanellaceae
bin.138_03381	1131	dpp5_1	3.4.14.-	COG1506	Dipeptidyl-peptidase 5	gnl|IGB|bin.138_16	Bacteria	Pseudomonadota	Gammaproteobacteria	Alteromonadales	Shewanellaceae	Shewanella
bin.138_03382	582	dpp5_2	3.4.14.-	COG1506	Dipeptidyl-peptidase 5	gnl|IGB|bin.138_16	Bacteria	Pseudomonadota	Gammaproteobacteria	Alteromonadales	Shewanellaceae	Shewanella
bin.138_04815	1950	dapb3_1	3.4.14.-		Dipeptidyl aminopeptidase BIII	gnl|IGB|bin.138_33	Bacteria	Pseudomonadota	Gammaproteobacteria	Alteromonadales	Shewanellaceae
bin.138_04816	1266	dapb3_2	3.4.14.-		Dipeptidyl aminopeptidase BIII	gnl|IGB|bin.138_33	Bacteria	Pseudomonadota	Gammaproteobacteria	Alteromonadales	Shewanellaceae
bin.4_00555	1986	dapb3_1	3.4.14.-		Dipeptidyl aminopeptidase BIII	gnl|IGB|bin.4_3	Bacteria	Pseudomonadota	Gammaproteobacteria	Alteromonadales	Shewanellaceae
bin.4_00556	1983	dapb3_2	3.4.14.-		Dipeptidyl aminopeptidase BIII	gnl|IGB|bin.4_3	Bacteria	Pseudomonadota	Gammaproteobacteria	Alteromonadales	Shewanellaceae
bin.4_02233	2070	dapb3_3	3.4.14.-		Dipeptidyl aminopeptidase BIII	gnl|IGB|bin.4_13	Bacteria	Pseudomonadota	Gammaproteobacteria	Alteromonadales	Shewanellaceae
bin.4_03413	2160		3.4.14.-		Asp/Glu-specific dipeptidyl-peptidase	gnl|IGB|bin.4_25	Bacteria	Pseudomonadota	Gammaproteobacteria	Alteromonadales	Shewanellaceae
bin.6_00467	1437	dapb3	3.4.14.-		Dipeptidyl aminopeptidase BIII	gnl|IGB|bin.6_13	Bacteria	Pseudomonadota	Gammaproteobacteria	Alteromonadales	Shewanellaceae	Shewanella	Shewanella sp. Arc9-LZ
bin.6_01808	1614	dpp5	3.4.14.-	COG1506	Dipeptidyl-peptidase 5	gnl|IGB|bin.6_90	Bacteria	Pseudomonadota	Gammaproteobacteria	Alteromonadales	Shewanellaceae	Shewanella
bin.6_02576	2157		3.4.14.-		Asp/Glu-specific dipeptidyl-peptidase	gnl|IGB|bin.6_191	Bacteria	Pseudomonadota	Gammaproteobacteria	Alteromonadales	Shewanellaceae	Shewanella
bin.70_00683	2157		3.4.14.-		Asp/Glu-specific dipeptidyl-peptidase	gnl|IGB|bin.70_2	Bacteria	Pseudomonadota	Gammaproteobacteria	Alteromonadales	Shewanellaceae
bin.70_01116	2052	dpp5	3.4.14.-	COG1506	Dipeptidyl-peptidase 5	gnl|IGB|bin.70_4	Bacteria	Pseudomonadota	Gammaproteobacteria	Alteromonadales	Shewanellaceae
bin.70_02220	2439		3.4.14.-		Asp/Glu-specific dipeptidyl-peptidase	gnl|IGB|bin.70_9	Bacteria	Pseudomonadota	Gammaproteobacteria	Alteromonadales	Shewanellaceae
bin.70_02707	576	dapb3	3.4.14.-		Dipeptidyl aminopeptidase BIII	gnl|IGB|bin.70_13	Bacteria	Pseudomonadota	Gammaproteobacteria	Alteromonadales	Shewanellaceae
bin.138_00860	267	dap4_1	3.4.14.5		Dipeptidyl aminopeptidase 4	gnl|IGB|bin.138_2	Bacteria	Pseudomonadota	Gammaproteobacteria	Alteromonadales	Shewanellaceae
bin.138_00861	1941	dap4_2	3.4.14.5		Dipeptidyl aminopeptidase 4	gnl|IGB|bin.138_2	Bacteria	Pseudomonadota	Gammaproteobacteria	Alteromonadales	Shewanellaceae
bin.4_03238	2367	dap4	3.4.14.5		Dipeptidyl aminopeptidase 4	gnl|IGB|bin.4_23	Bacteria	Pseudomonadota	Gammaproteobacteria	Alteromonadales	Shewanellaceae
bin.70_00734	2304	dap4	3.4.14.5		Dipeptidyl aminopeptidase 4	gnl|IGB|bin.70_2	Bacteria	Pseudomonadota	Gammaproteobacteria	Alteromonadales	Shewanellaceae
bin.138_00163	444	dcp_1	3.4.15.5	COG0339	Dipeptidyl carboxypeptidase	gnl|IGB|bin.138_1	Bacteria	Pseudomonadota	Gammaproteobacteria	Alteromonadales	Shewanellaceae
bin.138_00164	1218	dcp_2	3.4.15.5	COG0339	Dipeptidyl carboxypeptidase	gnl|IGB|bin.138_1	Bacteria	Pseudomonadota	Gammaproteobacteria	Alteromonadales	Shewanellaceae
bin.138_00381	867	dcp_3	3.4.15.5	COG0339	Dipeptidyl carboxypeptidase	gnl|IGB|bin.138_1	Bacteria	Pseudomonadota	Gammaproteobacteria	Alteromonadales	Shewanellaceae
bin.138_01056	489	dcp_4	3.4.15.5	COG0339	Dipeptidyl carboxypeptidase	gnl|IGB|bin.138_3	Bacteria	Pseudomonadota	Gammaproteobacteria	Alteromonadales	Shewanellaceae
bin.138_01057	579	dcp_5	3.4.15.5	COG0339	Dipeptidyl carboxypeptidase	gnl|IGB|bin.138_3	Bacteria	Pseudomonadota	Gammaproteobacteria	Alteromonadales	Shewanellaceae
bin.70_00131	2154	dcp_1	3.4.15.5	COG0339	Dipeptidyl carboxypeptidase	gnl|IGB|bin.70_1	Bacteria	Pseudomonadota	Gammaproteobacteria	Alteromonadales	Shewanellaceae
bin.70_01028	2157	dcp_2	3.4.15.5	COG0339	Dipeptidyl carboxypeptidase	gnl|IGB|bin.70_3	Bacteria	Pseudomonadota	Gammaproteobacteria	Alteromonadales	Shewanellaceae
bin.138_00036	1665	dacB	3.4.16.4	COG2027	D-alanyl-D-alanine carboxypeptidase DacB	gnl|IGB|bin.138_1	Bacteria	Pseudomonadota	Gammaproteobacteria	Alteromonadales	Shewanellaceae
bin.138_04961	1119	ftsI_1	3.4.16.4	COG0768	Peptidoglycan D,D-transpeptidase FtsI	gnl|IGB|bin.138_36	Bacteria	Pseudomonadota	Gammaproteobacteria	Alteromonadales	Shewanellaceae	Shewanella
bin.138_04962	528	ftsI_2	3.4.16.4	COG0768	Peptidoglycan D,D-transpeptidase FtsI	gnl|IGB|bin.138_36	Bacteria	Pseudomonadota	Gammaproteobacteria	Alteromonadales	Shewanellaceae	Shewanella
bin.4_00035	1173	dacC	3.4.16.4	COG1686	D-alanyl-D-alanine carboxypeptidase DacC	gnl|IGB|bin.4_1	Bacteria	Pseudomonadota	Gammaproteobacteria	Alteromonadales	Shewanellaceae
bin.4_00039	1854	mrdA	3.4.16.4	COG0768	Peptidoglycan D,D-transpeptidase MrdA	gnl|IGB|bin.4_1	Bacteria	Pseudomonadota	Gammaproteobacteria	Alteromonadales	Shewanellaceae
bin.4_00535	1737	ftsI	3.4.16.4	COG0768	Peptidoglycan D,D-transpeptidase FtsI	gnl|IGB|bin.4_3	Bacteria	Pseudomonadota	Gammaproteobacteria	Alteromonadales	Shewanellaceae
bin.4_04424	1437	dacB	3.4.16.4	COG2027	D-alanyl-D-alanine carboxypeptidase DacB	gnl|IGB|bin.4_41	Bacteria	Pseudomonadota	Gammaproteobacteria	Alteromonadales	Shewanellaceae
bin.40_00369	1665	dacB	3.4.16.4	COG2027	D-alanyl-D-alanine carboxypeptidase DacB	gnl|IGB|bin.40_6	Bacteria	Pseudomonadota	Gammaproteobacteria	Alteromonadales	Shewanellaceae	Shewanella
bin.6_00506	1716	mrdA	3.4.16.4	COG0768	Peptidoglycan D,D-transpeptidase MrdA	gnl|IGB|bin.6_14	Bacteria	Pseudomonadota	Gammaproteobacteria	Alteromonadales	Shewanellaceae	Shewanella	Shewanella sp. Arc9-LZ
bin.6_00511	1212	dacC	3.4.16.4	COG1686	D-alanyl-D-alanine carboxypeptidase DacC	gnl|IGB|bin.6_14	Bacteria	Pseudomonadota	Gammaproteobacteria	Alteromonadales	Shewanellaceae	Shewanella	Shewanella sp. Arc9-LZ
bin.6_01005	1749	ftsI	3.4.16.4	COG0768	Peptidoglycan D,D-transpeptidase FtsI	gnl|IGB|bin.6_34	Bacteria	Pseudomonadota	Gammaproteobacteria	Alteromonadales	Shewanellaceae	Shewanella
bin.6_02647	1665	dacB	3.4.16.4	COG2027	D-alanyl-D-alanine carboxypeptidase DacB	gnl|IGB|bin.6_205	Bacteria	Pseudomonadota	Gammaproteobacteria	Alteromonadales	Shewanellaceae	Shewanella	Shewanella sp. Arc9-LZ
bin.70_00014	1260	dacB_1	3.4.16.4	COG2027	D-alanyl-D-alanine carboxypeptidase DacB	gnl|IGB|bin.70_1	Bacteria	Pseudomonadota	Gammaproteobacteria	Alteromonadales	Shewanellaceae
bin.70_00015	426	dacB_2	3.4.16.4	COG2027	D-alanyl-D-alanine carboxypeptidase DacB	gnl|IGB|bin.70_1	Bacteria	Pseudomonadota	Gammaproteobacteria	Alteromonadales	Shewanellaceae
bin.70_02275	1212	dacC	3.4.16.4	COG1686	D-alanyl-D-alanine carboxypeptidase DacC	gnl|IGB|bin.70_10	Bacteria	Pseudomonadota	Gammaproteobacteria	Alteromonadales	Shewanellaceae
bin.70_02279	1857	mrdA	3.4.16.4	COG0768	Peptidoglycan D,D-transpeptidase MrdA	gnl|IGB|bin.70_10	Bacteria	Pseudomonadota	Gammaproteobacteria	Alteromonadales	Shewanellaceae
bin.70_03159	1749	ftsI	3.4.16.4	COG0768	Peptidoglycan D,D-transpeptidase FtsI	gnl|IGB|bin.70_18	Bacteria	Pseudomonadota	Gammaproteobacteria	Alteromonadales	Shewanellaceae	Shewanella	Shewanella sp. Arc9-LZ
bin.4_00294	1359	cpg2_1	3.4.17.11		Carboxypeptidase G2	gnl|IGB|bin.4_2	Bacteria	Pseudomonadota	Gammaproteobacteria	Alteromonadales	Shewanellaceae
bin.138_00146	1236	iadA	3.4.19.-		Isoaspartyl dipeptidase	gnl|IGB|bin.138_1	Bacteria	Pseudomonadota	Gammaproteobacteria	Alteromonadales	Shewanellaceae
bin.70_00121	1164	iadA	3.4.19.-		Isoaspartyl dipeptidase	gnl|IGB|bin.70_1	Bacteria	Pseudomonadota	Gammaproteobacteria	Alteromonadales	Shewanellaceae
bin.1_02773	1803	ggt_1	3.4.19.13	COG0405	Glutathione hydrolase proenzyme	gnl|IGB|bin.1_79	Bacteria	Pseudomonadota	Gammaproteobacteria	Alteromonadales	Shewanellaceae	Shewanella
bin.138_00376	1737	ggt	3.4.19.13	COG0405	Glutathione hydrolase proenzyme	gnl|IGB|bin.138_1	Bacteria	Pseudomonadota	Gammaproteobacteria	Alteromonadales	Shewanellaceae
bin.70_00306	1803	ggt	3.4.19.13	COG0405	Glutathione hydrolase proenzyme	gnl|IGB|bin.70_1	Bacteria	Pseudomonadota	Gammaproteobacteria	Alteromonadales	Shewanellaceae
bin.138_00843	1185	pcp	3.4.19.3		Pyrrolidone-carboxylate peptidase	gnl|IGB|bin.138_2	Bacteria	Pseudomonadota	Gammaproteobacteria	Alteromonadales	Shewanellaceae
bin.6_01979	933	iaaA	3.4.19.5	COG1446	Isoaspartyl peptidase	gnl|IGB|bin.6_107	Bacteria	Pseudomonadota	Gammaproteobacteria	Alteromonadales	Shewanellaceae	Shewanella	Shewanella sp. Arc9-LZ
bin.96_05736	1035	iaaA	3.4.19.5	COG1446	Isoaspartyl peptidase	gnl|IGB|bin.96_79	Bacteria	Pseudomonadota	Gammaproteobacteria	Alteromonadales	Shewanellaceae	Shewanella
bin.138_01561	1020		3.4.21.-		Extracellular serine proteinase	gnl|IGB|bin.138_5	Bacteria	Pseudomonadota	Gammaproteobacteria	Alteromonadales	Shewanellaceae
bin.138_02036	522	sohB_1	3.4.21.-	COG0616	putative protease SohB	gnl|IGB|bin.138_7	Bacteria	Pseudomonadota	Gammaproteobacteria	Alteromonadales	Shewanellaceae
bin.138_02037	504	sohB_2	3.4.21.-	COG0616	putative protease SohB	gnl|IGB|bin.138_7	Bacteria	Pseudomonadota	Gammaproteobacteria	Alteromonadales	Shewanellaceae
bin.138_03394	1845	sppA	3.4.21.-	COG0616	Protease 4	gnl|IGB|bin.138_16	Bacteria	Pseudomonadota	Gammaproteobacteria	Alteromonadales	Shewanellaceae	Shewanella
bin.138_04020	849	pbpG_1	3.4.21.-	COG1686	D-alanyl-D-alanine endopeptidase	gnl|IGB|bin.138_22	Bacteria	Pseudomonadota	Gammaproteobacteria	Alteromonadales	Shewanellaceae	Shewanella
bin.138_04504	849	pbpG_2	3.4.21.-	COG1686	D-alanyl-D-alanine endopeptidase	gnl|IGB|bin.138_28	Bacteria	Pseudomonadota	Gammaproteobacteria	Alteromonadales	Shewanellaceae	Shewanella
bin.138_05220	3285	tri1	3.4.21.-	COG0793	Tricorn protease	gnl|IGB|bin.138_42	Bacteria	Pseudomonadota	Gammaproteobacteria	Alteromonadales	Shewanellaceae	Shewanella
bin.40_00188	849	pbpG	3.4.21.-	COG1686	D-alanyl-D-alanine endopeptidase	gnl|IGB|bin.40_2	Bacteria	Pseudomonadota	Gammaproteobacteria	Alteromonadales	Shewanellaceae
bin.6_01200	849	pbpG	3.4.21.-	COG1686	D-alanyl-D-alanine endopeptidase	gnl|IGB|bin.6_45	Bacteria	Pseudomonadota	Gammaproteobacteria	Alteromonadales	Shewanellaceae	Shewanella	Shewanella sp. Arc9-LZ
bin.6_01872	1023	sohB	3.4.21.-	COG0616	putative protease SohB	gnl|IGB|bin.6_96	Bacteria	Pseudomonadota	Gammaproteobacteria	Alteromonadales	Shewanellaceae	Shewanella	Shewanella sp. Arc9-LZ
bin.6_02203	1845	sppA	3.4.21.-	COG0616	Protease 4	gnl|IGB|bin.6_134	Bacteria	Pseudomonadota	Gammaproteobacteria	Alteromonadales	Shewanellaceae	Shewanella
bin.70_01125	1845	sppA	3.4.21.-	COG0616	Protease 4	gnl|IGB|bin.70_4	Bacteria	Pseudomonadota	Gammaproteobacteria	Alteromonadales	Shewanellaceae
bin.70_02831	1047	sohB	3.4.21.-	COG0616	putative protease SohB	gnl|IGB|bin.70_14	Bacteria	Pseudomonadota	Gammaproteobacteria	Alteromonadales	Shewanellaceae
bin.96_02415	948	pbpG_2	3.4.21.-	COG1686	D-alanyl-D-alanine endopeptidase	gnl|IGB|bin.96_20	Bacteria	Pseudomonadota	Gammaproteobacteria	Alteromonadales	Shewanellaceae
bin.138_00270	2052	prc	3.4.21.102	COG0793	Tail-specific protease	gnl|IGB|bin.138_1	Bacteria	Pseudomonadota	Gammaproteobacteria	Alteromonadales	Shewanellaceae
bin.70_00216	2052	prc	3.4.21.102	COG0793	Tail-specific protease	gnl|IGB|bin.70_1	Bacteria	Pseudomonadota	Gammaproteobacteria	Alteromonadales	Shewanellaceae
bin.138_00088	684	glpG_1	3.4.21.105		Rhomboid protease GlpG	gnl|IGB|bin.138_1	Bacteria	Pseudomonadota	Gammaproteobacteria	Alteromonadales	Shewanellaceae
bin.138_01651	852	glpG_2	3.4.21.105	COG0705	Rhomboid protease GlpG	gnl|IGB|bin.138_5	Bacteria	Pseudomonadota	Gammaproteobacteria	Alteromonadales	Shewanellaceae
bin.4_00353	840	glpG_1	3.4.21.105	COG0705	Rhomboid protease GlpG	gnl|IGB|bin.4_2	Bacteria	Pseudomonadota	Gammaproteobacteria	Alteromonadales	Shewanellaceae
bin.6_01734	684	glpG_1	3.4.21.105		Rhomboid protease GlpG	gnl|IGB|bin.6_83	Bacteria	Pseudomonadota	Gammaproteobacteria	Alteromonadales	Shewanellaceae	Shewanella	Shewanella sp. Arc9-LZ
bin.6_02479	852	glpG_2	3.4.21.105	COG0705	Rhomboid protease GlpG	gnl|IGB|bin.6_175	Bacteria	Pseudomonadota	Gammaproteobacteria	Alteromonadales	Shewanellaceae	Shewanella	Shewanella sp. Arc9-LZ
bin.70_01464	852	glpG	3.4.21.105	COG0705	Rhomboid protease GlpG	gnl|IGB|bin.70_5	Bacteria	Pseudomonadota	Gammaproteobacteria	Alteromonadales	Shewanellaceae
bin.138_02173	1347	degQ	3.4.21.107	COG0265	Periplasmic pH-dependent serine endoprotease DegQ	gnl|IGB|bin.138_8	Bacteria	Pseudomonadota	Gammaproteobacteria	Alteromonadales	Shewanellaceae
bin.138_02174	1080	degS	3.4.21.107	COG0265	Serine endoprotease DegS	gnl|IGB|bin.138_8	Bacteria	Pseudomonadota	Gammaproteobacteria	Alteromonadales	Shewanellaceae
bin.6_00613	1350	degQ	3.4.21.107	COG0265	Periplasmic pH-dependent serine endoprotease DegQ	gnl|IGB|bin.6_17	Bacteria	Pseudomonadota	Gammaproteobacteria	Alteromonadales	Shewanellaceae	Shewanella	Shewanella sp. Arc9-LZ
bin.6_00614	1080	degS	3.4.21.107	COG0265	Serine endoprotease DegS	gnl|IGB|bin.6_17	Bacteria	Pseudomonadota	Gammaproteobacteria	Alteromonadales	Shewanellaceae	Shewanella	Shewanella sp. Arc9-LZ
bin.70_02202	1080	degS	3.4.21.107	COG0265	Serine endoprotease DegS	gnl|IGB|bin.70_9	Bacteria	Pseudomonadota	Gammaproteobacteria	Alteromonadales	Shewanellaceae
bin.70_02203	1350	degQ	3.4.21.107	COG0265	Periplasmic pH-dependent serine endoprotease DegQ	gnl|IGB|bin.70_9	Bacteria	Pseudomonadota	Gammaproteobacteria	Alteromonadales	Shewanellaceae
bin.138_01076	957		3.4.21.26		Prolyl endopeptidase	gnl|IGB|bin.138_3	Bacteria	Pseudomonadota	Gammaproteobacteria	Alteromonadales	Shewanellaceae
bin.70_01008	720		3.4.21.26		Prolyl endopeptidase	gnl|IGB|bin.70_3	Bacteria	Pseudomonadota	Gammaproteobacteria	Alteromonadales	Shewanellaceae
bin.138_02059	612	lon_1	3.4.21.53	COG0466	Lon protease	gnl|IGB|bin.138_7	Bacteria	Pseudomonadota	Gammaproteobacteria	Alteromonadales	Shewanellaceae
bin.138_02060	609	lon_2	3.4.21.53	COG0466	Lon protease	gnl|IGB|bin.138_7	Bacteria	Pseudomonadota	Gammaproteobacteria	Alteromonadales	Shewanellaceae
bin.138_02061	933	lon_3	3.4.21.53	COG0466	Lon protease	gnl|IGB|bin.138_7	Bacteria	Pseudomonadota	Gammaproteobacteria	Alteromonadales	Shewanellaceae
bin.4_01087	2250	lon_1	3.4.21.53	COG0466	Lon protease	gnl|IGB|bin.4_5	Bacteria	Pseudomonadota	Gammaproteobacteria	Alteromonadales	Shewanellaceae
bin.6_00101	2352	lon	3.4.21.53	COG0466	Lon protease	gnl|IGB|bin.6_3	Bacteria	Pseudomonadota	Gammaproteobacteria	Alteromonadales	Shewanellaceae	Shewanella	Shewanella sp. Arc9-LZ
bin.70_02808	900	lon_1	3.4.21.53	COG0466	Lon protease	gnl|IGB|bin.70_14	Bacteria	Pseudomonadota	Gammaproteobacteria	Alteromonadales	Shewanellaceae
bin.70_02809	531	lon_2	3.4.21.53	COG0466	Lon protease	gnl|IGB|bin.70_14	Bacteria	Pseudomonadota	Gammaproteobacteria	Alteromonadales	Shewanellaceae
bin.70_02810	675	lon_3	3.4.21.53	COG0466	Lon protease	gnl|IGB|bin.70_14	Bacteria	Pseudomonadota	Gammaproteobacteria	Alteromonadales	Shewanellaceae
bin.70_02811	327	lon_4	3.4.21.53	COG0466	Lon protease	gnl|IGB|bin.70_14	Bacteria	Pseudomonadota	Gammaproteobacteria	Alteromonadales	Shewanellaceae
bin.138_04532	624	lexA_1	3.4.21.88	COG1974	LexA repressor	gnl|IGB|bin.138_29	Bacteria	Pseudomonadota	Gammaproteobacteria	Alteromonadales	Shewanellaceae	Shewanella
bin.138_05365	264	lexA_2	3.4.21.88		LexA repressor	gnl|IGB|bin.138_46	Bacteria	Pseudomonadota	Gammaproteobacteria	Alteromonadales	Shewanellaceae	Shewanella
bin.4_00458	621	lexA	3.4.21.88	COG1974	LexA repressor	gnl|IGB|bin.4_2	Bacteria	Pseudomonadota	Gammaproteobacteria	Alteromonadales	Shewanellaceae
bin.6_00484	615	lexA	3.4.21.88	COG1974	LexA repressor	gnl|IGB|bin.6_13	Bacteria	Pseudomonadota	Gammaproteobacteria	Alteromonadales	Shewanellaceae	Shewanella	Shewanella sp. Arc9-LZ
bin.70_02898	615	lexA	3.4.21.88	COG1974	LexA repressor	gnl|IGB|bin.70_15	Bacteria	Pseudomonadota	Gammaproteobacteria	Alteromonadales	Shewanellaceae
bin.138_03263	921	lepB	3.4.21.89	COG0681	Signal peptidase I	gnl|IGB|bin.138_15	Bacteria	Pseudomonadota	Gammaproteobacteria	Alteromonadales	Shewanellaceae
bin.4_02794	918	lepB	3.4.21.89	COG0681	Signal peptidase I	gnl|IGB|bin.4_18	Bacteria	Pseudomonadota	Gammaproteobacteria	Alteromonadales	Shewanellaceae
bin.6_00967	243	lepB_1	3.4.21.89	COG0681	Signal peptidase I	gnl|IGB|bin.6_32	Bacteria	Pseudomonadota	Gammaproteobacteria	Alteromonadales	Shewanellaceae	Shewanella	Shewanella sp. Arc9-LZ
bin.6_00968	159	lepB_2	3.4.21.89	COG0681	Signal peptidase I	gnl|IGB|bin.6_32	Bacteria	Pseudomonadota	Gammaproteobacteria	Alteromonadales	Shewanellaceae	Shewanella	Shewanella sp. Arc9-LZ
bin.6_00969	522	lepB_3	3.4.21.89	COG0681	Signal peptidase I	gnl|IGB|bin.6_32	Bacteria	Pseudomonadota	Gammaproteobacteria	Alteromonadales	Shewanellaceae	Shewanella	Shewanella sp. Arc9-LZ
[truncated: 817 more rows]
