# Supplementary material for: Rich microbial and depolymerising diversity in Antarctic krill gut
Source: Microbiol Spectr. 2024 Mar 11;12(4):e04035-23. doi: 10.1128/spectrum.04035-23 (PMC10986584; doi:10.1128/spectrum.04035-23)
Supplement: Table S4 — Predicted hydrolytic enzymes underlying Fig. 5EF. [file spectrum.04035-23-s0007.xlsx]

## Sheet: Tabelle1
TABLE S4 Predicted hydrolytic enzymes underlying Fig. 5EF.
Locus tag	Length [bp]	Gene	EC no.	COG	Product	New contig	Superkingdom	Phylum	Class	Order	Family	Genus	Species
bin.134_00343	1602		3.1.6.-	COG3119	N-acetylgalactosamine-6-O-sulfatase	gnl|IGB|bin.134_2	Bacteria	Bacteroidota	Flavobacteriia	Flavobacteriales	Flavobacteriaceae
bin.134_02307	804		3.1.6.-	COG3119	N-acetylglucosamine-6-O-sulfatase	gnl|IGB|bin.134_27	Bacteria	Bacteroidota	Flavobacteriia	Flavobacteriales	Flavobacteriaceae
bin.153_05441	1077		3.1.6.-	COG3119	N-acetylgalactosamine-6-O-sulfatase	gnl|IGB|bin.153_79	Bacteria	Bacteroidota	Flavobacteriia	Flavobacteriales	Flavobacteriaceae	Maribacter
bin.17_00168	1449		3.1.6.-	COG3119	N-acetylgalactosamine-6-O-sulfatase	gnl|IGB|bin.17_3	Bacteria	Bacteroidota	Flavobacteriia	Flavobacteriales	Flavobacteriaceae	Maribacter
bin.57_02111	1488		3.1.6.-	COG3119	N-acetylgalactosamine-6-O-sulfatase	gnl|IGB|bin.57_5	Bacteria	Bacteroidota	Flavobacteriia	Flavobacteriales	Flavobacteriaceae
bin.57_02114	1608		3.1.6.-	COG3119	N-acetylgalactosamine-6-O-sulfatase	gnl|IGB|bin.57_5	Bacteria	Bacteroidota	Flavobacteriia	Flavobacteriales	Flavobacteriaceae
bin.57_02122	1521		3.1.6.-	COG3119	N-acetylgalactosamine-6-O-sulfatase	gnl|IGB|bin.57_5	Bacteria	Bacteroidota	Flavobacteriia	Flavobacteriales	Flavobacteriaceae
bin.57_02123	1374		3.1.6.-	COG3119	N-acetylgalactosamine-6-O-sulfatase	gnl|IGB|bin.57_5	Bacteria	Bacteroidota	Flavobacteriia	Flavobacteriales	Flavobacteriaceae
bin.99_00577	1320	5	3.1.6.1	COG3119	Arylsulfatase	gnl|IGB|bin.99_2	Bacteria	Bacteroidota	Flavobacteriia	Flavobacteriales	Flavobacteriaceae
bin.25_00351	1569	yjcS_1	3.1.6.-	COG2015	Putative alkyl/aryl-sulfatase YjcS	gnl|IGB|bin.25_5	Bacteria	Pseudomonadota	Gammaproteobacteria	Moraxellales	Moraxellaceae	Psychrobacter
bin.25_00352	516	yjcS_2	3.1.6.-	COG2015	Putative alkyl/aryl-sulfatase YjcS	gnl|IGB|bin.25_5	Bacteria	Pseudomonadota	Gammaproteobacteria	Moraxellales	Moraxellaceae	Psychrobacter
bin.97_07042	2058	yjcS_2	3.1.6.-	COG2015	Putative alkyl/aryl-sulfatase YjcS	gnl|IGB|bin.97_72	Bacteria	Pseudomonadota	Gammaproteobacteria	Moraxellales	Moraxellaceae	Psychrobacter
bin.39_00370	1509	betC	3.1.6.6	COG3119	Choline-sulfatase	gnl|IGB|bin.39_1	Bacteria	Pseudomonadota	Alphaproteobacteria	Rhodobacterales	Paracoccaceae
bin.108_00076	273	yjcS	3.1.6.-	COG2015	Putative alkyl/aryl-sulfatase YjcS	gnl|IGB|bin.108_1	Bacteria	Pseudomonadota	Gammaproteobacteria	Alteromonadales	Pseudoalteromonadaceae
bin.117_01607	1977	yjcS	3.1.6.-	COG2015	Putative alkyl/aryl-sulfatase YjcS	gnl|IGB|bin.117_4	Bacteria	Pseudomonadota	Gammaproteobacteria	Alteromonadales	Pseudoalteromonadaceae
bin.127_01602	927		3.1.6.-	COG3119	N-acetylgalactosamine-6-O-sulfatase	gnl|IGB|bin.127_18	Bacteria	Pseudomonadota	Gammaproteobacteria	Alteromonadales	Pseudoalteromonadaceae	Pseudoalteromonas
bin.108_01170	1023	atsA	3.1.6.1	COG3119	Arylsulfatase	gnl|IGB|bin.108_4	Bacteria	Pseudomonadota	Gammaproteobacteria	Alteromonadales	Pseudoalteromonadaceae
bin.4_02212	1518		3.1.6.-	COG3119	N-acetylgalactosamine-6-O-sulfatase	gnl|IGB|bin.4_13	Bacteria	Pseudomonadota	Gammaproteobacteria	Alteromonadales	Shewanellaceae
bin.144_03507	1683		3.1.6.-	COG3119	N-acetylgalactosamine-6-O-sulfatase	gnl|IGB|bin.144_5				Unknown	Unknown
bin.144_03519	1488		3.1.6.-	COG3119	N-acetylgalactosamine-6-O-sulfatase	gnl|IGB|bin.144_5				Unknown	Unknown
bin.144_03539	654		3.1.6.-	COG3119	N-acetylgalactosamine-6-O-sulfatase	gnl|IGB|bin.144_5				Unknown	Unknown
bin.144_03540	849		3.1.6.-	COG3119	N-acetylgalactosamine-6-O-sulfatase	gnl|IGB|bin.144_5				Unknown	Unknown
bin.144_03545	1479		3.1.6.-	COG3119	N-acetylgalactosamine-6-O-sulfatase	gnl|IGB|bin.144_5				Unknown	Unknown
bin.144_03559	1551		3.1.6.-	COG3119	N-acetylgalactosamine-6-O-sulfatase	gnl|IGB|bin.144_5				Unknown	Unknown
bin.144_03560	1254		3.1.6.-	COG3119	N-acetylgalactosamine-6-O-sulfatase	gnl|IGB|bin.144_5				Unknown	Unknown
bin.148_00197	1110		3.1.6.-		Ulvan-active sulfatase	gnl|IGB|bin.148_3				Unknown	Unknown
bin.148_00199	1440		3.1.6.-		Ulvan-active sulfatase	gnl|IGB|bin.148_3				Unknown	Unknown
bin.153_04461	219		3.1.6.-		Sulfatase	gnl|IGB|bin.153_58				Unknown	Unknown
bin.153_04462	1203		3.1.6.-		Sulfatase	gnl|IGB|bin.153_58				Unknown	Unknown
bin.153_04467	1560		3.1.6.-	COG3119	N-acetylgalactosamine-6-O-sulfatase	gnl|IGB|bin.153_58				Unknown	Unknown
bin.153_04468	1632		3.1.6.-	COG3119	N-acetylgalactosamine-6-O-sulfatase	gnl|IGB|bin.153_58				Unknown	Unknown
bin.4_03479	1554		3.1.6.-	COG3119	N-acetylgalactosamine-6-O-sulfatase	gnl|IGB|bin.4_26				Unknown	Unknown
bin.4_03671	2001	yjcS	3.1.6.-	COG2015	Putative alkyl/aryl-sulfatase YjcS	gnl|IGB|bin.4_29				Unknown	Unknown
bin.84_02574	1188	yjcS_1	3.1.6.-	COG2015	Putative alkyl/aryl-sulfatase YjcS	gnl|IGB|bin.84_7				Unknown	Unknown
bin.84_02575	777	yjcS_2	3.1.6.-	COG2015	Putative alkyl/aryl-sulfatase YjcS	gnl|IGB|bin.84_7				Unknown	Unknown
bin.96_07159	1608		3.1.6.-		Sulfatase	gnl|IGB|bin.96_117				Unknown	Unknown
bin.96_07167	1557		3.1.6.-	COG3119	N-acetylgalactosamine-6-O-sulfatase	gnl|IGB|bin.96_117				Unknown	Unknown
bin.96_07168	1632		3.1.6.-	COG3119	N-acetylgalactosamine-6-O-sulfatase	gnl|IGB|bin.96_117				Unknown	Unknown
bin.97_00889	1698	yjcS_1	3.1.6.-	COG2015	Putative alkyl/aryl-sulfatase YjcS	gnl|IGB|bin.97_4				Unknown	Unknown
bin.148_00198	1362	atsA	3.1.6.1	COG3119	Arylsulfatase	gnl|IGB|bin.148_3				Unknown	Unknown
bin.40_00334	1077	glcA	3.2.1.39		Glucan endo-1,3-beta-glucosidase A1	gnl|IGB|bin.40_5	Bacteria	Pseudomonadota	Gammaproteobacteria	Alteromonadales	Shewanellaceae	Shewanella
bin.6_01846	1077	glcA	3.2.1.39		Glucan endo-1,3-beta-glucosidase A1	gnl|IGB|bin.6_93	Bacteria	Pseudomonadota	Gammaproteobacteria	Alteromonadales	Shewanellaceae	Shewanella
bin.127_00854	777		3.2.1.73		Beta-glucanase	gnl|IGB|bin.127_7	Bacteria	Pseudomonadota	Gammaproteobacteria	Alteromonadales	Pseudoalteromonadaceae
bin.20_00131	777		3.2.1.73		Beta-glucanase	gnl|IGB|bin.20_2	Bacteria	Pseudomonadota	Gammaproteobacteria	Alteromonadales	Pseudoalteromonadaceae
bin.84_02307	624	bglA	3.2.1.73		Beta-glucanase	gnl|IGB|bin.84_6	Bacteria	Pseudomonadota	Gammaproteobacteria	Unknown	Unknown
bin.153_08992	1923		3.2.1.178		Beta-porphyranase A	gnl|IGB|bin.153_207	Bacteria	Pseudomonadota	Gammaproteobacteria	Alteromonadales	Pseudoalteromonadaceae	Pseudoalteromonas
bin.87_02765	1923		3.2.1.178		Beta-porphyranase A	gnl|IGB|bin.87_21				Unknown	Unknown
