# Supplementary material for: Rich microbial and depolymerising diversity in Antarctic krill gut
Source: Microbiol Spectr. 2024 Mar 11;12(4):e04035-23. doi: 10.1128/spectrum.04035-23 (PMC10986584; doi:10.1128/spectrum.04035-23)
Supplement: Table S5 — Predicted hydrolytic enzymes underlying Fig. 6AB. [file spectrum.04035-23-s0008.xlsx]

## Sheet: Sheet1
TABLE S5 Hydrolases predicted from the cultivated variety microbiome, potentially targeting plastic, and integrated in Fig. 6AB.
	Targeted Polymere						Product Information			Taxonomic Information
Gene_ID	PET	PBAT	PLA	PHA	PUR	PA	Product	EC_number	COG	superkingdom	phylum	class	order	family	genus	species
bin.1_04874	+	-	-	-	-	-	Carboxylesterase 2	3.1.1.1	COG0400	Bacteria	Pseudomonadota	Gammaproteobacteria	Alteromonadales	Colwelliaceae	Colwellia	Colwellia sp. Arc7-635
bin.102_00675	+	-	-	-	-	-	hypothetical protein	-	-	-	-	-	-	Unknown	-	-
bin.115_01851	+	-	-	-	-	-	Carboxylesterase 2	3.1.1.1	COG0400	Bacteria	Pseudomonadota	Gammaproteobacteria	Oceanospirillales	Halomonadaceae	-	-
bin.117_00047	-	-	+	-	+	-	hypothetical protein	-	-	Bacteria	Pseudomonadota	Gammaproteobacteria	-	Unknown	-	-
bin.117_00411	-	-	-	+	-	-	hypothetical protein	-	-	Bacteria	Pseudomonadota	Gammaproteobacteria	-	Unknown	-	-
bin.117_01456	-	-	+	-	-	-	hypothetical protein	-	-	Bacteria	Pseudomonadota	Gammaproteobacteria	Alteromonadales	Pseudoalteromonadaceae	-	-
bin.117_01935	-	-	+	-	-	-	putative protein	-	COG1680	-	-	-	-	Unknown	-	-
bin.117_03336	-	-	-	-	-	+	6-aminohexanoate-cyclic-dimer hydrolase	3.5.2.12	-	Bacteria	Pseudomonadota	Gammaproteobacteria	Alteromonadales	Pseudoalteromonadaceae	Pseudoalteromonas	-
bin.121_02105	-	-	+	-	-	-	Monoterpene epsilon-lactone hydrolase	3.1.1.83	-	Bacteria	Pseudomonadota	Alphaproteobacteria	Rhodobacterales	Unknown_Rhodobacterales	-	-
bin.121_02565	-	-	-	+	-	-	hypothetical protein	-	-	Bacteria	Pseudomonadota	Alphaproteobacteria	Rhodobacterales	Unknown_Rhodobacterales	-	-
bin.129_00274	-	-	+	-	-	-	putative protein	-	COG1680	Bacteria	Pseudomonadota	Gammaproteobacteria	Pseudomonadales	Marinobacteraceae	-	-
bin.129_00293	-	-	-	+	-	-	hypothetical protein	-	-	Bacteria	Pseudomonadota	Gammaproteobacteria	Pseudomonadales	Marinobacteraceae	-	-
bin.136_00635	+	+	-	-	-	-	hypothetical protein	-	-	Bacteria	-	-	-	Unknown	-	-
bin.142_01870	+	-	-	-	-	-	Carboxylesterase 2	3.1.1.1	COG0400	Bacteria	Pseudomonadota	Gammaproteobacteria	Moraxellales	Moraxellaceae	Psychrobacter	-
bin.142_03655	+	-	-	-	-	-	Carboxylesterase 2	3.1.1.1	COG0400	Bacteria	Pseudomonadota	Gammaproteobacteria	Moraxellales	Moraxellaceae	-	-
bin.15_00319	+	-	-	-	-	-	Carboxylesterase 2	3.1.1.1	COG0400	Bacteria	Pseudomonadota	Gammaproteobacteria	Moraxellales	Moraxellaceae	Psychrobacter	-
bin.153_01358	-	-	-	+	-	-	hypothetical protein	-	-	Bacteria	Pseudomonadota	Gammaproteobacteria	Pseudomonadales	Marinobacteraceae	-	-
bin.153_05079	+	+	-	-	-	-	Esterase TesA	3.1.1.1	COG2755	-	-	-	-	Unknown	-	-
bin.2_02419	+	+	-	-	-	-	Esterase TesA	3.1.1.1	COG2755	Bacteria	Pseudomonadota	Gammaproteobacteria	Alteromonadales	Pseudoalteromonadaceae	Pseudoalteromonas	-
bin.24_00322	+	-	-	-	-	-	Carboxylesterase 2	3.1.1.1	COG0400	Bacteria	Pseudomonadota	Gammaproteobacteria	Alteromonadales	Colwelliaceae	-	-
bin.26_00393	+	+	+	-	+	-	Lipase 1	3.1.1.3	-	Bacteria	Pseudomonadota	Gammaproteobacteria	Moraxellales	Moraxellaceae	Psychrobacter	-
bin.39_00253	-	-	+	-	-	-	Monoterpene epsilon-lactone hydrolase	3.1.1.83	-	Bacteria	Pseudomonadota	Alphaproteobacteria	Rhodobacterales	Paracoccaceae	-	-
bin.39_00792	-	-	-	+	-	-	hypothetical protein	-	-	Bacteria	Pseudomonadota	Alphaproteobacteria	Rhodobacterales	Paracoccaceae	-	-
bin.4_02682	+	+	+	-	+	-	Poly(ethylene terephthalate) hydrolase	3.1.1.101	-	-	-	-	-	Unknown	-	-
bin.4_03155	-	-	+	-	-	-	hypothetical protein	-	-	Bacteria	Pseudomonadota	Gammaproteobacteria	Alteromonadales	Shewanellaceae	-	-
bin.52_00061	+	+	+	-	+	-	Lipase 1	3.1.1.3	-	Bacteria	Pseudomonadota	Gammaproteobacteria	Moraxellales	Moraxellaceae	Psychrobacter	-
bin.67_00022	+	-	-	-	-	-	Carboxylesterase 2	3.1.1.1	COG0400	Bacteria	Pseudomonadota	Gammaproteobacteria	Moraxellales	Moraxellaceae	Psychrobacter	-
bin.72_00530	-	-	+	-	-	-	hypothetical protein	-	-	Bacteria	Pseudomonadota	Gammaproteobacteria	Alteromonadales	Pseudoalteromonadaceae	Pseudoalteromonas	-
bin.84_00308	-	-	-	+	-	-	hypothetical protein	-	-	-	-	-	-	Unknown	-	-
bin.84_02436	-	-	+	-	-	-	hypothetical protein	-	-	-	-	-	-	Unknown	-	-
bin.84_02846	-	-	+	-	-	-	putative protein	-	COG1680	Bacteria	Pseudomonadota	Gammaproteobacteria	-	Unknown	-	-
bin.89_00338	+	+	-	-	-	-	hypothetical protein	-	-	Bacteria	Bacteroidota	Flavobacteriia	Flavobacteriales	Flavobacteriaceae	-	-
bin.96_02164	+	+	-	-	-	-	Thioesterase 1/protease 1/lysophospholipase L1	3.1.2.2	COG2755	Bacteria	Pseudomonadota	Gammaproteobacteria	Alteromonadales	Pseudoalteromonadaceae	-	-
bin.97_10453	+	-	-	-	-	-	Carboxylesterase 2	3.1.1.1	COG0400	Bacteria	Pseudomonadota	Gammaproteobacteria	Moraxellales	Moraxellaceae	Psychrobacter	-
