# Supplementary material for: Rich microbial and depolymerising diversity in Antarctic krill gut
Source: Microbiol Spectr. 2024 Mar 11;12(4):e04035-23. doi: 10.1128/spectrum.04035-23 (PMC10986584; doi:10.1128/spectrum.04035-23)
Supplement: Table S6 — BLAST results of 16S rRNA genes of isolates. [file spectrum.04035-23-s0009.xlsx]

## Sheet: Blast_List_16S_Isolats
TABLE S6 BLAST results for the full length 16S rRNA gene sequences of eacch isolate
Sequence Query ID	Working ID	NT Blast Subject Seq-id	% identical matches	length	Nr. of mismatch	Nr. of gap openings	Start of alignment in query	End of alignment in query	Start of alignment in subject	End of alignment in subjec	Expect value	Bit score	Subject Taxonomy ID	Scientific Name	Bit score
P1	DOH_010	gi|1004525498|gb|KU579265.1|	99.65	1429	1	4	2	1429	1437	12	0	2608	56810	Psychrobacter glacincola	2608
P1	DOH_010	gi|149929786|gb|EF640972.1|	99.65	1429	1	4	2	1429	1445	20	0	2608	56810	Psychrobacter glacincola	2608
P1	DOH_010	gi|347812485|gb|HM584295.1|	99.65	1429	1	4	2	1429	1440	15	0	2608	56810	Psychrobacter glacincola	2608
P1	DOH_010	gi|1972399206|gb|MW559216.1|	99.65	1429	1	4	2	1429	1466	41	0	2608	292733	Psychrobacter aquimaris	2608
P1	DOH_010	gi|121483514|gb|EF101547.1|	99.65	1429	1	4	2	1429	1465	40	0	2608	292733	Psychrobacter aquimaris	2608
P2	DOH_021	gi|1389506945|gb|MH348980.1|	99.717	1413	3	1	1	1412	1442	30	0	2586	56811	Psychrobacter sp.	2586
P2	DOH_021	gi|1682060898|gb|MN062081.1|	99.717	1413	3	1	1	1412	1436	24	0	2586	281738	Psychrobacter nivimaris	2586
P2	DOH_021	gi|1440885327|gb|MH707184.1|	99.717	1413	3	1	1	1412	1434	22	0	2586	56811	Psychrobacter sp.	2586
P2	DOH_021	gi|1004525505|gb|KU579272.1|	99.717	1413	3	1	1	1412	1425	13	0	2586	281738	Psychrobacter nivimaris	2586
P3	DOH_025	gi|1393895820|gb|MF537143.1|	99.72	1428	4	0	1	1428	1439	12	0	2615	56811	Psychrobacter sp.	2615
P3	DOH_025	gi|572168587|gb|KC969080.1|	99.72	1428	2	2	1	1428	1433	8	0	2614	1443132	Psychrobacter sp. OKF07	2614
P3	DOH_025	gi|1004525498|gb|KU579265.1|	99.859	1420	1	1	8	1426	1428	9	0	2610	56810	Psychrobacter glacincola	2610
P3	DOH_025	gi|1972399206|gb|MW559216.1|	99.859	1420	1	1	8	1426	1457	38	0	2610	292733	Psychrobacter aquimaris	2610
P3	DOH_025	gi|347812485|gb|HM584295.1|	99.859	1420	1	1	8	1426	1431	12	0	2610	56810	Psychrobacter glacincola	2610
P3	DOH_025	gi|1393895820|gb|MF537143.1|	99.72	1428	4	0	1	1428	1439	12	0	2615	56811	Psychrobacter sp.	2615
P4	DOH_027	gi|1998269962|gb|MW709703.1|	99.852	1354	1	1	4	1357	1460	108	0	2488	53249	Pseudoalteromonas sp.	2488
P4	DOH_027	gi|1998270038|gb|MW709779.1|	99.926	1348	1	0	10	1357	1456	109	0	2484	53249	Pseudoalteromonas sp.	2484
P4	DOH_027	gi|1998270027|gb|MW709768.1|	99.926	1348	1	0	10	1357	1458	111	0	2484	53249	Pseudoalteromonas sp.	2484
P4	DOH_027	gi|1779258086|gb|MN746256.1|	99.926	1346	1	0	12	1357	1420	75	0	2481	227	Pseudoalteromonas carrageenovora	2481
P5	DOH_034	gi|1004525498|gb|KU579265.1|	99.929	1410	0	1	1	1409	1418	9	0	2597	56810	Psychrobacter glacincola	2597
P5	DOH_034	gi|1972399206|gb|MW559216.1|	99.929	1410	0	1	1	1409	1447	38	0	2597	292733	Psychrobacter aquimaris	2597
P5	DOH_034	gi|347812485|gb|HM584295.1|	99.929	1410	0	1	1	1409	1421	12	0	2597	56810	Psychrobacter glacincola	2597
P5	DOH_034	gi|149929786|gb|EF640972.1|	99.929	1410	0	1	1	1409	1426	17	0	2597	56810	Psychrobacter glacincola	2597
P5	DOH_034	gi|121483514|gb|EF101547.1|	99.929	1410	0	1	1	1409	1446	37	0	2597	292733	Psychrobacter aquimaris	2597
P6	DOH_040	gi|1543017352|gb|CP034660.1|	99.859	1419	1	1	1	1418	2899012	2900430	0	2608	2497879	Colwellia sp. Arc7-635	2608
P6	DOH_040	gi|1976767081|gb|MW579997.1|	99.789	1420	1	2	1	1418	1437	18	0	2604	56799	Colwellia sp.	2604
P6	DOH_040	gi|1543017352|gb|CP034660.1|	99.789	1419	1	2	1	1418	37501	36084	0	2603	2497879	Colwellia sp. Arc7-635	2603
P6	DOH_040	gi|1543017352|gb|CP034660.1|	99.789	1419	2	1	1	1418	641993	640575	0	2603	2497879	Colwellia sp. Arc7-635	2603
P6	DOH_040	gi|1543017352|gb|CP034660.1|	99.789	1419	2	1	1	1418	1311187	1309769	0	2603	2497879	Colwellia sp. Arc7-635	2603
P6	DOH_040	gi|1543017352|gb|CP034660.1|	99.789	1419	2	1	1	1418	3197749	3199167	0	2603	2497879	Colwellia sp. Arc7-635	2603
P6	DOH_040	gi|1543017352|gb|CP034660.1|	99.789	1419	1	2	1	1418	4631553	4632970	0	2603	2497879	Colwellia sp. Arc7-635	2603
P6	DOH_040	gi|2283119412|gb|CP040755.1|	99.718	1420	2	2	1	1418	4493084	4491665	0	2599	2583805	Colwellia sp. M166	2599
P6	DOH_040	gi|386804606|gb|JQ753123.1|	99.718	1420	2	2	1	1418	1457	38	0	2599	86473	uncultured Gammaproteobacteria bacterium	2599
P6	DOH_040	gi|1543017352|gb|CP034660.1|	99.718	1419	2	2	1	1418	886278	884861	0	2597	2497879	Colwellia sp. Arc7-635	2597
P6	DOH_040	gi|116666474|gb|AY829231.2|	99.718	1419	3	1	1	1418	1428	10	0	2597	304212	Colwellia sp. IE7-5	2597
P6	DOH_040	gi|1543017352|gb|CP034660.1|	99.648	1419	3	2	1	1418	521282	519865	0	2591	2497879	Colwellia sp. Arc7-635	2591
P6	DOH_040	gi|2283119412|gb|CP040755.1|	99.296	1421	5	5	1	1418	3960059	3958641	0	2564	2583805	Colwellia sp. M166	2564
P6	DOH_040	gi|2283119412|gb|CP040755.1|	98.596	1424	9	10	1	1418	1976470	1977888	0	2508	2583805	Colwellia sp. M166	2508
P6	DOH_040	gi|2283119412|gb|CP040755.1|	98.526	1425	9	11	1	1418	3186272	3184853	0	2505	2583805	Colwellia sp. M166	2505
P6	DOH_040	gi|2283119412|gb|CP040755.1|	98.457	1426	9	11	1	1418	2708216	2706796	0	2499	2583805	Colwellia sp. M166	2499
P6	DOH_040	gi|2283119412|gb|CP040755.1|	98.316	1425	10	13	1	1418	974527	975944	0	2486	2583805	Colwellia sp. M166	2486
P6	DOH_040	gi|2283119412|gb|CP040755.1|	97.754	1425	18	13	1	1418	2535053	2533636	0	2442	2583805	Colwellia sp. M166	2442
P8	DOH_045	gi|1001550811|gb|KU726544.1|	99.788	1416	1	2	1	1414	1455	40	0	2597	1268358	Pseudoalteromonas sp. M175	2597
P8	DOH_045	gi|164654332|gb|EU365550.1|	99.788	1417	0	3	1	1414	1455	39	0	2597	493529	Pseudoalteromonas sp. BSw20057y	2597
P8	DOH_045	gi|118638712|gb|DQ923435.1|	99.788	1417	0	3	1	1414	1455	39	0	2597	414696	Pseudoalteromonas sp. W-1	2597
P8	DOH_045	gi|1788967113|gb|MN889221.1|	99.858	1412	1	1	1	1412	1413	3	0	2595	53249	Pseudoalteromonas sp.	2595
P9	DOH_048	gi|104474996|gb|DQ642808.1|	99.929	1410	0	1	1	1409	1410	1	0	2597	387408	Pseudoalteromonas sp. 5	2597
P9	DOH_048	gi|1787606696|gb|MN872509.1|	99.929	1409	0	1	1	1408	1430	22	0	2595	114053	uncultured Pseudoalteromonas sp.	2595
P9	DOH_048	gi|1669653667|gb|CP040558.1|	99.929	1409	0	1	1	1408	49891	48483	0	2595	77608	Pseudoalteromonas distincta	2595
P9	DOH_048	gi|1669653667|gb|CP040558.1|	99.929	1409	0	1	1	1408	1025398	1023990	0	2595	77608	Pseudoalteromonas distincta	2595
P9	DOH_048	gi|1464921858|gb|MG388149.1|	99.929	1409	0	1	1	1408	1446	38	0	2595	53249	Pseudoalteromonas sp.	2595
P9	DOH_048	gi|1464921820|gb|MG388111.1|	99.929	1409	0	1	1	1408	1446	38	0	2595	53249	Pseudoalteromonas sp.	2595
P9	DOH_048	gi|1669653667|gb|CP040558.1|	99.858	1409	1	1	1	1408	3277736	3279144	0	2590	77608	Pseudoalteromonas distincta	2590
P9	DOH_048	gi|1669653667|gb|CP040558.1|	99.858	1409	1	1	1	1408	3416281	3417689	0	2590	77608	Pseudoalteromonas distincta	2590
P9	DOH_048	gi|1669653667|gb|CP040558.1|	99.787	1409	2	1	1	1408	18386	16978	0	2584	77608	Pseudoalteromonas distincta	2584
P9	DOH_048	gi|1669653667|gb|CP040558.1|	99.787	1409	2	1	1	1408	3172852	3174260	0	2584	77608	Pseudoalteromonas distincta	2584
P9	DOH_048	gi|1669653667|gb|CP040558.1|	99.787	1409	2	1	1	1408	3479084	3477676	0	2584	77608	Pseudoalteromonas distincta	2584
P9	DOH_048	gi|1669653667|gb|CP040558.1|	99.645	1409	4	1	1	1408	2652667	2654075	0	2573	77608	Pseudoalteromonas distincta	2573
P10	DOH_049	gi|959479400|gb|KU204882.1|	99.719	1422	1	3	3	1424	1465	47	0	2601	56812	Shewanella frigidimarina	2601
P10	DOH_049	gi|18539159|emb|AJ300833.1|	99.648	1422	2	3	3	1424	1443	25	0	2595	56812	Shewanella frigidimarina	2595
P10	DOH_049	gi|1584168351|gb|MK577329.1|	99.929	1408	0	1	17	1424	1410	4	0	2593	50422	Shewanella sp.	2593
P10	DOH_049	gi|124244611|gb|EF198412.1|	99.508	1422	4	3	3	1424	1465	47	0	2584	420943	Shewanella sp. BSi20558	2584
P10	DOH_049	gi|164654307|gb|EU365525.1|	99.438	1423	4	4	3	1424	1466	47	0	2580	493590	Shewanella sp. BSs20038	2580
P11	DOH_050	gi|379134775|gb|JQ586298.1|	98.518	1417	20	1	1	1416	1454	38	0	2499	77133	uncultured bacterium	2499
P11	DOH_050	gi|1134380201|gb|KX172414.1|	98.451	1420	15	6	1	1416	1434	18	0	2494	77133	uncultured bacterium	2494
P11	DOH_050	gi|410070063|gb|JX559223.1|	98.45	1419	17	5	1	1416	1450	34	0	2494	77133	uncultured bacterium	2494
P11	DOH_050	gi|71143482|gb|CP000083.1|	98.38	1420	16	6	1	1416	1657888	1656472	0	2488	167879	Colwellia psychrerythraea 34H	2488
P11	DOH_050	gi|207851111|gb|FJ195989.1|	98.312	1422	15	8	1	1416	1456	38	0	2484	564093	Colwellia sp. NF1-19	2484
P11	DOH_050	gi|71143482|gb|CP000083.1|	98.31	1420	17	6	1	1416	45789	44373	0	2483	167879	Colwellia psychrerythraea 34H	2483
P11	DOH_050	gi|71143482|gb|CP000083.1|	98.31	1420	17	6	1	1416	352386	350970	0	2483	167879	Colwellia psychrerythraea 34H	2483
P11	DOH_050	gi|71143482|gb|CP000083.1|	98.31	1420	17	6	1	1416	556096	554680	0	2483	167879	Colwellia psychrerythraea 34H	2483
P11	DOH_050	gi|71143482|gb|CP000083.1|	98.31	1420	17	6	1	1416	4078617	4080033	0	2483	167879	Colwellia psychrerythraea 34H	2483
P11	DOH_050	gi|71143482|gb|CP000083.1|	98.242	1422	16	8	1	1416	36370	34952	0	2479	167879	Colwellia psychrerythraea 34H	2479
P11	DOH_050	gi|71143482|gb|CP000083.1|	98.172	1422	17	8	1	1416	51633	50215	0	2473	167879	Colwellia psychrerythraea 34H	2473
P11	DOH_050	gi|71143482|gb|CP000083.1|	98.172	1422	17	8	1	1416	358237	356819	0	2473	167879	Colwellia psychrerythraea 34H	2473
P11	DOH_050	gi|71143482|gb|CP000083.1|	98.172	1422	17	8	1	1416	561940	560522	0	2473	167879	Colwellia psychrerythraea 34H	2473
P12	DOH_057	gi|379134775|gb|JQ586298.1|	98.393	1431	20	3	6	1435	1466	38	0	2512	77133	uncultured bacterium	2512
P12	DOH_057	gi|1134380201|gb|KX172414.1|	98.326	1434	15	8	6	1435	1446	18	0	2507	77133	uncultured bacterium	2507
P12	DOH_057	gi|410070063|gb|JX559223.1|	98.325	1433	17	7	6	1435	1462	34	0	2507	77133	uncultured bacterium	2507
P12	DOH_057	gi|71143482|gb|CP000083.1|	98.257	1434	16	8	6	1435	1657900	1656472	0	2501	167879	Colwellia psychrerythraea 34H	2501
P12	DOH_057	gi|207851111|gb|FJ195989.1|	98.189	1436	15	10	6	1435	1468	38	0	2497	564093	Colwellia sp. NF1-19	2497
P12	DOH_057	gi|71143482|gb|CP000083.1|	98.187	1434	17	8	6	1435	45801	44373	0	2495	167879	Colwellia psychrerythraea 34H	2495
P12	DOH_057	gi|71143482|gb|CP000083.1|	98.187	1434	17	8	6	1435	352398	350970	0	2495	167879	Colwellia psychrerythraea 34H	2495
P12	DOH_057	gi|71143482|gb|CP000083.1|	98.187	1434	17	8	6	1435	556108	554680	0	2495	167879	Colwellia psychrerythraea 34H	2495
P12	DOH_057	gi|71143482|gb|CP000083.1|	98.187	1434	17	8	6	1435	4078605	4080033	0	2495	167879	Colwellia psychrerythraea 34H	2495
P12	DOH_057	gi|71143482|gb|CP000083.1|	98.12	1436	16	10	6	1435	36382	34952	0	2492	167879	Colwellia psychrerythraea 34H	2492
P12	DOH_057	gi|71143482|gb|CP000083.1|	98.05	1436	17	10	6	1435	51645	50215	0	2486	167879	Colwellia psychrerythraea 34H	2486
P12	DOH_057	gi|71143482|gb|CP000083.1|	98.05	1436	17	10	6	1435	358249	356819	0	2486	167879	Colwellia psychrerythraea 34H	2486
P12	DOH_057	gi|71143482|gb|CP000083.1|	98.05	1436	17	10	6	1435	561952	560522	0	2486	167879	Colwellia psychrerythraea 34H	2486
P13	DOH_058	gi|379134775|gb|JQ586298.1|	98.519	1418	20	1	1	1418	1454	38	0	2501	77133	uncultured bacterium	2501
P13	DOH_058	gi|1134380201|gb|KX172414.1|	98.452	1421	15	6	1	1418	1434	18	0	2495	77133	uncultured bacterium	2495
P13	DOH_058	gi|410070063|gb|JX559223.1|	98.451	1420	17	5	1	1418	1450	34	0	2495	77133	uncultured bacterium	2495
P13	DOH_058	gi|71143482|gb|CP000083.1|	98.381	1421	16	6	1	1418	1657888	1656472	0	2490	167879	Colwellia psychrerythraea 34H	2490
P13	DOH_058	gi|207851111|gb|FJ195989.1|	98.313	1423	15	8	1	1418	1456	38	0	2486	564093	Colwellia sp. NF1-19	2486
P13	DOH_058	gi|71143482|gb|CP000083.1|	98.311	1421	17	6	1	1418	45789	44373	0	2484	167879	Colwellia psychrerythraea 34H	2484
P13	DOH_058	gi|71143482|gb|CP000083.1|	98.311	1421	17	6	1	1418	352386	350970	0	2484	167879	Colwellia psychrerythraea 34H	2484
P13	DOH_058	gi|71143482|gb|CP000083.1|	98.311	1421	17	6	1	1418	556096	554680	0	2484	167879	Colwellia psychrerythraea 34H	2484
P13	DOH_058	gi|71143482|gb|CP000083.1|	98.311	1421	17	6	1	1418	4078617	4080033	0	2484	167879	Colwellia psychrerythraea 34H	2484
P13	DOH_058	gi|71143482|gb|CP000083.1|	98.243	1423	16	8	1	1418	36370	34952	0	2481	167879	Colwellia psychrerythraea 34H	2481
P13	DOH_058	gi|71143482|gb|CP000083.1|	98.173	1423	17	8	1	1418	51633	50215	0	2475	167879	Colwellia psychrerythraea 34H	2475
P13	DOH_058	gi|71143482|gb|CP000083.1|	98.173	1423	17	8	1	1418	358237	356819	0	2475	167879	Colwellia psychrerythraea 34H	2475
P13	DOH_058	gi|71143482|gb|CP000083.1|	98.173	1423	17	8	1	1418	561940	560522	0	2475	167879	Colwellia psychrerythraea 34H	2475
P14	DOH_065	gi|1526122954|gb|CP034015.1|	99.859	1416	1	1	3	1418	4195720	4197134	0	2603	150120	Shewanella livingstonensis	2603
P14	DOH_065	gi|431831521|gb|JQ765408.1|	99.859	1416	1	1	3	1418	1461	47	0	2603	1273303	Shewanella sp. Ke75	2603
P14	DOH_065	gi|400295975|gb|JX310188.1|	99.859	1416	1	1	3	1418	1462	48	0	2603	1211240	Shewanella sp. 148Z-17	2603
P14	DOH_065	gi|400295924|gb|JX310137.1|	99.859	1416	1	1	3	1418	1462	48	0	2603	1211237	Shewanella sp. 135Z-7	2603
P14	DOH_065	gi|222160841|gb|FJ626842.1|	99.859	1416	1	1	3	1418	1461	47	0	2603	592147	Shewanella sp. 5B	2603
P14	DOH_065	gi|1526122954|gb|CP034015.1|	99.788	1416	2	1	3	1418	185051	186465	0	2597	150120	Shewanella livingstonensis	2597
P14	DOH_065	gi|1526122954|gb|CP034015.1|	99.788	1416	2	1	3	1418	290872	289458	0	2597	150120	Shewanella livingstonensis	2597
P14	DOH_065	gi|1526122954|gb|CP034015.1|	99.788	1416	2	1	3	1418	394114	392700	0	2597	150120	Shewanella livingstonensis	2597
P14	DOH_065	gi|1526122954|gb|CP034015.1|	99.788	1416	2	1	3	1418	448283	446869	0	2597	150120	Shewanella livingstonensis	2597
P14	DOH_065	gi|1526122954|gb|CP034015.1|	99.788	1416	2	1	3	1418	619192	617778	0	2597	150120	Shewanella livingstonensis	2597
P14	DOH_065	gi|1526122954|gb|CP034015.1|	99.788	1416	2	1	3	1418	628669	627255	0	2597	150120	Shewanella livingstonensis	2597
P14	DOH_065	gi|1526122954|gb|CP034015.1|	99.788	1416	2	1	3	1418	2123508	2122094	0	2597	150120	Shewanella livingstonensis	2597
P16	DOH_079	gi|1270112413|gb|MG263488.1|	100	1378	0	0	12	1389	1378	1	0	2545	1871047	Chryseobacterium sp.	2545
P16	DOH_079	gi|532618721|gb|KF528737.1|	99.499	1397	6	1	1	1396	1426	30	0	2540	442733	Halpernia marina	2540
P16	DOH_079	gi|631253014|ref|NR_114212.1|	99.499	1397	6	1	1	1396	1417	21	0	2540	442733	Halpernia marina	2540
P16	DOH_079	gi|343198999|ref|NR_044280.1|	99.499	1397	6	1	1	1396	1437	41	0	2540	442733	Halpernia marina	2540
P16	DOH_079	gi|1270112414|gb|MG263489.1|	99.855	1378	2	0	12	1389	1378	1	0	2534	1871047	Chryseobacterium sp.	2534
P17	DOH_081	gi|441089251|gb|KC160654.1|	99.649	1423	3	2	7	1427	1460	38	0	2599	1277206	Pseudoalteromonas sp. SS8.3	2599
P17	DOH_081	gi|224812460|gb|FJ748506.1|	99.649	1423	3	2	7	1427	1458	36	0	2599	619767	Pseudoalteromonas sp. BIc20011	2599
P17	DOH_081	gi|76873893|emb|CR954246.1|	99.649	1423	3	2	7	1427	125525	124103	0	2599	166935	Pseudoalteromonas translucida	2599
P17	DOH_081	gi|76873893|emb|CR954246.1|	99.649	1423	3	2	7	1427	3193321	3194743	0	2599	166935	Pseudoalteromonas translucida	2599
P17	DOH_081	gi|2269695203|gb|ON965559.1|	99.579	1425	4	2	6	1429	1429	6	0	2597	53249	Pseudoalteromonas sp.	2597
P17	DOH_081	gi|2269695190|gb|ON965546.1|	99.648	1422	3	2	6	1426	1432	12	0	2597	53249	Pseudoalteromonas sp.	2597
P17	DOH_081	gi|76873893|emb|CR954246.1|	99.438	1423	6	2	7	1427	267417	265995	0	2582	166935	Pseudoalteromonas translucida	2582
P17	DOH_081	gi|76873893|emb|CR954246.1|	99.438	1423	6	2	7	1427	511379	509957	0	2582	166935	Pseudoalteromonas translucida	2582
P17	DOH_081	gi|76873893|emb|CR954246.1|	99.438	1423	6	2	7	1427	2017651	2019073	0	2582	166935	Pseudoalteromonas translucida	2582
P17	DOH_081	gi|76873893|emb|CR954246.1|	99.438	1423	6	2	7	1427	2484059	2485481	0	2582	166935	Pseudoalteromonas translucida	2582
P17	DOH_081	gi|76873893|emb|CR954246.1|	99.438	1423	6	2	7	1427	2963401	2964823	0	2582	166935	Pseudoalteromonas translucida	2582
P17	DOH_081	gi|76873893|emb|CR954246.1|	99.438	1423	6	2	7	1427	2982348	2983770	0	2582	166935	Pseudoalteromonas translucida	2582
P17	DOH_081	gi|76873893|emb|CR954246.1|	99.297	1423	8	2	7	1427	36599	35177	0	2571	166935	Pseudoalteromonas translucida	2571
P18	DOH_084	gi|1393895823|gb|MF537146.1|	100	1413	0	0	1	1413	1425	13	0	2610	56811	Psychrobacter sp.	2610
P18	DOH_084	gi|1389506945|gb|MH348980.1|	99.929	1413	0	1	1	1412	1442	30	0	2603	56811	Psychrobacter sp.	2603
P18	DOH_084	gi|1682060898|gb|MN062081.1|	99.929	1413	0	1	1	1412	1436	24	0	2603	281738	Psychrobacter nivimaris	2603
P18	DOH_084	gi|1440885327|gb|MH707184.1|	99.929	1413	0	1	1	1412	1434	22	0	2603	56811	Psychrobacter sp.	2603
P18	DOH_084	gi|1004525505|gb|KU579272.1|	99.929	1413	0	1	1	1412	1425	13	0	2603	281738	Psychrobacter nivimaris	2603
P19	DOH_086	gi|961461195|gb|CP011034.1|	99.929	1408	0	1	3	1409	553027	551620	0	2593	1315283	Pseudoalteromonas translucida KMM 520	2593
P19	DOH_086	gi|961461195|gb|CP011034.1|	99.929	1408	0	1	3	1409	2190728	2192135	0	2593	1315283	Pseudoalteromonas translucida KMM 520	2593
P19	DOH_086	gi|961461195|gb|CP011034.1|	99.929	1408	0	1	3	1409	3163864	3165271	0	2593	1315283	Pseudoalteromonas translucida KMM 520	2593
P19	DOH_086	gi|2269695183|gb|ON965539.1|	99.788	1413	2	1	1	1412	1426	14	0	2591	53249	Pseudoalteromonas sp.	2591
P19	DOH_086	gi|2269695180|gb|ON965536.1|	99.858	1409	2	0	3	1411	1422	14	0	2591	53249	Pseudoalteromonas sp.	2591
P19	DOH_086	gi|2269695182|gb|ON965538.1|	99.788	1412	2	1	2	1412	1425	14	0	2590	53249	Pseudoalteromonas sp.	2590
P19	DOH_086	gi|1465187692|dbj|LC373538.1|	99.858	1408	1	1	3	1409	1446	39	0	2588	53249	Pseudoalteromonas sp.	2588
P19	DOH_086	gi|961461195|gb|CP011034.1|	99.503	1408	6	1	3	1409	125018	123611	0	2560	1315283	Pseudoalteromonas translucida KMM 520	2560
P19	DOH_086	gi|961461195|gb|CP011034.1|	99.29	1408	9	1	3	1409	264237	262830	0	2543	1315283	Pseudoalteromonas translucida KMM 520	2543
P19	DOH_086	gi|961461195|gb|CP011034.1|	99.29	1408	9	1	3	1409	3145158	3146565	0	2543	1315283	Pseudoalteromonas translucida KMM 520	2543
P19	DOH_086	gi|961461195|gb|CP011034.1|	99.29	1408	9	1	3	1409	3368720	3370127	0	2543	1315283	Pseudoalteromonas translucida KMM 520	2543
P19	DOH_086	gi|961461195|gb|CP011034.1|	99.219	1408	10	1	3	1409	36289	34882	0	2538	1315283	Pseudoalteromonas translucida KMM 520	2538
P19	DOH_086	gi|961461195|gb|CP011034.1|	99.077	1408	12	1	3	1409	2670779	2672186	0	2527	1315283	Pseudoalteromonas translucida KMM 520	2527
P19	DOH_086	gi|961461195|gb|CP011034.1|	99.716	352	0	1	3	353	2189817	2190168	2.07e-179	643	1315283	Pseudoalteromonas translucida KMM 520	643
P20	DOH_087	gi|385881214|gb|JQ800193.1|	99.718	1418	1	3	4	1419	1442	26	0	2595	1180368	Pseudoalteromonas sp. KJF11-24	2595
P20	DOH_087	gi|1464921815|gb|MG388106.1|	99.718	1418	1	3	4	1419	1456	40	0	2593	53249	Pseudoalteromonas sp.	2593
P20	DOH_087	gi|2050766213|gb|MZ373059.1|	99.718	1418	1	3	4	1419	1441	25	0	2593	394751	Pseudoalteromonas arctica	2593
P20	DOH_087	gi|1976767431|gb|MW580125.1|	99.718	1418	1	3	4	1419	1434	18	0	2593	53249	Pseudoalteromonas sp.	2593
P20	DOH_087	gi|1976767418|gb|MW580119.1|	99.718	1418	1	3	4	1419	1434	18	0	2593	53249	Pseudoalteromonas sp.	2593
P21	DOH_093	gi|1804103747|gb|CP048031.1|	99.929	1408	0	1	2	1409	43488	42082	0	2593	2698686	Shewanella sp. Arc9-LZ	2593
P21	DOH_093	gi|1804103747|gb|CP048031.1|	99.929	1408	0	1	2	1409	197970	196564	0	2593	2698686	Shewanella sp. Arc9-LZ	2593
P21	DOH_093	gi|1804103747|gb|CP048031.1|	99.929	1408	0	1	2	1409	1908171	1906765	0	2593	2698686	Shewanella sp. Arc9-LZ	2593
P21	DOH_093	gi|565411249|dbj|AB893937.1|	99.929	1408	0	1	2	1409	1453	47	0	2593	1434312	Shewanella sp. #CK-10	2593
P21	DOH_093	gi|385881015|gb|JQ799994.1|	99.929	1408	0	1	2	1409	1450	44	0	2593	1180489	Shewanella sp. KJF1-9	2593
P21	DOH_093	gi|385881013|gb|JQ799992.1|	99.929	1408	0	1	2	1409	1452	46	0	2593	1180488	Shewanella sp. KJF1-7	2593
P21	DOH_093	gi|1804103747|gb|CP048031.1|	99.858	1408	1	1	2	1409	145782	144376	0	2588	2698686	Shewanella sp. Arc9-LZ	2588
P21	DOH_093	gi|1804103747|gb|CP048031.1|	99.858	1408	1	1	2	1409	3915954	3917360	0	2588	2698686	Shewanella sp. Arc9-LZ	2588
P21	DOH_093	gi|1804103747|gb|CP048031.1|	99.858	1408	1	1	2	1409	3922714	3924120	0	2588	2698686	Shewanella sp. Arc9-LZ	2588
P21	DOH_093	gi|1804103747|gb|CP048031.1|	99.858	1408	1	1	2	1409	4572438	4573844	0	2588	2698686	Shewanella sp. Arc9-LZ	2588
P21	DOH_093	gi|1804103747|gb|CP048031.1|	99.858	1408	1	1	2	1409	4580257	4581663	0	2588	2698686	Shewanella sp. Arc9-LZ	2588
P21	DOH_093	gi|1804103747|gb|CP048031.1|	99.858	1408	1	1	2	1409	4836948	4838354	0	2588	2698686	Shewanella sp. Arc9-LZ	2588
P21	DOH_093	gi|1804103747|gb|CP048031.1|	99.858	1408	1	1	2	1409	4849958	4851364	0	2588	2698686	Shewanella sp. Arc9-LZ	2588
P21	DOH_093	gi|1804103747|gb|CP048031.1|	99.504	1410	1	6	2	1409	4844764	4846169	0	2560	2698686	Shewanella sp. Arc9-LZ	2560
P22	DOH_103	gi|959479400|gb|KU204882.1|	99.789	1421	0	3	13	1430	1454	34	0	2604	56812	Shewanella frigidimarina	2604
P22	DOH_103	gi|18539159|emb|AJ300833.1|	99.719	1421	1	3	13	1430	1432	12	0	2599	56812	Shewanella frigidimarina	2599
P22	DOH_103	gi|1584168351|gb|MK577329.1|	99.929	1408	0	1	13	1420	1410	4	0	2593	50422	Shewanella sp.	2593
P22	DOH_103	gi|124244611|gb|EF198412.1|	99.578	1421	3	3	13	1430	1454	34	0	2588	420943	Shewanella sp. BSi20558	2588
P22	DOH_103	gi|164654307|gb|EU365525.1|	99.508	1422	3	4	13	1430	1455	34	0	2584	493590	Shewanella sp. BSs20038	2584
P23	DOH_108	gi|1393895823|gb|MF537146.1|	99.859	1415	1	1	1	1414	1424	10	0	2601	56811	Psychrobacter sp.	2601
P23	DOH_108	gi|1393895813|gb|MF537136.1|	99.859	1415	0	2	1	1414	1418	5	0	2601	56811	Psychrobacter sp.	2601
P23	DOH_108	gi|1393895826|gb|MF537149.1|	99.929	1411	0	1	1	1410	1423	13	0	2599	56811	Psychrobacter sp.	2599
P23	DOH_108	gi|1393895777|gb|MF537100.1|	99.929	1410	1	0	1	1410	1413	4	0	2599	56811	Psychrobacter sp.	2599
P23	DOH_108	gi|164709094|gb|EU368767.1|	99.929	1410	0	1	1	1409	1410	1	0	2597	493730	Psychrobacter sp. B48 Ydz-bz	2597
P24	DOH_109	gi|1464921831|gb|MG388122.1|	99.929	1407	0	1	1	1406	1445	39	0	2591	53249	Pseudoalteromonas sp.	2591
P24	DOH_109	gi|1284872640|gb|MF630594.1|	99.929	1407	0	1	1	1406	1446	40	0	2591	53249	Pseudoalteromonas sp.	2591
P24	DOH_109	gi|1243445996|gb|CP011025.1|	99.929	1407	0	1	1	1406	2483501	2484907	0	2591	1117313	Pseudoalteromonas arctica A 37-1-2	2591
P24	DOH_109	gi|570553195|gb|KF798764.1|	99.929	1407	0	1	1	1406	1445	39	0	2591	77133	uncultured bacterium	2591
P24	DOH_109	gi|570553191|gb|KF798760.1|	99.929	1407	0	1	1	1406	1445	39	0	2591	77133	uncultured bacterium	2591
P24	DOH_109	gi|1243445996|gb|CP011025.1|	99.858	1407	1	1	1	1406	347163	345757	0	2586	1117313	Pseudoalteromonas arctica A 37-1-2	2586
P24	DOH_109	gi|1243445996|gb|CP011025.1|	99.858	1407	1	1	1	1406	3589939	3591345	0	2586	1117313	Pseudoalteromonas arctica A 37-1-2	2586
P24	DOH_109	gi|1243445996|gb|CP011025.1|	99.289	1407	9	1	1	1406	315025	313619	0	2542	1117313	Pseudoalteromonas arctica A 37-1-2	2542
P24	DOH_109	gi|1243445996|gb|CP011025.1|	99.289	1407	9	1	1	1406	3068936	3070342	0	2542	1117313	Pseudoalteromonas arctica A 37-1-2	2542
P24	DOH_109	gi|1243445996|gb|CP011025.1|	99.289	1407	9	1	1	1406	3690456	3691862	0	2542	1117313	Pseudoalteromonas arctica A 37-1-2	2542
P24	DOH_109	gi|1243445996|gb|CP011025.1|	99.289	1407	9	1	1	1406	3815169	3816575	0	2542	1117313	Pseudoalteromonas arctica A 37-1-2	2542
P24	DOH_109	gi|1243445996|gb|CP011025.1|	99.218	1407	10	1	1	1406	38427	37021	0	2536	1117313	Pseudoalteromonas arctica A 37-1-2	2536
P25	DOH_110	gi|1788967029|gb|MN889137.1|	100	1396	0	0	1	1396	1398	3	0	2579	53249	Pseudoalteromonas sp.	2579
P25	DOH_110	gi|1788967013|gb|MN889121.1|	100	1396	0	0	1	1396	1397	2	0	2579	53249	Pseudoalteromonas sp.	2579
P25	DOH_110	gi|1788966995|gb|MN889103.1|	100	1396	0	0	1	1396	1408	13	0	2579	53249	Pseudoalteromonas sp.	2579
P25	DOH_110	gi|1787606696|gb|MN872509.1|	100	1396	0	0	1	1396	1429	34	0	2579	114053	uncultured Pseudoalteromonas sp.	2579
P25	DOH_110	gi|1669653667|gb|CP040558.1|	100	1396	0	0	1	1396	49890	48495	0	2579	77608	Pseudoalteromonas distincta	2579
P25	DOH_110	gi|1669653667|gb|CP040558.1|	100	1396	0	0	1	1396	1025397	1024002	0	2579	77608	Pseudoalteromonas distincta	2579
P25	DOH_110	gi|1669653667|gb|CP040558.1|	99.928	1396	1	0	1	1396	3277737	3279132	0	2573	77608	Pseudoalteromonas distincta	2573
P25	DOH_110	gi|1669653667|gb|CP040558.1|	99.928	1396	1	0	1	1396	3416282	3417677	0	2573	77608	Pseudoalteromonas distincta	2573
P25	DOH_110	gi|1669653667|gb|CP040558.1|	99.857	1396	2	0	1	1396	18385	16990	0	2567	77608	Pseudoalteromonas distincta	2567
P25	DOH_110	gi|1669653667|gb|CP040558.1|	99.857	1396	2	0	1	1396	3172853	3174248	0	2567	77608	Pseudoalteromonas distincta	2567
P25	DOH_110	gi|1669653667|gb|CP040558.1|	99.857	1396	2	0	1	1396	3479083	3477688	0	2567	77608	Pseudoalteromonas distincta	2567
P25	DOH_110	gi|1669653667|gb|CP040558.1|	99.713	1396	4	0	1	1396	2652668	2654063	0	2556	77608	Pseudoalteromonas distincta	2556
P26	DOH_114	gi|1526122954|gb|CP034015.1|	99.859	1415	0	2	1	1413	4195729	4197143	0	2601	150120	Shewanella livingstonensis	2601
P26	DOH_114	gi|431831521|gb|JQ765408.1|	99.859	1415	0	2	1	1413	1452	38	0	2601	1273303	Shewanella sp. Ke75	2601
P26	DOH_114	gi|400295975|gb|JX310188.1|	99.859	1415	0	2	1	1413	1453	39	0	2601	1211240	Shewanella sp. 148Z-17	2601
P26	DOH_114	gi|400295924|gb|JX310137.1|	99.859	1415	0	2	1	1413	1453	39	0	2601	1211237	Shewanella sp. 135Z-7	2601
P26	DOH_114	gi|222160841|gb|FJ626842.1|	99.859	1415	0	2	1	1413	1452	38	0	2601	592147	Shewanella sp. 5B	2601
P26	DOH_114	gi|1526122954|gb|CP034015.1|	99.788	1415	1	2	1	1413	185060	186474	0	2595	150120	Shewanella livingstonensis	2595
P26	DOH_114	gi|1526122954|gb|CP034015.1|	99.788	1415	1	2	1	1413	290863	289449	0	2595	150120	Shewanella livingstonensis	2595
P26	DOH_114	gi|1526122954|gb|CP034015.1|	99.788	1415	1	2	1	1413	394105	392691	0	2595	150120	Shewanella livingstonensis	2595
P26	DOH_114	gi|1526122954|gb|CP034015.1|	99.788	1415	1	2	1	1413	448274	446860	0	2595	150120	Shewanella livingstonensis	2595
P26	DOH_114	gi|1526122954|gb|CP034015.1|	99.788	1415	1	2	1	1413	619183	617769	0	2595	150120	Shewanella livingstonensis	2595
P26	DOH_114	gi|1526122954|gb|CP034015.1|	99.788	1415	1	2	1	1413	628660	627246	0	2595	150120	Shewanella livingstonensis	2595
P26	DOH_114	gi|1526122954|gb|CP034015.1|	99.788	1415	1	2	1	1413	2123499	2122085	0	2595	150120	Shewanella livingstonensis	2595
P28	DOH_117	gi|379134775|gb|JQ586298.1|	98.515	1414	20	1	1	1413	1452	39	0	2494	77133	uncultured bacterium	2494
P28	DOH_117	gi|1134380201|gb|KX172414.1|	98.447	1417	15	6	1	1413	1432	19	0	2488	77133	uncultured bacterium	2488
P28	DOH_117	gi|410070063|gb|JX559223.1|	98.446	1416	17	5	1	1413	1448	35	0	2488	77133	uncultured bacterium	2488
P28	DOH_117	gi|71143482|gb|CP000083.1|	98.377	1417	16	6	1	1413	1657886	1656473	0	2483	167879	Colwellia psychrerythraea 34H	2483
P28	DOH_117	gi|1699950977|gb|MN153545.1|	98.51	1409	13	7	1	1406	1404	1	0	2479	56799	Colwellia sp.	2479
P28	DOH_117	gi|71143482|gb|CP000083.1|	98.306	1417	17	6	1	1413	45787	44374	0	2477	167879	Colwellia psychrerythraea 34H	2477
P28	DOH_117	gi|71143482|gb|CP000083.1|	98.306	1417	17	6	1	1413	352384	350971	0	2477	167879	Colwellia psychrerythraea 34H	2477
P28	DOH_117	gi|71143482|gb|CP000083.1|	98.306	1417	17	6	1	1413	556094	554681	0	2477	167879	Colwellia psychrerythraea 34H	2477
P28	DOH_117	gi|71143482|gb|CP000083.1|	98.306	1417	17	6	1	1413	4078619	4080032	0	2477	167879	Colwellia psychrerythraea 34H	2477
P28	DOH_117	gi|71143482|gb|CP000083.1|	98.238	1419	16	8	1	1413	36368	34953	0	2473	167879	Colwellia psychrerythraea 34H	2473
P28	DOH_117	gi|71143482|gb|CP000083.1|	98.168	1419	17	8	1	1413	51631	50216	0	2468	167879	Colwellia psychrerythraea 34H	2468
P28	DOH_117	gi|71143482|gb|CP000083.1|	98.168	1419	17	8	1	1413	358235	356820	0	2468	167879	Colwellia psychrerythraea 34H	2468
P28	DOH_117	gi|71143482|gb|CP000083.1|	98.168	1419	17	8	1	1413	561938	560523	0	2468	167879	Colwellia psychrerythraea 34H	2468
P29	DOH_119	gi|1680378432|gb|MN049674.1|	100	1341	0	0	1	1341	1384	44	0	2477	56811	Psychrobacter sp.	2477
P29	DOH_119	gi|1389506945|gb|MH348980.1|	100	1341	0	0	1	1341	1438	98	0	2477	56811	Psychrobacter sp.	2477
P29	DOH_119	gi|1708596189|gb|MN220603.1|	100	1341	0	0	1	1341	1397	57	0	2477	56811	Psychrobacter sp.	2477
P29	DOH_119	gi|1708006012|gb|MN209946.1|	100	1341	0	0	1	1341	1400	60	0	2477	56811	Psychrobacter sp.	2477
P29	DOH_119	gi|1682060898|gb|MN062081.1|	100	1341	0	0	1	1341	1432	92	0	2477	281738	Psychrobacter nivimaris	2477
P30	DOH_129	gi|1096114517|dbj|LC184493.1|	99.929	1409	0	1	2	1410	1413	6	0	2595	1898948	Psychrobacter sp. NU01	2595
P30	DOH_129	gi|291293761|gb|GU570642.1|	99.929	1409	0	1	2	1410	1437	30	0	2595	746854	Psychrobacter sp. enrichment culture clone B1-3	2595
P30	DOH_129	gi|260600309|gb|GQ903335.1|	99.929	1409	0	1	2	1410	1457	50	0	2595	681301	Psychrobacter sp. dhs-33	2595
P30	DOH_129	gi|158562828|dbj|AB365059.1|	99.929	1409	0	1	2	1410	1457	50	0	2595	478730	Psychrobacter sp. Pi 2-33	2595
P30	DOH_129	gi|115501987|emb|AM396916.1|	99.929	1409	0	1	2	1410	1457	50	0	2595	402295	Psychrobacter sp. NJ-76	2595
P31	DOH_131	gi|1134380201|gb|KX172414.1|	98.507	1407	17	3	1	1405	1434	30	0	2479	77133	uncultured bacterium	2479
P31	DOH_131	gi|410070063|gb|JX559223.1|	98.507	1407	17	4	1	1405	1450	46	0	2479	77133	uncultured bacterium	2479
P31	DOH_131	gi|1699950977|gb|MN153545.1|	98.506	1406	17	4	1	1405	1406	4	0	2477	56799	Colwellia sp.	2477
P31	DOH_131	gi|71143482|gb|CP000083.1|	98.435	1406	20	2	1	1405	1657888	1656484	0	2473	167879	Colwellia psychrerythraea 34H	2473
P31	DOH_131	gi|1699950976|gb|MN153544.1|	98.436	1407	16	5	1	1405	1411	9	0	2471	56799	Colwellia sp.	2471
P31	DOH_131	gi|71143482|gb|CP000083.1|	98.364	1406	21	2	1	1405	45789	44385	0	2468	167879	Colwellia psychrerythraea 34H	2468
P31	DOH_131	gi|71143482|gb|CP000083.1|	98.364	1406	21	2	1	1405	352386	350982	0	2468	167879	Colwellia psychrerythraea 34H	2468
P31	DOH_131	gi|71143482|gb|CP000083.1|	98.364	1406	21	2	1	1405	556096	554692	0	2468	167879	Colwellia psychrerythraea 34H	2468
P31	DOH_131	gi|71143482|gb|CP000083.1|	98.364	1406	21	2	1	1405	4078617	4080021	0	2468	167879	Colwellia psychrerythraea 34H	2468
P31	DOH_131	gi|71143482|gb|CP000083.1|	98.297	1409	18	5	1	1405	36370	34964	0	2464	167879	Colwellia psychrerythraea 34H	2464
P31	DOH_131	gi|71143482|gb|CP000083.1|	98.226	1409	19	5	1	1405	51633	50227	0	2459	167879	Colwellia psychrerythraea 34H	2459
P31	DOH_131	gi|71143482|gb|CP000083.1|	98.226	1409	19	5	1	1405	358237	356831	0	2459	167879	Colwellia psychrerythraea 34H	2459
P31	DOH_131	gi|71143482|gb|CP000083.1|	98.226	1409	19	5	1	1405	561940	560534	0	2459	167879	Colwellia psychrerythraea 34H	2459
P32	DOH_134	gi|959479400|gb|KU204882.1|	99.929	1412	0	1	3	1414	1461	51	0	2601	56812	Shewanella frigidimarina	2601
P32	DOH_134	gi|1584168351|gb|MK577329.1|	99.929	1410	0	1	3	1412	1417	9	0	2597	50422	Shewanella sp.	2597
P32	DOH_134	gi|18539159|emb|AJ300833.1|	99.858	1412	1	1	3	1414	1439	29	0	2595	56812	Shewanella frigidimarina	2595
P32	DOH_134	gi|124244611|gb|EF198412.1|	99.717	1412	3	1	3	1414	1461	51	0	2584	420943	Shewanella sp. BSi20558	2584
P32	DOH_134	gi|164654307|gb|EU365525.1|	99.646	1413	3	2	3	1414	1462	51	0	2580	493590	Shewanella sp. BSs20038	2580
P33	DOH_145	gi|1526122954|gb|CP034015.1|	100	1405	0	0	2	1406	4195728	4197132	0	2595	150120	Shewanella livingstonensis	2595
P33	DOH_145	gi|431831521|gb|JQ765408.1|	100	1405	0	0	2	1406	1453	49	0	2595	1273303	Shewanella sp. Ke75	2595
P33	DOH_145	gi|400295975|gb|JX310188.1|	100	1405	0	0	2	1406	1454	50	0	2595	1211240	Shewanella sp. 148Z-17	2595
P33	DOH_145	gi|400295924|gb|JX310137.1|	100	1405	0	0	2	1406	1454	50	0	2595	1211237	Shewanella sp. 135Z-7	2595
P33	DOH_145	gi|222160841|gb|FJ626842.1|	100	1405	0	0	2	1406	1453	49	0	2595	592147	Shewanella sp. 5B	2595
P33	DOH_145	gi|1526122954|gb|CP034015.1|	99.929	1405	1	0	2	1406	185059	186463	0	2590	150120	Shewanella livingstonensis	2590
P33	DOH_145	gi|1526122954|gb|CP034015.1|	99.929	1405	1	0	2	1406	290864	289460	0	2590	150120	Shewanella livingstonensis	2590
P33	DOH_145	gi|1526122954|gb|CP034015.1|	99.929	1405	1	0	2	1406	394106	392702	0	2590	150120	Shewanella livingstonensis	2590
P33	DOH_145	gi|1526122954|gb|CP034015.1|	99.929	1405	1	0	2	1406	448275	446871	0	2590	150120	Shewanella livingstonensis	2590
P33	DOH_145	gi|1526122954|gb|CP034015.1|	99.929	1405	1	0	2	1406	619184	617780	0	2590	150120	Shewanella livingstonensis	2590
P33	DOH_145	gi|1526122954|gb|CP034015.1|	99.929	1405	1	0	2	1406	628661	627257	0	2590	150120	Shewanella livingstonensis	2590
P33	DOH_145	gi|1526122954|gb|CP034015.1|	99.929	1405	1	0	2	1406	2123500	2122096	0	2590	150120	Shewanella livingstonensis	2590
P34	DOH_151	gi|959479400|gb|KU204882.1|	100	1406	0	0	11	1416	1454	49	0	2597	56812	Shewanella frigidimarina	2597
P34	DOH_151	gi|18539159|emb|AJ300833.1|	99.929	1406	1	0	11	1416	1432	27	0	2591	56812	Shewanella frigidimarina	2591
P34	DOH_151	gi|1584168351|gb|MK577329.1|	99.929	1406	0	1	11	1416	1410	6	0	2590	50422	Shewanella sp.	2590
P34	DOH_151	gi|124244611|gb|EF198412.1|	99.787	1406	3	0	11	1416	1454	49	0	2580	420943	Shewanella sp. BSi20558	2580
P34	DOH_151	gi|164654322|gb|EU365540.1|	99.716	1406	4	0	11	1416	1454	49	0	2575	493580	Shewanella sp. BSs20015	2575
P35	DOH_152	gi|1788966989|gb|MN889097.1|	100	1397	0	0	1	1397	1415	19	0	2580	53249	Pseudoalteromonas sp.	2580
P35	DOH_152	gi|1669653667|gb|CP040558.1|	100	1397	0	0	1	1397	2652668	2654064	0	2580	77608	Pseudoalteromonas distincta	2580
P35	DOH_152	gi|1596078032|gb|MH550137.1|	100	1397	0	0	1	1397	1404	8	0	2580	28109	Pseudoalteromonas nigrifaciens	2580
P35	DOH_152	gi|1596078029|gb|MH550134.1|	100	1397	0	0	1	1397	1403	7	0	2580	28109	Pseudoalteromonas nigrifaciens	2580
P35	DOH_152	gi|1596078019|gb|MH550124.1|	100	1397	0	0	1	1397	1397	1	0	2580	28109	Pseudoalteromonas nigrifaciens	2580
P35	DOH_152	gi|1669653667|gb|CP040558.1|	99.714	1397	4	0	1	1397	49890	48494	0	2558	77608	Pseudoalteromonas distincta	2558
P35	DOH_152	gi|1669653667|gb|CP040558.1|	99.714	1397	4	0	1	1397	1025397	1024001	0	2558	77608	Pseudoalteromonas distincta	2558
P35	DOH_152	gi|1669653667|gb|CP040558.1|	99.642	1397	5	0	1	1397	3277737	3279133	0	2553	77608	Pseudoalteromonas distincta	2553
P35	DOH_152	gi|1669653667|gb|CP040558.1|	99.642	1397	5	0	1	1397	3416282	3417678	0	2553	77608	Pseudoalteromonas distincta	2553
P35	DOH_152	gi|1669653667|gb|CP040558.1|	99.571	1397	6	0	1	1397	18385	16989	0	2547	77608	Pseudoalteromonas distincta	2547
P35	DOH_152	gi|1669653667|gb|CP040558.1|	99.571	1397	6	0	1	1397	3172853	3174249	0	2547	77608	Pseudoalteromonas distincta	2547
P35	DOH_152	gi|1669653667|gb|CP040558.1|	99.571	1397	6	0	1	1397	3479083	3477687	0	2547	77608	Pseudoalteromonas distincta	2547
P37	DOH_159	gi|379134775|gb|JQ586298.1|	98.577	1405	20	0	1	1405	1453	49	0	2484	77133	uncultured bacterium	2484
P37	DOH_159	gi|1134380201|gb|KX172414.1|	98.509	1408	15	5	1	1405	1433	29	0	2479	77133	uncultured bacterium	2479
P37	DOH_159	gi|410070063|gb|JX559223.1|	98.507	1407	17	4	1	1405	1449	45	0	2479	77133	uncultured bacterium	2479
P37	DOH_159	gi|1699950977|gb|MN153545.1|	98.509	1408	13	7	1	1405	1405	3	0	2477	56799	Colwellia sp.	2477
P37	DOH_159	gi|71143482|gb|CP000083.1|	98.438	1408	16	5	1	1405	1657887	1656483	0	2473	167879	Colwellia psychrerythraea 34H	2473
P37	DOH_159	gi|71143482|gb|CP000083.1|	98.366	1408	17	5	1	1405	45788	44384	0	2468	167879	Colwellia psychrerythraea 34H	2468
P37	DOH_159	gi|71143482|gb|CP000083.1|	98.366	1408	17	5	1	1405	352385	350981	0	2468	167879	Colwellia psychrerythraea 34H	2468
P37	DOH_159	gi|71143482|gb|CP000083.1|	98.366	1408	17	5	1	1405	556095	554691	0	2468	167879	Colwellia psychrerythraea 34H	2468
P37	DOH_159	gi|71143482|gb|CP000083.1|	98.366	1408	17	5	1	1405	4078618	4080022	0	2468	167879	Colwellia psychrerythraea 34H	2468
P37	DOH_159	gi|71143482|gb|CP000083.1|	98.298	1410	16	7	1	1405	36369	34963	0	2464	167879	Colwellia psychrerythraea 34H	2464
P37	DOH_159	gi|71143482|gb|CP000083.1|	98.227	1410	17	7	1	1405	51632	50226	0	2459	167879	Colwellia psychrerythraea 34H	2459
P37	DOH_159	gi|71143482|gb|CP000083.1|	98.227	1410	17	7	1	1405	358236	356830	0	2459	167879	Colwellia psychrerythraea 34H	2459
P37	DOH_159	gi|71143482|gb|CP000083.1|	98.227	1410	17	7	1	1405	561939	560533	0	2459	167879	Colwellia psychrerythraea 34H	2459
P38	DOH_172	gi|379134775|gb|JQ586298.1|	98.517	1416	20	1	1	1415	1453	38	0	2497	77133	uncultured bacterium	2497
P38	DOH_172	gi|1134380201|gb|KX172414.1|	98.45	1419	15	6	1	1415	1433	18	0	2492	77133	uncultured bacterium	2492
P38	DOH_172	gi|410070063|gb|JX559223.1|	98.449	1418	17	5	1	1415	1449	34	0	2492	77133	uncultured bacterium	2492
P38	DOH_172	gi|71143482|gb|CP000083.1|	98.379	1419	16	6	1	1415	1657887	1656472	0	2486	167879	Colwellia psychrerythraea 34H	2486
P38	DOH_172	gi|207851111|gb|FJ195989.1|	98.311	1421	15	8	1	1415	1455	38	0	2483	564093	Colwellia sp. NF1-19	2483
P38	DOH_172	gi|71143482|gb|CP000083.1|	98.309	1419	17	6	1	1415	45788	44373	0	2481	167879	Colwellia psychrerythraea 34H	2481
P38	DOH_172	gi|71143482|gb|CP000083.1|	98.309	1419	17	6	1	1415	352385	350970	0	2481	167879	Colwellia psychrerythraea 34H	2481
P38	DOH_172	gi|71143482|gb|CP000083.1|	98.309	1419	17	6	1	1415	556095	554680	0	2481	167879	Colwellia psychrerythraea 34H	2481
P38	DOH_172	gi|71143482|gb|CP000083.1|	98.309	1419	17	6	1	1415	4078618	4080033	0	2481	167879	Colwellia psychrerythraea 34H	2481
P38	DOH_172	gi|71143482|gb|CP000083.1|	98.241	1421	16	8	1	1415	36369	34952	0	2477	167879	Colwellia psychrerythraea 34H	2477
P38	DOH_172	gi|71143482|gb|CP000083.1|	98.17	1421	17	8	1	1415	51632	50215	0	2471	167879	Colwellia psychrerythraea 34H	2471
P38	DOH_172	gi|71143482|gb|CP000083.1|	98.17	1421	17	8	1	1415	358236	356819	0	2471	167879	Colwellia psychrerythraea 34H	2471
P38	DOH_172	gi|71143482|gb|CP000083.1|	98.17	1421	17	8	1	1415	561939	560522	0	2471	167879	Colwellia psychrerythraea 34H	2471
P39	DOH_178	gi|1586117090|gb|CP019770.1|	100	1399	0	0	6	1404	40472	39074	0	2584	1390185	Pseudoalteromonas sp. DL-6	2584
P39	DOH_178	gi|164654355|gb|EU365573.1|	100	1399	0	0	6	1404	1446	48	0	2584	493534	Pseudoalteromonas sp. BSw20065	2584
P39	DOH_178	gi|13537359|dbj|AB051165.1|	100	1399	0	0	6	1404	1426	28	0	2584	142844	Pseudoalteromonas sp. KM-Y92-001	2584
P39	DOH_178	gi|1584168350|gb|MK577328.1|	99.929	1399	1	0	6	1404	1436	38	0	2579	53249	Pseudoalteromonas sp.	2579
P39	DOH_178	gi|920731933|gb|KR012142.1|	99.929	1399	1	0	6	1404	1426	28	0	2579	1634603	Pseudoalteromonas sp. JXH-145	2579
P39	DOH_178	gi|1586117090|gb|CP019770.1|	99.857	1399	2	0	6	1404	149671	148273	0	2573	1390185	Pseudoalteromonas sp. DL-6	2573
P39	DOH_178	gi|1586117090|gb|CP019770.1|	99.857	1399	2	0	6	1404	1176187	1174789	0	2573	1390185	Pseudoalteromonas sp. DL-6	2573
P39	DOH_178	gi|1586117090|gb|CP019770.1|	99.643	1400	3	2	6	1404	3001289	3002687	0	2556	1390185	Pseudoalteromonas sp. DL-6	2556
P39	DOH_178	gi|1586117090|gb|CP019770.1|	99.643	1400	3	2	6	1404	3214772	3216170	0	2556	1390185	Pseudoalteromonas sp. DL-6	2556
P39	DOH_178	gi|1586117090|gb|CP019770.1|	99.571	1399	6	0	6	1404	788364	786966	0	2551	1390185	Pseudoalteromonas sp. DL-6	2551
P40	DOH_180	gi|1586117090|gb|CP019770.1|	100	1396	0	0	1	1396	40470	39075	0	2579	1390185	Pseudoalteromonas sp. DL-6	2579
P40	DOH_180	gi|164654355|gb|EU365573.1|	100	1396	0	0	1	1396	1444	49	0	2579	493534	Pseudoalteromonas sp. BSw20065	2579
P40	DOH_180	gi|13537359|dbj|AB051165.1|	100	1396	0	0	1	1396	1424	29	0	2579	142844	Pseudoalteromonas sp. KM-Y92-001	2579
P40	DOH_180	gi|1584168350|gb|MK577328.1|	99.928	1396	1	0	1	1396	1434	39	0	2573	53249	Pseudoalteromonas sp.	2573
P40	DOH_180	gi|920731933|gb|KR012142.1|	99.928	1396	1	0	1	1396	1424	29	0	2573	1634603	Pseudoalteromonas sp. JXH-145	2573
P40	DOH_180	gi|1586117090|gb|CP019770.1|	99.857	1396	2	0	1	1396	149669	148274	0	2567	1390185	Pseudoalteromonas sp. DL-6	2567
P40	DOH_180	gi|1586117090|gb|CP019770.1|	99.857	1396	2	0	1	1396	1176185	1174790	0	2567	1390185	Pseudoalteromonas sp. DL-6	2567
P40	DOH_180	gi|1586117090|gb|CP019770.1|	99.642	1397	3	2	1	1396	3001291	3002686	0	2551	1390185	Pseudoalteromonas sp. DL-6	2551
P40	DOH_180	gi|1586117090|gb|CP019770.1|	99.642	1397	3	2	1	1396	3214774	3216169	0	2551	1390185	Pseudoalteromonas sp. DL-6	2551
P40	DOH_180	gi|1586117090|gb|CP019770.1|	99.57	1396	6	0	1	1396	788362	786967	0	2545	1390185	Pseudoalteromonas sp. DL-6	2545
P41	DOH_182	gi|1284872639|gb|MF630593.1|	99.857	1398	1	1	1	1398	1406	10	0	2569	53249	Pseudoalteromonas sp.	2569
P41	DOH_182	gi|1464921817|gb|MG388108.1|	99.785	1398	2	1	1	1398	1445	49	0	2564	53249	Pseudoalteromonas sp.	2564
P41	DOH_182	gi|1284872651|gb|MF630605.1|	99.785	1398	2	1	1	1398	1400	4	0	2564	53249	Pseudoalteromonas sp.	2564
P41	DOH_182	gi|1788967029|gb|MN889137.1|	99.714	1398	3	1	1	1398	1398	2	0	2558	53249	Pseudoalteromonas sp.	2558
P41	DOH_182	gi|1788967013|gb|MN889121.1|	99.714	1398	3	1	1	1398	1397	1	0	2558	53249	Pseudoalteromonas sp.	2558
P42	DOH_195	gi|1976767695|gb|MW580237.1|	98.932	1405	13	2	1	1404	1432	29	0	2510	56799	Colwellia sp.	2510
P42	DOH_195	gi|1976767341|gb|MW580086.1|	98.932	1405	13	2	1	1404	1432	29	0	2510	56799	Colwellia sp.	2510
P42	DOH_195	gi|636560325|ref|NR_116385.1|	98.435	1406	18	4	1	1404	1452	49	0	2471	517723	Colwellia asteriadis	2471
P42	DOH_195	gi|460508259|gb|JX530897.1|	98.219	1404	21	4	1	1404	1407	8	0	2451	154336	uncultured Colwellia sp.	2451
P42	DOH_195	gi|460508115|gb|JX530753.1|	98.148	1404	24	2	1	1404	1409	8	0	2447	154336	uncultured Colwellia sp.	2447
P43	DOH_198	gi|1788966995|gb|MN889103.1|	100	1398	0	0	1	1398	1408	11	0	2582	53249	Pseudoalteromonas sp.	2582
P43	DOH_198	gi|1787606696|gb|MN872509.1|	100	1398	0	0	1	1398	1429	32	0	2582	114053	uncultured Pseudoalteromonas sp.	2582
P43	DOH_198	gi|1669653667|gb|CP040558.1|	100	1398	0	0	1	1398	49890	48493	0	2582	77608	Pseudoalteromonas distincta	2582
P43	DOH_198	gi|1669653667|gb|CP040558.1|	100	1398	0	0	1	1398	1025397	1024000	0	2582	77608	Pseudoalteromonas distincta	2582
P43	DOH_198	gi|1464921858|gb|MG388149.1|	100	1398	0	0	1	1398	1445	48	0	2582	53249	Pseudoalteromonas sp.	2582
P43	DOH_198	gi|1464921820|gb|MG388111.1|	100	1398	0	0	1	1398	1445	48	0	2582	53249	Pseudoalteromonas sp.	2582
P43	DOH_198	gi|1669653667|gb|CP040558.1|	99.928	1398	1	0	1	1398	3277737	3279134	0	2577	77608	Pseudoalteromonas distincta	2577
P43	DOH_198	gi|1669653667|gb|CP040558.1|	99.928	1398	1	0	1	1398	3416282	3417679	0	2577	77608	Pseudoalteromonas distincta	2577
P43	DOH_198	gi|1669653667|gb|CP040558.1|	99.857	1398	2	0	1	1398	18385	16988	0	2571	77608	Pseudoalteromonas distincta	2571
P43	DOH_198	gi|1669653667|gb|CP040558.1|	99.857	1398	2	0	1	1398	3172853	3174250	0	2571	77608	Pseudoalteromonas distincta	2571
P43	DOH_198	gi|1669653667|gb|CP040558.1|	99.857	1398	2	0	1	1398	3479083	3477686	0	2571	77608	Pseudoalteromonas distincta	2571
P43	DOH_198	gi|1669653667|gb|CP040558.1|	99.714	1398	4	0	1	1398	2652668	2654065	0	2560	77608	Pseudoalteromonas distincta	2560
P44	DOH_207	gi|1096114517|dbj|LC184493.1|	100	1400	0	0	1	1400	1404	5	0	2586	1898948	Psychrobacter sp. NU01	2586
P44	DOH_207	gi|2119946771|gb|OK583863.1|	100	1400	0	0	1	1400	1402	3	0	2586	56811	Psychrobacter sp.	2586
P44	DOH_207	gi|291293761|gb|GU570642.1|	100	1400	0	0	1	1400	1428	29	0	2586	746854	Psychrobacter sp. enrichment culture clone B1-3	2586
P44	DOH_207	gi|260600309|gb|GQ903335.1|	100	1400	0	0	1	1400	1448	49	0	2586	681301	Psychrobacter sp. dhs-33	2586
P44	DOH_207	gi|158562828|dbj|AB365059.1|	100	1400	0	0	1	1400	1448	49	0	2586	478730	Psychrobacter sp. Pi 2-33	2586
P45	DOH_216	gi|1788966995|gb|MN889103.1|	99.785	1397	1	2	1	1397	1405	11	0	2562	53249	Pseudoalteromonas sp.	2562
P45	DOH_216	gi|1787606696|gb|MN872509.1|	99.785	1397	1	2	1	1397	1426	32	0	2562	114053	uncultured Pseudoalteromonas sp.	2562
P45	DOH_216	gi|1669653667|gb|CP040558.1|	99.785	1397	1	2	1	1397	49887	48493	0	2562	77608	Pseudoalteromonas distincta	2562
P45	DOH_216	gi|1669653667|gb|CP040558.1|	99.785	1397	1	2	1	1397	1025394	1024000	0	2562	77608	Pseudoalteromonas distincta	2562
P45	DOH_216	gi|1464921858|gb|MG388149.1|	99.785	1397	1	2	1	1397	1442	48	0	2562	53249	Pseudoalteromonas sp.	2562
P45	DOH_216	gi|1464921820|gb|MG388111.1|	99.785	1397	1	2	1	1397	1442	48	0	2562	53249	Pseudoalteromonas sp.	2562
P45	DOH_216	gi|1669653667|gb|CP040558.1|	99.714	1397	2	2	1	1397	3277740	3279134	0	2556	77608	Pseudoalteromonas distincta	2556
P45	DOH_216	gi|1669653667|gb|CP040558.1|	99.714	1397	2	2	1	1397	3416285	3417679	0	2556	77608	Pseudoalteromonas distincta	2556
P45	DOH_216	gi|1669653667|gb|CP040558.1|	99.642	1397	3	2	1	1397	18382	16988	0	2551	77608	Pseudoalteromonas distincta	2551
P45	DOH_216	gi|1669653667|gb|CP040558.1|	99.642	1397	3	2	1	1397	3172856	3174250	0	2551	77608	Pseudoalteromonas distincta	2551
P45	DOH_216	gi|1669653667|gb|CP040558.1|	99.642	1397	3	2	1	1397	3479080	3477686	0	2551	77608	Pseudoalteromonas distincta	2551
P45	DOH_216	gi|1669653667|gb|CP040558.1|	99.499	1397	5	2	1	1397	2652671	2654065	0	2540	77608	Pseudoalteromonas distincta	2540
P46	DOH_222	gi|1526122954|gb|CP034015.1|	99.502	1405	3	4	1	1403	4195729	4197131	0	2553	150120	Shewanella livingstonensis	2553
P46	DOH_222	gi|767011922|gb|KM979011.1|	99.502	1405	3	4	1	1403	1403	1	0	2553	1621509	Shewanella sp. H1-18	2553
P46	DOH_222	gi|431831521|gb|JQ765408.1|	99.502	1405	3	4	1	1403	1452	50	0	2553	1273303	Shewanella sp. Ke75	2553
P46	DOH_222	gi|557680440|gb|KF356208.1|	99.501	1403	7	0	1	1403	1432	30	0	2553	1386775	Shewanella sp. 44	2553
P46	DOH_222	gi|400295975|gb|JX310188.1|	99.502	1405	3	4	1	1403	1453	51	0	2553	1211240	Shewanella sp. 148Z-17	2553
P46	DOH_222	gi|1526122954|gb|CP034015.1|	99.431	1405	4	4	1	1403	185060	186462	0	2547	150120	Shewanella livingstonensis	2547
P46	DOH_222	gi|1526122954|gb|CP034015.1|	99.431	1405	4	4	1	1403	290863	289461	0	2547	150120	Shewanella livingstonensis	2547
P46	DOH_222	gi|1526122954|gb|CP034015.1|	99.431	1405	4	4	1	1403	394105	392703	0	2547	150120	Shewanella livingstonensis	2547
P46	DOH_222	gi|1526122954|gb|CP034015.1|	99.431	1405	4	4	1	1403	448274	446872	0	2547	150120	Shewanella livingstonensis	2547
P46	DOH_222	gi|1526122954|gb|CP034015.1|	99.431	1405	4	4	1	1403	619183	617781	0	2547	150120	Shewanella livingstonensis	2547
P46	DOH_222	gi|1526122954|gb|CP034015.1|	99.431	1405	4	4	1	1403	628660	627258	0	2547	150120	Shewanella livingstonensis	2547
P46	DOH_222	gi|1526122954|gb|CP034015.1|	99.431	1405	4	4	1	1403	2123499	2122097	0	2547	150120	Shewanella livingstonensis	2547
P48	DOH_227	gi|1206257123|emb|LT852801.1|	100	1397	0	0	1	1397	1400	4	0	2580	330922	Psychrobacter cryohalolentis	2580
P48	DOH_227	gi|359804988|dbj|AB681355.1|	100	1397	0	0	1	1397	1428	32	0	2580	1113710	Psychrobacter sp. NBRC 101054	2580
P48	DOH_227	gi|164472683|gb|EU090718.1|	100	1397	0	0	1	1397	1432	36	0	2580	330922	Psychrobacter cryohalolentis	2580
P48	DOH_227	gi|1039007379|gb|KX417176.1|	99.928	1396	0	1	1	1396	1397	3	0	2571	330922	Psychrobacter cryohalolentis	2571
P48	DOH_227	gi|515179487|gb|KF146583.1|	99.928	1395	1	0	3	1397	1446	52	0	2571	77133	uncultured bacterium	2571
P49	DOH_233	gi|2221839767|gb|ON209525.1|	100	1401	0	0	1	1401	1429	29	0	2588	212403	Psychrobacter okhotskensis	2588
P49	DOH_233	gi|607235022|gb|KJ475195.1|	100	1401	0	0	1	1401	1402	2	0	2588	198481	Psychrobacter luti	2588
P49	DOH_233	gi|400295923|gb|JX310136.1|	100	1401	0	0	1	1401	1449	49	0	2588	1211225;1211226;1211227	Psychrobacter sp. 132Z-5;Psychrobacter sp. 135Z-5;Psychrobacter sp. 146Z4-2	2588
P49	DOH_233	gi|359375572|gb|FJ785515.1|	100	1401	0	0	1	1401	1438	38	0	2588	1120362	Psychrobacter sp. EB221	2588
P49	DOH_233	gi|347812449|gb|HM584277.1|	100	1401	0	0	1	1401	1430	30	0	2588	56810	Psychrobacter glacincola	2588
P50	DOH_235	gi|1269785422|ref|NR_118149.2|	99.93	1423	0	1	1	1422	1478	56	0	2621	1005941	Planococcus halocryophilus Or1	2621
P50	DOH_235	gi|1095878622|gb|CP016537.2|	99.93	1423	0	1	1	1422	11137	9715	0	2621	1215089	Planococcus halocryophilus	2621
P50	DOH_235	gi|1095878622|gb|CP016537.2|	99.93	1423	0	1	1	1422	31854	30432	0	2621	1215089	Planococcus halocryophilus	2621
P50	DOH_235	gi|1095878622|gb|CP016537.2|	99.93	1423	0	1	1	1422	89153	87731	0	2621	1215089	Planococcus halocryophilus	2621
P50	DOH_235	gi|1095878622|gb|CP016537.2|	99.93	1423	0	1	1	1422	95316	93894	0	2621	1215089	Planococcus halocryophilus	2621
P50	DOH_235	gi|1095878622|gb|CP016537.2|	99.93	1423	0	1	1	1422	164555	163133	0	2621	1215089	Planococcus halocryophilus	2621
P50	DOH_235	gi|1095878622|gb|CP016537.2|	99.93	1423	0	1	1	1422	526960	525538	0	2621	1215089	Planococcus halocryophilus	2621
P50	DOH_235	gi|1095878622|gb|CP016537.2|	99.93	1423	0	1	1	1422	892949	891527	0	2621	1215089	Planococcus halocryophilus	2621
P50	DOH_235	gi|1095878622|gb|CP016537.2|	99.93	1423	0	1	1	1422	985342	983920	0	2621	1215089	Planococcus halocryophilus	2621
P50	DOH_235	gi|1095878622|gb|CP016537.2|	99.93	1423	0	1	1	1422	1184793	1183371	0	2621	1215089	Planococcus halocryophilus	2621
P50	DOH_235	gi|329130221|gb|JF742665.1|	99.93	1423	0	1	1	1422	1480	58	0	2621	1005941	Planococcus halocryophilus Or1	2621
P50	DOH_235	gi|158562719|gb|EU196338.1|	99.93	1423	0	1	1	1422	1458	36	0	2621	479372	Planococcus sp. NP19	2621
P50	DOH_235	gi|133740740|emb|AM491471.2|	99.93	1423	0	1	1	1422	1471	49	0	2621	424714	Planococcus sp. Nj-73	2621
P50	DOH_235	gi|1095878622|gb|CP016537.2|	99.859	1423	0	2	1	1422	876102	874681	0	2615	1215089	Planococcus halocryophilus	2615
P51	DOH_245	gi|1859940068|gb|MT645493.1|	100	1041	0	0	1	1041	1256	216	0	1923	53249	Pseudoalteromonas sp.	1923
P51	DOH_245	gi|1788967004|gb|MN889112.1|	100	1041	0	0	1	1041	1401	361	0	1923	53249	Pseudoalteromonas sp.	1923
P51	DOH_245	gi|1779258086|gb|MN746256.1|	100	1041	0	0	1	1041	1409	369	0	1923	227	Pseudoalteromonas carrageenovora	1923
P51	DOH_245	gi|1779258033|gb|MN746203.1|	100	1041	0	0	1	1041	1412	372	0	1923	288	Pseudoalteromonas atlantica	1923
P51	DOH_245	gi|1779258028|gb|MN746198.1|	100	1041	0	0	1	1041	1412	372	0	1923	1081601	Pseudoalteromonas hodoensis	1923
P52	DOH_249	gi|1788966989|gb|MN889097.1|	100	1396	0	0	1	1396	1414	19	0	2579	53249	Pseudoalteromonas sp.	2579
P52	DOH_249	gi|1669653667|gb|CP040558.1|	100	1396	0	0	1	1396	2652669	2654064	0	2579	77608	Pseudoalteromonas distincta	2579
P52	DOH_249	gi|1596078032|gb|MH550137.1|	100	1396	0	0	1	1396	1403	8	0	2579	28109	Pseudoalteromonas nigrifaciens	2579
P52	DOH_249	gi|1596078029|gb|MH550134.1|	100	1396	0	0	1	1396	1402	7	0	2579	28109	Pseudoalteromonas nigrifaciens	2579
P52	DOH_249	gi|1596078019|gb|MH550124.1|	100	1396	0	0	1	1396	1396	1	0	2579	28109	Pseudoalteromonas nigrifaciens	2579
P52	DOH_249	gi|1669653667|gb|CP040558.1|	99.713	1396	4	0	1	1396	49889	48494	0	2556	77608	Pseudoalteromonas distincta	2556
P52	DOH_249	gi|1669653667|gb|CP040558.1|	99.713	1396	4	0	1	1396	1025396	1024001	0	2556	77608	Pseudoalteromonas distincta	2556
P52	DOH_249	gi|1669653667|gb|CP040558.1|	99.642	1396	5	0	1	1396	3277738	3279133	0	2551	77608	Pseudoalteromonas distincta	2551
P52	DOH_249	gi|1669653667|gb|CP040558.1|	99.642	1396	5	0	1	1396	3416283	3417678	0	2551	77608	Pseudoalteromonas distincta	2551
P52	DOH_249	gi|1669653667|gb|CP040558.1|	99.57	1396	6	0	1	1396	18384	16989	0	2545	77608	Pseudoalteromonas distincta	2545
P52	DOH_249	gi|1669653667|gb|CP040558.1|	99.57	1396	6	0	1	1396	3172854	3174249	0	2545	77608	Pseudoalteromonas distincta	2545
P52	DOH_249	gi|1669653667|gb|CP040558.1|	99.57	1396	6	0	1	1396	3479082	3477687	0	2545	77608	Pseudoalteromonas distincta	2545
P112	DOH_250	gi|1584168350|gb|MK577328.1|	100	1344	0	0	1	1344	1381	38	0	2483	53249	Pseudoalteromonas sp.	2483
P112	DOH_250	gi|920731933|gb|KR012142.1|	100	1344	0	0	1	1344	1371	28	0	2483	1634603	Pseudoalteromonas sp. JXH-145	2483
P112	DOH_250	gi|2249046334|gb|CP087995.1|	100	1344	0	0	1	1344	2634311	2635654	0	2483	2894202	Pseudoalteromonas sp. SCSIO 43095	2483
P112	DOH_250	gi|1998270086|gb|MW709822.1|	100	1344	0	0	1	1344	1393	50	0	2483	53249	Pseudoalteromonas sp.	2483
P112	DOH_250	gi|1998270084|gb|MW709820.1|	100	1344	0	0	1	1344	1393	50	0	2483	53249	Pseudoalteromonas sp.	2483
P112	DOH_250	gi|2249046334|gb|CP087995.1|	99.479	1344	7	0	1	1344	2157552	2158895	0	2444	2894202	Pseudoalteromonas sp. SCSIO 43095	2444
P112	DOH_250	gi|2249046334|gb|CP087995.1|	99.48	1345	5	2	1	1344	2868963	2870306	0	2444	2894202	Pseudoalteromonas sp. SCSIO 43095	2444
P112	DOH_250	gi|2249046334|gb|CP087995.1|	99.479	1344	7	0	1	1344	3023356	3022013	0	2444	2894202	Pseudoalteromonas sp. SCSIO 43095	2444
P112	DOH_250	gi|2249046334|gb|CP087995.1|	99.405	1344	8	0	1	1344	1797548	1798891	0	2438	2894202	Pseudoalteromonas sp. SCSIO 43095	2438
P112	DOH_250	gi|2249046334|gb|CP087995.1|	99.405	1345	6	2	1	1344	2615062	2616405	0	2438	2894202	Pseudoalteromonas sp. SCSIO 43095	2438
P112	DOH_250	gi|2249046334|gb|CP087995.1|	99.405	1345	6	2	1	1344	2664633	2665976	0	2438	2894202	Pseudoalteromonas sp. SCSIO 43095	2438
P112	DOH_250	gi|2249046334|gb|CP087995.1|	98.81	1344	14	2	1	1344	2933839	2932498	0	2392	2894202	Pseudoalteromonas sp. SCSIO 43095	2392
P113	DOH_251	gi|1788967063|gb|MN889171.1|	99.858	1409	0	2	3	1411	1419	13	0	2590	53249	Pseudoalteromonas sp.	2590
P113	DOH_251	gi|1788966989|gb|MN889097.1|	99.858	1409	0	2	3	1411	1423	17	0	2590	53249	Pseudoalteromonas sp.	2590
P113	DOH_251	gi|1596078032|gb|MH550137.1|	99.858	1409	0	2	3	1411	1412	6	0	2590	28109	Pseudoalteromonas nigrifaciens	2590
P113	DOH_251	gi|1596078029|gb|MH550134.1|	99.858	1409	0	2	3	1411	1411	5	0	2590	28109	Pseudoalteromonas nigrifaciens	2590
P113	DOH_251	gi|2269695203|gb|ON965559.1|	99.858	1409	0	2	3	1411	1422	16	0	2590	53249	Pseudoalteromonas sp.	2590
P114	DOH_252	gi|2221839767|gb|ON209525.1|	99.929	1400	1	0	1	1400	1429	30	0	2580	212403	Psychrobacter okhotskensis	2580
P114	DOH_252	gi|607235022|gb|KJ475195.1|	99.929	1400	1	0	1	1400	1402	3	0	2580	198481	Psychrobacter luti	2580
P114	DOH_252	gi|400295923|gb|JX310136.1|	99.929	1400	1	0	1	1400	1449	50	0	2580	1211225;1211226;1211227	Psychrobacter sp. 132Z-5;Psychrobacter sp. 135Z-5;Psychrobacter sp. 146Z4-2	2580
P114	DOH_252	gi|359375572|gb|FJ785515.1|	99.929	1400	1	0	1	1400	1438	39	0	2580	1120362	Psychrobacter sp. EB221	2580
P114	DOH_252	gi|347812449|gb|HM584277.1|	99.929	1400	1	0	1	1400	1430	31	0	2580	56810	Psychrobacter glacincola	2580
P115	DOH_253	gi|1788966989|gb|MN889097.1|	100	1400	0	0	1	1400	1417	18	0	2586	53249	Pseudoalteromonas sp.	2586
P115	DOH_253	gi|1669653667|gb|CP040558.1|	100	1400	0	0	1	1400	2652666	2654065	0	2586	77608	Pseudoalteromonas distincta	2586
P115	DOH_253	gi|1596078032|gb|MH550137.1|	100	1400	0	0	1	1400	1406	7	0	2586	28109	Pseudoalteromonas nigrifaciens	2586
P115	DOH_253	gi|1596078029|gb|MH550134.1|	100	1400	0	0	1	1400	1405	6	0	2586	28109	Pseudoalteromonas nigrifaciens	2586
P115	DOH_253	gi|1191076702|gb|MF091951.1|	100	1400	0	0	1	1400	1447	48	0	2586	77133	uncultured bacterium	2586
P115	DOH_253	gi|1669653667|gb|CP040558.1|	99.714	1400	4	0	1	1400	49892	48493	0	2564	77608	Pseudoalteromonas distincta	2564
P115	DOH_253	gi|1669653667|gb|CP040558.1|	99.714	1400	4	0	1	1400	1025399	1024000	0	2564	77608	Pseudoalteromonas distincta	2564
P115	DOH_253	gi|1669653667|gb|CP040558.1|	99.643	1400	5	0	1	1400	3277735	3279134	0	2558	77608	Pseudoalteromonas distincta	2558
P115	DOH_253	gi|1669653667|gb|CP040558.1|	99.643	1400	5	0	1	1400	3416280	3417679	0	2558	77608	Pseudoalteromonas distincta	2558
P115	DOH_253	gi|1669653667|gb|CP040558.1|	99.571	1400	6	0	1	1400	18387	16988	0	2553	77608	Pseudoalteromonas distincta	2553
P115	DOH_253	gi|1669653667|gb|CP040558.1|	99.571	1400	6	0	1	1400	3172851	3174250	0	2553	77608	Pseudoalteromonas distincta	2553
P115	DOH_253	gi|1669653667|gb|CP040558.1|	99.571	1400	6	0	1	1400	3479085	3477686	0	2553	77608	Pseudoalteromonas distincta	2553
P116	DOH_254	gi|2221839767|gb|ON209525.1|	99.929	1401	1	0	1	1401	1429	29	0	2582	212403	Psychrobacter okhotskensis	2582
P116	DOH_254	gi|607235022|gb|KJ475195.1|	99.929	1401	1	0	1	1401	1402	2	0	2582	198481	Psychrobacter luti	2582
P116	DOH_254	gi|400295923|gb|JX310136.1|	99.929	1401	1	0	1	1401	1449	49	0	2582	1211225;1211226;1211227	Psychrobacter sp. 132Z-5;Psychrobacter sp. 135Z-5;Psychrobacter sp. 146Z4-2	2582
P116	DOH_254	gi|359375572|gb|FJ785515.1|	99.929	1401	1	0	1	1401	1438	38	0	2582	1120362	Psychrobacter sp. EB221	2582
P116	DOH_254	gi|347812449|gb|HM584277.1|	99.929	1401	1	0	1	1401	1430	30	0	2582	56810	Psychrobacter glacincola	2582
P117	DOH_255	gi|1002776240|gb|CP012533.1|	99.929	1408	1	0	1	1408	745728	744321	0	2595	1699624	Psychrobacter sp. P11G5	2595
P117	DOH_255	gi|1002776240|gb|CP012533.1|	99.929	1408	1	0	1	1408	3149432	3150839	0	2595	1699624	Psychrobacter sp. P11G5	2595
P117	DOH_255	gi|359804987|dbj|AB681354.1|	99.929	1408	1	0	1	1408	1435	28	0	2595	56810	Psychrobacter glacincola	2595
P117	DOH_255	gi|119371701|emb|AM419022.1|	99.787	1408	3	0	1	1408	1455	48	0	2584	295447	Psychrobacter sp. Nj-79	2584
P117	DOH_255	gi|1002776240|gb|CP012533.1|	99.645	1408	5	0	1	1408	3335541	3336948	0	2573	1699624	Psychrobacter sp. P11G5	2573
P117	DOH_255	gi|1002776240|gb|CP012533.1|	99.645	1408	5	0	1	1408	3341816	3343223	0	2573	1699624	Psychrobacter sp. P11G5	2573
P117	DOH_255	gi|1002773663|gb|CP012529.1|	99.645	1408	5	0	1	1408	756309	754902	0	2573	1699622	Psychrobacter sp. P2G3	2573
P117	DOH_255	gi|1002773663|gb|CP012529.1|	99.645	1408	5	0	1	1408	3036059	3037466	0	2573	1699622	Psychrobacter sp. P2G3	2573
P117	DOH_255	gi|1002773663|gb|CP012529.1|	99.645	1408	5	0	1	1408	3232050	3233457	0	2573	1699622	Psychrobacter sp. P2G3	2573
P117	DOH_255	gi|1002773663|gb|CP012529.1|	99.645	1408	5	0	1	1408	3238322	3239729	0	2573	1699622	Psychrobacter sp. P2G3	2573
P117	DOH_255	gi|1169297917|gb|KY405880.1|	99.574	1408	6	0	1	1408	1439	32	0	2567	56811	Psychrobacter sp.	2567
P118	DOH_256	gi|1243912545|gb|MF977501.1|	99.129	1377	11	1	2	1377	1377	1	0	2495	1869227	bacterium	2495
P118	DOH_256	gi|385881220|gb|JQ800199.1|	99.205	1384	11	0	1	1384	1429	46	0	2495	1180195	Bizionia sp. KJF12-2	2495
P118	DOH_256	gi|385881179|gb|JQ800158.1|	99.205	1384	11	0	1	1384	1429	46	0	2495	1180194	Bizionia sp. KJF10-2	2495
P118	DOH_256	gi|1679775907|ref|NR_163629.1|	98.988	1384	14	0	1	1384	1410	27	0	2479	2036822	Bizionia berychis	2479
P118	DOH_256	gi|1033657168|ref|NR_137258.1|	98.846	1386	12	4	1	1384	1410	27	0	2468	1526642	Bizionia fulviae	2468
P119	DOH_257	gi|1779258086|gb|MN746256.1|	100	1337	0	0	1	1337	1411	75	0	2470	227	Pseudoalteromonas carrageenovora	2470
P119	DOH_257	gi|1779258033|gb|MN746203.1|	100	1337	0	0	1	1337	1414	78	0	2470	288	Pseudoalteromonas atlantica	2470
P119	DOH_257	gi|1779258028|gb|MN746198.1|	100	1337	0	0	1	1337	1414	78	0	2470	1081601	Pseudoalteromonas hodoensis	2470
P119	DOH_257	gi|1779257992|gb|MN746162.1|	100	1337	0	0	1	1337	1413	77	0	2470	43660	Pseudoalteromonas undina	2470
P119	DOH_257	gi|1562068557|gb|MK439593.1|	100	1337	0	0	1	1337	1361	25	0	2470	43659	Pseudoalteromonas tetraodonis	2470
P120	DOH_258	gi|1788966995|gb|MN889103.1|	100	1397	0	0	1	1397	1407	11	0	2580	53249	Pseudoalteromonas sp.	2580
P120	DOH_258	gi|1787606696|gb|MN872509.1|	100	1397	0	0	1	1397	1428	32	0	2580	114053	uncultured Pseudoalteromonas sp.	2580
P120	DOH_258	gi|1669653667|gb|CP040558.1|	100	1397	0	0	1	1397	49889	48493	0	2580	77608	Pseudoalteromonas distincta	2580
P120	DOH_258	gi|1669653667|gb|CP040558.1|	100	1397	0	0	1	1397	1025396	1024000	0	2580	77608	Pseudoalteromonas distincta	2580
P120	DOH_258	gi|1464921858|gb|MG388149.1|	100	1397	0	0	1	1397	1444	48	0	2580	53249	Pseudoalteromonas sp.	2580
P120	DOH_258	gi|1464921820|gb|MG388111.1|	100	1397	0	0	1	1397	1444	48	0	2580	53249	Pseudoalteromonas sp.	2580
P120	DOH_258	gi|1669653667|gb|CP040558.1|	99.928	1397	1	0	1	1397	3277738	3279134	0	2575	77608	Pseudoalteromonas distincta	2575
P120	DOH_258	gi|1669653667|gb|CP040558.1|	99.928	1397	1	0	1	1397	3416283	3417679	0	2575	77608	Pseudoalteromonas distincta	2575
P120	DOH_258	gi|1669653667|gb|CP040558.1|	99.857	1397	2	0	1	1397	18384	16988	0	2569	77608	Pseudoalteromonas distincta	2569
P120	DOH_258	gi|1669653667|gb|CP040558.1|	99.857	1397	2	0	1	1397	3172854	3174250	0	2569	77608	Pseudoalteromonas distincta	2569
P120	DOH_258	gi|1669653667|gb|CP040558.1|	99.857	1397	2	0	1	1397	3479082	3477686	0	2569	77608	Pseudoalteromonas distincta	2569
P120	DOH_258	gi|1669653667|gb|CP040558.1|	99.714	1397	4	0	1	1397	2652669	2654065	0	2558	77608	Pseudoalteromonas distincta	2558
P121	DOH_259	gi|2221839767|gb|ON209525.1|	99.858	1408	2	0	1	1408	1436	29	0	2590	212403	Psychrobacter okhotskensis	2590
P121	DOH_259	gi|607235022|gb|KJ475195.1|	99.858	1408	2	0	1	1408	1409	2	0	2590	198481	Psychrobacter luti	2590
P121	DOH_259	gi|400295923|gb|JX310136.1|	99.858	1408	2	0	1	1408	1456	49	0	2590	1211225;1211226;1211227	Psychrobacter sp. 132Z-5;Psychrobacter sp. 135Z-5;Psychrobacter sp. 146Z4-2	2590
P121	DOH_259	gi|359375572|gb|FJ785515.1|	99.858	1408	2	0	1	1408	1445	38	0	2590	1120362	Psychrobacter sp. EB221	2590
P121	DOH_259	gi|291072778|gb|GU574735.1|	99.858	1408	2	0	1	1408	1455	48	0	2590	745134	Psychrobacter sp. BSw21070	2590
P122	DOH_260	gi|2221839767|gb|ON209525.1|	100	1402	0	0	1	1402	1430	29	0	2590	212403	Psychrobacter okhotskensis	2590
P122	DOH_260	gi|607235022|gb|KJ475195.1|	100	1402	0	0	1	1402	1403	2	0	2590	198481	Psychrobacter luti	2590
P122	DOH_260	gi|400295923|gb|JX310136.1|	100	1402	0	0	1	1402	1450	49	0	2590	1211225;1211226;1211227	Psychrobacter sp. 132Z-5;Psychrobacter sp. 135Z-5;Psychrobacter sp. 146Z4-2	2590
P122	DOH_260	gi|359375572|gb|FJ785515.1|	100	1402	0	0	1	1402	1439	38	0	2590	1120362	Psychrobacter sp. EB221	2590
P122	DOH_260	gi|347812449|gb|HM584277.1|	100	1402	0	0	1	1402	1431	30	0	2590	56810	Psychrobacter glacincola	2590
P123	DOH_261	gi|1788967029|gb|MN889137.1|	100	1397	0	0	1	1397	1398	2	0	2580	53249	Pseudoalteromonas sp.	2580
P123	DOH_261	gi|1788967013|gb|MN889121.1|	100	1397	0	0	1	1397	1397	1	0	2580	53249	Pseudoalteromonas sp.	2580
P123	DOH_261	gi|1788966995|gb|MN889103.1|	100	1397	0	0	1	1397	1408	12	0	2580	53249	Pseudoalteromonas sp.	2580
P123	DOH_261	gi|1787606696|gb|MN872509.1|	100	1397	0	0	1	1397	1429	33	0	2580	114053	uncultured Pseudoalteromonas sp.	2580
P123	DOH_261	gi|1669653667|gb|CP040558.1|	100	1397	0	0	1	1397	49890	48494	0	2580	77608	Pseudoalteromonas distincta	2580
P123	DOH_261	gi|1669653667|gb|CP040558.1|	100	1397	0	0	1	1397	1025397	1024001	0	2580	77608	Pseudoalteromonas distincta	2580
P123	DOH_261	gi|1669653667|gb|CP040558.1|	99.928	1397	1	0	1	1397	3277737	3279133	0	2575	77608	Pseudoalteromonas distincta	2575
P123	DOH_261	gi|1669653667|gb|CP040558.1|	99.928	1397	1	0	1	1397	3416282	3417678	0	2575	77608	Pseudoalteromonas distincta	2575
P123	DOH_261	gi|1669653667|gb|CP040558.1|	99.857	1397	2	0	1	1397	18385	16989	0	2569	77608	Pseudoalteromonas distincta	2569
P123	DOH_261	gi|1669653667|gb|CP040558.1|	99.857	1397	2	0	1	1397	3172853	3174249	0	2569	77608	Pseudoalteromonas distincta	2569
P123	DOH_261	gi|1669653667|gb|CP040558.1|	99.857	1397	2	0	1	1397	3479083	3477687	0	2569	77608	Pseudoalteromonas distincta	2569
P123	DOH_261	gi|1669653667|gb|CP040558.1|	99.714	1397	4	0	1	1397	2652668	2654064	0	2558	77608	Pseudoalteromonas distincta	2558
P125	DOH_263	gi|261876389|dbj|AB526342.1|	99.852	1355	0	2	1	1355	1439	87	0	2490	77133;685107	uncultured bacterium;Pseudomonas sp. JAM-GA19	2490
P125	DOH_263	gi|197108541|gb|EU919759.1|	99.852	1355	0	2	1	1355	1459	107	0	2490	77133;472181	uncultured bacterium;Halopseudomonas sabulinigri	2490
P125	DOH_263	gi|105872710|gb|DQ530466.1|	99.852	1355	0	2	1	1355	1413	61	0	2490	387998	Pseudomonas sp. gap-f-43	2490
P125	DOH_263	gi|106710256|gb|DQ533960.1|	99.852	1355	0	2	1	1355	1412	60	0	2490	388241	Pseudomonas sp. ice-oil-215	2490
P125	DOH_263	gi|45826476|gb|AY573032.1|	99.852	1355	0	2	1	1355	1454	102	0	2490	269123	Pseudomonas sp. ARCTIC-P23	2490
P126	DOH_264	gi|1821108428|gb|MT192710.1|	99.79	1429	1	2	1	1429	1445	19	0	2621	2751	Carnobacterium maltaromaticum	2621
P126	DOH_264	gi|1821108417|gb|MT192709.1|	99.79	1429	1	2	1	1429	1443	17	0	2621	2751	Carnobacterium maltaromaticum	2621
P126	DOH_264	gi|1782715578|gb|CP045040.1|	99.79	1429	1	2	1	1429	512138	510712	0	2621	2751	Carnobacterium maltaromaticum	2621
P126	DOH_264	gi|1782715578|gb|CP045040.1|	99.79	1429	1	2	1	1429	668290	666864	0	2621	2751	Carnobacterium maltaromaticum	2621
P126	DOH_264	gi|1782715578|gb|CP045040.1|	99.79	1429	1	2	1	1429	2393364	2394790	0	2621	2751	Carnobacterium maltaromaticum	2621
P126	DOH_264	gi|1782715578|gb|CP045040.1|	99.79	1429	1	2	1	1429	3236697	3238123	0	2621	2751	Carnobacterium maltaromaticum	2621
P126	DOH_264	gi|1213952753|dbj|LC306852.1|	99.79	1429	1	2	1	1429	1458	32	0	2621	2751	Carnobacterium maltaromaticum	2621
P126	DOH_264	gi|1213952729|dbj|LC279608.1|	99.79	1429	1	2	1	1429	1461	35	0	2621	2751	Carnobacterium maltaromaticum	2621
P126	DOH_264	gi|1782715578|gb|CP045040.1|	99.72	1429	2	2	1	1429	248165	246739	0	2615	2751	Carnobacterium maltaromaticum	2615
P126	DOH_264	gi|1782715578|gb|CP045040.1|	99.72	1429	2	2	1	1429	1134896	1133470	0	2615	2751	Carnobacterium maltaromaticum	2615
P127	DOH_265	gi|1788967029|gb|MN889137.1|	100	1398	0	0	1	1398	1399	2	0	2582	53249	Pseudoalteromonas sp.	2582
P127	DOH_265	gi|1788967013|gb|MN889121.1|	100	1398	0	0	1	1398	1398	1	0	2582	53249	Pseudoalteromonas sp.	2582
P127	DOH_265	gi|1788966995|gb|MN889103.1|	100	1398	0	0	1	1398	1409	12	0	2582	53249	Pseudoalteromonas sp.	2582
P127	DOH_265	gi|1787606696|gb|MN872509.1|	100	1398	0	0	1	1398	1430	33	0	2582	114053	uncultured Pseudoalteromonas sp.	2582
P127	DOH_265	gi|1669653667|gb|CP040558.1|	100	1398	0	0	1	1398	49891	48494	0	2582	77608	Pseudoalteromonas distincta	2582
P127	DOH_265	gi|1669653667|gb|CP040558.1|	100	1398	0	0	1	1398	1025398	1024001	0	2582	77608	Pseudoalteromonas distincta	2582
P127	DOH_265	gi|1669653667|gb|CP040558.1|	99.928	1398	1	0	1	1398	3277736	3279133	0	2577	77608	Pseudoalteromonas distincta	2577
P127	DOH_265	gi|1669653667|gb|CP040558.1|	99.928	1398	1	0	1	1398	3416281	3417678	0	2577	77608	Pseudoalteromonas distincta	2577
P127	DOH_265	gi|1669653667|gb|CP040558.1|	99.857	1398	2	0	1	1398	18386	16989	0	2571	77608	Pseudoalteromonas distincta	2571
P127	DOH_265	gi|1669653667|gb|CP040558.1|	99.857	1398	2	0	1	1398	3172852	3174249	0	2571	77608	Pseudoalteromonas distincta	2571
P127	DOH_265	gi|1669653667|gb|CP040558.1|	99.857	1398	2	0	1	1398	3479084	3477687	0	2571	77608	Pseudoalteromonas distincta	2571
P127	DOH_265	gi|1669653667|gb|CP040558.1|	99.714	1398	4	0	1	1398	2652667	2654064	0	2560	77608	Pseudoalteromonas distincta	2560
P128	DOH_267	gi|146197751|dbj|AB302184.1|	99.572	1401	6	0	1	1401	1428	28	0	2555	439700	Psychrobacter sp. OK1	2555
P128	DOH_267	gi|770114088|gb|KP172202.1|	99.572	1401	4	2	1	1401	1399	1	0	2553	1631241	Psychrobacter sp. BM06	2553
P128	DOH_267	gi|440494759|gb|KC169783.1|	99.779	1357	3	0	1	1357	1359	3	0	2494	77133	uncultured bacterium	2494
P128	DOH_267	gi|325960806|gb|HQ860653.1|	98.642	1399	19	0	3	1401	1446	48	0	2479	77133	uncultured bacterium	2479
P128	DOH_267	gi|1464921760|gb|MG383483.1|	98.641	1398	19	0	4	1401	1428	31	0	2477	56811	Psychrobacter sp.	2477
P129	DOH_268	gi|1389506945|gb|MH348980.1|	100	1403	0	0	1	1403	1441	39	0	2591	56811	Psychrobacter sp.	2591
P129	DOH_268	gi|1682060898|gb|MN062081.1|	100	1403	0	0	1	1403	1435	33	0	2591	281738	Psychrobacter nivimaris	2591
P129	DOH_268	gi|1440885327|gb|MH707184.1|	100	1403	0	0	1	1403	1433	31	0	2591	56811	Psychrobacter sp.	2591
P129	DOH_268	gi|1393895826|gb|MF537149.1|	100	1403	0	0	1	1403	1423	21	0	2591	56811	Psychrobacter sp.	2591
P129	DOH_268	gi|1393895823|gb|MF537146.1|	100	1403	0	0	1	1403	1424	22	0	2591	56811	Psychrobacter sp.	2591
P130	DOH_269	gi|1788966995|gb|MN889103.1|	100	1399	0	0	1	1399	1409	11	0	2584	53249	Pseudoalteromonas sp.	2584
P130	DOH_269	gi|1787606696|gb|MN872509.1|	100	1399	0	0	1	1399	1430	32	0	2584	114053	uncultured Pseudoalteromonas sp.	2584
P130	DOH_269	gi|1669653667|gb|CP040558.1|	100	1399	0	0	1	1399	49891	48493	0	2584	77608	Pseudoalteromonas distincta	2584
P130	DOH_269	gi|1669653667|gb|CP040558.1|	100	1399	0	0	1	1399	1025398	1024000	0	2584	77608	Pseudoalteromonas distincta	2584
P130	DOH_269	gi|1464921858|gb|MG388149.1|	100	1399	0	0	1	1399	1446	48	0	2584	53249	Pseudoalteromonas sp.	2584
P130	DOH_269	gi|1464921820|gb|MG388111.1|	100	1399	0	0	1	1399	1446	48	0	2584	53249	Pseudoalteromonas sp.	2584
P130	DOH_269	gi|1669653667|gb|CP040558.1|	99.929	1399	1	0	1	1399	3277736	3279134	0	2579	77608	Pseudoalteromonas distincta	2579
P130	DOH_269	gi|1669653667|gb|CP040558.1|	99.929	1399	1	0	1	1399	3416281	3417679	0	2579	77608	Pseudoalteromonas distincta	2579
P130	DOH_269	gi|1669653667|gb|CP040558.1|	99.857	1399	2	0	1	1399	18386	16988	0	2573	77608	Pseudoalteromonas distincta	2573
P130	DOH_269	gi|1669653667|gb|CP040558.1|	99.857	1399	2	0	1	1399	3172852	3174250	0	2573	77608	Pseudoalteromonas distincta	2573
P130	DOH_269	gi|1669653667|gb|CP040558.1|	99.857	1399	2	0	1	1399	3479084	3477686	0	2573	77608	Pseudoalteromonas distincta	2573
P130	DOH_269	gi|1669653667|gb|CP040558.1|	99.714	1399	4	0	1	1399	2652667	2654065	0	2562	77608	Pseudoalteromonas distincta	2562
P132	DOH_270	gi|1976767398|gb|MW580110.1|	99.929	1403	1	0	1	1403	1431	29	0	2586	50741	Marinobacter sp.	2586
P132	DOH_270	gi|1243486710|gb|KY783358.1|	99.857	1403	2	0	1	1403	1441	39	0	2580	564117	Marinobacter antarcticus	2580
P132	DOH_270	gi|1465187684|dbj|LC373530.1|	99.857	1403	2	0	1	1403	1451	49	0	2580	50741;1277129;1277130	Marinobacter sp.;Marinobacter sp. SS7.20;Marinobacter sp. SS9.20	2580
P132	DOH_270	gi|1552594686|gb|MK391380.1|	99.857	1403	1	1	1	1403	1439	38	0	2579	50741	Marinobacter sp.	2579
P132	DOH_270	gi|186461253|gb|EU573096.1|	99.786	1403	3	0	1	1403	1448	46	0	2575	521588	bacterium enrichment culture clone EB35.6	2575
P133	DOH_271	gi|359804988|dbj|AB681355.1|	99.929	1407	1	0	1	1407	1434	28	0	2593	1113710	Psychrobacter sp. NBRC 101054	2593
P133	DOH_271	gi|164472683|gb|EU090718.1|	99.929	1407	1	0	1	1407	1438	32	0	2593	330922	Psychrobacter cryohalolentis	2593
P133	DOH_271	gi|1206257123|emb|LT852801.1|	100	1402	0	0	5	1406	1402	1	0	2590	330922	Psychrobacter cryohalolentis	2590
P133	DOH_271	gi|385844362|gb|JN976333.1|	99.787	1407	3	0	1	1407	1446	40	0	2582	77133	uncultured bacterium	2582
P133	DOH_271	gi|515179487|gb|KF146583.1|	99.929	1399	1	0	9	1407	1446	48	0	2579	77133	uncultured bacterium	2579
P135	DOH_273	gi|607235022|gb|KJ475195.1|	99.858	1404	0	2	1	1404	1403	2	0	2580	198481	Psychrobacter luti	2580
P135	DOH_273	gi|400295923|gb|JX310136.1|	99.858	1404	0	2	1	1404	1450	49	0	2580	1211225;1211226;1211227	Psychrobacter sp. 132Z-5;Psychrobacter sp. 135Z-5;Psychrobacter sp. 146Z4-2	2580
P135	DOH_273	gi|359375572|gb|FJ785515.1|	99.858	1404	0	2	1	1404	1439	38	0	2580	1120362	Psychrobacter sp. EB221	2580
P135	DOH_273	gi|347812449|gb|HM584277.1|	99.858	1404	0	2	1	1404	1431	30	0	2580	56810	Psychrobacter glacincola	2580
P136	DOH_274	gi|2221839767|gb|ON209525.1|	100	1401	0	0	1	1401	1430	30	0	2588	212403	Psychrobacter okhotskensis	2588
P136	DOH_274	gi|607235022|gb|KJ475195.1|	100	1401	0	0	1	1401	1403	3	0	2588	198481	Psychrobacter luti	2588
P136	DOH_274	gi|400295923|gb|JX310136.1|	100	1401	0	0	1	1401	1450	50	0	2588	1211225;1211226;1211227	Psychrobacter sp. 132Z-5;Psychrobacter sp. 135Z-5;Psychrobacter sp. 146Z4-2	2588
P136	DOH_274	gi|359375572|gb|FJ785515.1|	100	1401	0	0	1	1401	1439	39	0	2588	1120362	Psychrobacter sp. EB221	2588
P136	DOH_274	gi|347812449|gb|HM584277.1|	100	1401	0	0	1	1401	1431	31	0	2588	56810	Psychrobacter glacincola	2588
P138	DOH_277	gi|2221839767|gb|ON209525.1|	99.929	1400	1	0	1	1400	1428	29	0	2580	212403	Psychrobacter okhotskensis	2580
P138	DOH_277	gi|607235022|gb|KJ475195.1|	99.929	1400	1	0	1	1400	1401	2	0	2580	198481	Psychrobacter luti	2580
P138	DOH_277	gi|400295923|gb|JX310136.1|	99.929	1400	1	0	1	1400	1448	49	0	2580	1211225;1211226;1211227	Psychrobacter sp. 132Z-5;Psychrobacter sp. 135Z-5;Psychrobacter sp. 146Z4-2	2580
P138	DOH_277	gi|359375572|gb|FJ785515.1|	99.929	1400	1	0	1	1400	1437	38	0	2580	1120362	Psychrobacter sp. EB221	2580
P138	DOH_277	gi|347812449|gb|HM584277.1|	99.929	1400	1	0	1	1400	1429	30	0	2580	56810	Psychrobacter glacincola	2580
P140	DOH_283	gi|2221839767|gb|ON209525.1|	100	1402	0	0	1	1402	1430	29	0	2590	212403	Psychrobacter okhotskensis	2590
P140	DOH_283	gi|607235022|gb|KJ475195.1|	100	1402	0	0	1	1402	1403	2	0	2590	198481	Psychrobacter luti	2590
P140	DOH_283	gi|400295923|gb|JX310136.1|	100	1402	0	0	1	1402	1450	49	0	2590	1211225;1211226;1211227	Psychrobacter sp. 132Z-5;Psychrobacter sp. 135Z-5;Psychrobacter sp. 146Z4-2	2590
P140	DOH_283	gi|359375572|gb|FJ785515.1|	100	1402	0	0	1	1402	1439	38	0	2590	1120362	Psychrobacter sp. EB221	2590
P140	DOH_283	gi|347812449|gb|HM584277.1|	100	1402	0	0	1	1402	1431	30	0	2590	56810	Psychrobacter glacincola	2590
P142	DOH_288	gi|2221839767|gb|ON209525.1|	100	1402	0	0	1	1402	1430	29	0	2590	212403	Psychrobacter okhotskensis	2590
P142	DOH_288	gi|607235022|gb|KJ475195.1|	100	1402	0	0	1	1402	1403	2	0	2590	198481	Psychrobacter luti	2590
P142	DOH_288	gi|400295923|gb|JX310136.1|	100	1402	0	0	1	1402	1450	49	0	2590	1211225;1211226;1211227	Psychrobacter sp. 132Z-5;Psychrobacter sp. 135Z-5;Psychrobacter sp. 146Z4-2	2590
P142	DOH_288	gi|359375572|gb|FJ785515.1|	100	1402	0	0	1	1402	1439	38	0	2590	1120362	Psychrobacter sp. EB221	2590
P142	DOH_288	gi|347812449|gb|HM584277.1|	100	1402	0	0	1	1402	1431	30	0	2590	56810	Psychrobacter glacincola	2590
P143	DOH_292	gi|385881220|gb|JQ800199.1|	99.137	1391	12	0	1	1391	1438	48	0	2503	1180195	Bizionia sp. KJF12-2	2503
P143	DOH_292	gi|385881179|gb|JQ800158.1|	99.137	1391	12	0	1	1391	1438	48	0	2503	1180194	Bizionia sp. KJF10-2	2503
P143	DOH_292	gi|1243912545|gb|MF977501.1|	99.129	1377	11	1	11	1386	1377	1	0	2495	1869227	bacterium	2495
P143	DOH_292	gi|1679775907|ref|NR_163629.1|	98.922	1391	15	0	1	1391	1419	29	0	2486	2036822	Bizionia berychis	2486
P143	DOH_292	gi|1033657168|ref|NR_137258.1|	98.78	1393	13	4	1	1391	1419	29	0	2475	1526642	Bizionia fulviae	2475
P144	DOH_293	gi|1787606696|gb|MN872509.1|	99.929	1413	0	1	1	1413	1443	32	0	2603	114053	uncultured Pseudoalteromonas sp.	2603
P144	DOH_293	gi|1669653667|gb|CP040558.1|	99.929	1413	0	1	1	1413	49904	48493	0	2603	77608	Pseudoalteromonas distincta	2603
P144	DOH_293	gi|1669653667|gb|CP040558.1|	99.929	1413	0	1	1	1413	1025411	1024000	0	2603	77608	Pseudoalteromonas distincta	2603
P144	DOH_293	gi|1464921858|gb|MG388149.1|	99.929	1413	0	1	1	1413	1459	48	0	2603	53249	Pseudoalteromonas sp.	2603
P144	DOH_293	gi|1464921820|gb|MG388111.1|	99.929	1413	0	1	1	1413	1459	48	0	2603	53249	Pseudoalteromonas sp.	2603
P144	DOH_293	gi|1464921816|gb|MG388107.1|	99.929	1413	0	1	1	1413	1459	48	0	2603	53249	Pseudoalteromonas sp.	2603
P144	DOH_293	gi|1669653667|gb|CP040558.1|	99.858	1413	1	1	1	1413	3277723	3279134	0	2597	77608	Pseudoalteromonas distincta	2597
P144	DOH_293	gi|1669653667|gb|CP040558.1|	99.858	1413	1	1	1	1413	3416268	3417679	0	2597	77608	Pseudoalteromonas distincta	2597
P144	DOH_293	gi|1669653667|gb|CP040558.1|	99.788	1413	2	1	1	1413	18399	16988	0	2591	77608	Pseudoalteromonas distincta	2591
P144	DOH_293	gi|1669653667|gb|CP040558.1|	99.788	1413	2	1	1	1413	3172839	3174250	0	2591	77608	Pseudoalteromonas distincta	2591
P144	DOH_293	gi|1669653667|gb|CP040558.1|	99.788	1413	2	1	1	1413	3479097	3477686	0	2591	77608	Pseudoalteromonas distincta	2591
P144	DOH_293	gi|1669653667|gb|CP040558.1|	99.646	1413	4	1	1	1413	2652654	2654065	0	2580	77608	Pseudoalteromonas distincta	2580
P145	DOH_294	gi|672239047|ref|NR_125636.1|	99.484	1357	7	0	1	1357	1430	74	0	2468	1230533	Thalassotalea piscium	2468
P145	DOH_294	gi|1976767277|gb|MW580059.1|	99.41	1357	8	0	1	1357	1410	54	0	2462	1897616	Thalassotalea sp.	2462
P145	DOH_294	gi|1976767183|gb|MW580026.1|	99.41	1357	8	0	1	1357	1410	54	0	2462	1897616	Thalassotalea sp.	2462
P145	DOH_294	gi|1976767045|gb|MW579985.1|	99.41	1357	8	0	1	1357	1394	38	0	2462	1897616	Thalassotalea sp.	2462
P145	DOH_294	gi|530549987|gb|KF385492.1|	99.336	1355	8	1	3	1357	1373	20	0	2451	1383886	Thalassomonas sp. HME9272	2451
P146	DOH_295	gi|1788967029|gb|MN889137.1|	100	1398	0	0	1	1398	1399	2	0	2582	53249	Pseudoalteromonas sp.	2582
P146	DOH_295	gi|1788967013|gb|MN889121.1|	100	1398	0	0	1	1398	1398	1	0	2582	53249	Pseudoalteromonas sp.	2582
P146	DOH_295	gi|1788966995|gb|MN889103.1|	100	1398	0	0	1	1398	1409	12	0	2582	53249	Pseudoalteromonas sp.	2582
P146	DOH_295	gi|1787606696|gb|MN872509.1|	100	1398	0	0	1	1398	1430	33	0	2582	114053	uncultured Pseudoalteromonas sp.	2582
P146	DOH_295	gi|1669653667|gb|CP040558.1|	100	1398	0	0	1	1398	49891	48494	0	2582	77608	Pseudoalteromonas distincta	2582
P146	DOH_295	gi|1669653667|gb|CP040558.1|	100	1398	0	0	1	1398	1025398	1024001	0	2582	77608	Pseudoalteromonas distincta	2582
P146	DOH_295	gi|1669653667|gb|CP040558.1|	99.928	1398	1	0	1	1398	3277736	3279133	0	2577	77608	Pseudoalteromonas distincta	2577
P146	DOH_295	gi|1669653667|gb|CP040558.1|	99.928	1398	1	0	1	1398	3416281	3417678	0	2577	77608	Pseudoalteromonas distincta	2577
P146	DOH_295	gi|1669653667|gb|CP040558.1|	99.857	1398	2	0	1	1398	18386	16989	0	2571	77608	Pseudoalteromonas distincta	2571
P146	DOH_295	gi|1669653667|gb|CP040558.1|	99.857	1398	2	0	1	1398	3172852	3174249	0	2571	77608	Pseudoalteromonas distincta	2571
P146	DOH_295	gi|1669653667|gb|CP040558.1|	99.857	1398	2	0	1	1398	3479084	3477687	0	2571	77608	Pseudoalteromonas distincta	2571
P146	DOH_295	gi|1669653667|gb|CP040558.1|	99.714	1398	4	0	1	1398	2652667	2654064	0	2560	77608	Pseudoalteromonas distincta	2560
P147	DOH_296	gi|1788966989|gb|MN889097.1|	100	1397	0	0	1	1397	1414	18	0	2580	53249	Pseudoalteromonas sp.	2580
P147	DOH_296	gi|1669653667|gb|CP040558.1|	100	1397	0	0	1	1397	2652669	2654065	0	2580	77608	Pseudoalteromonas distincta	2580
P147	DOH_296	gi|1596078032|gb|MH550137.1|	100	1397	0	0	1	1397	1403	7	0	2580	28109	Pseudoalteromonas nigrifaciens	2580
P147	DOH_296	gi|1596078029|gb|MH550134.1|	100	1397	0	0	1	1397	1402	6	0	2580	28109	Pseudoalteromonas nigrifaciens	2580
P147	DOH_296	gi|1191076702|gb|MF091951.1|	100	1397	0	0	1	1397	1444	48	0	2580	77133	uncultured bacterium	2580
P147	DOH_296	gi|1669653667|gb|CP040558.1|	99.714	1397	4	0	1	1397	49889	48493	0	2558	77608	Pseudoalteromonas distincta	2558
P147	DOH_296	gi|1669653667|gb|CP040558.1|	99.714	1397	4	0	1	1397	1025396	1024000	0	2558	77608	Pseudoalteromonas distincta	2558
P147	DOH_296	gi|1669653667|gb|CP040558.1|	99.642	1397	5	0	1	1397	3277738	3279134	0	2553	77608	Pseudoalteromonas distincta	2553
P147	DOH_296	gi|1669653667|gb|CP040558.1|	99.642	1397	5	0	1	1397	3416283	3417679	0	2553	77608	Pseudoalteromonas distincta	2553
P147	DOH_296	gi|1669653667|gb|CP040558.1|	99.571	1397	6	0	1	1397	18384	16988	0	2547	77608	Pseudoalteromonas distincta	2547
P147	DOH_296	gi|1669653667|gb|CP040558.1|	99.571	1397	6	0	1	1397	3172854	3174250	0	2547	77608	Pseudoalteromonas distincta	2547
P147	DOH_296	gi|1669653667|gb|CP040558.1|	99.571	1397	6	0	1	1397	3479082	3477686	0	2547	77608	Pseudoalteromonas distincta	2547
P148	DOH_297	gi|645321036|ref|NR_118099.1|	99.786	1404	1	2	1	1404	1402	1	0	2575	45248	Leucothrix mucor	2575
P148	DOH_297	gi|158121009|gb|EU025026.1|	98.932	1405	12	3	1	1404	1419	17	0	2508	45248	Leucothrix mucor	2508
P148	DOH_297	gi|343206278|ref|NR_044870.1|	97.927	1399	19	10	8	1404	1438	48	0	2418	998674	Leucothrix mucor DSM 2157	2418
P148	DOH_297	gi|282160143|gb|GU254291.1|	99.226	1292	7	3	113	1404	1290	2	0	2327	77133	uncultured bacterium	2327
P148	DOH_297	gi|310280323|gb|GU451651.1|	99.76	1252	3	0	68	1319	1252	1	0	2296	77133	uncultured bacterium	2296
P149	DOH_298	gi|1096114517|dbj|LC184493.1|	99.929	1402	1	0	1	1402	1405	4	0	2584	1898948	Psychrobacter sp. NU01	2584
P149	DOH_298	gi|2119946771|gb|OK583863.1|	99.929	1402	1	0	1	1402	1403	2	0	2584	56811	Psychrobacter sp.	2584
P149	DOH_298	gi|291293761|gb|GU570642.1|	99.929	1402	1	0	1	1402	1429	28	0	2584	746854	Psychrobacter sp. enrichment culture clone B1-3	2584
P149	DOH_298	gi|260600309|gb|GQ903335.1|	99.929	1402	1	0	1	1402	1449	48	0	2584	681301	Psychrobacter sp. dhs-33	2584
P149	DOH_298	gi|158562828|dbj|AB365059.1|	99.929	1402	1	0	1	1402	1449	48	0	2584	478730	Psychrobacter sp. Pi 2-33	2584
P150	DOH_299	gi|209573430|gb|FJ231175.1|	99.858	1408	1	1	1	1408	1413	7	0	2588	568290	Shewanella sp. AC-WP-R	2588
P150	DOH_299	gi|209573429|gb|FJ231174.1|	99.928	1397	1	0	1	1397	1397	1	0	2575	568289	Shewanella sp. AC-CS-R	2575
P150	DOH_299	gi|165910319|gb|EU308483.1|	99.574	1410	4	2	1	1408	1440	31	0	2573	493019	Shewanella sp. TA07_2	2573
P150	DOH_299	gi|165910318|gb|EU308482.1|	99.574	1410	4	2	1	1408	1447	38	0	2573	493018	Shewanella sp. TA07_1	2573
P150	DOH_299	gi|60458790|dbj|AB205568.1|	99.503	1408	5	2	1	1408	1410	5	0	2560	614070	Shewanella algidipiscicola	2560
P151	DOH_300	gi|410070056|gb|JX559216.1|	99.645	1410	5	0	2	1411	1453	44	0	2577	77133	uncultured bacterium	2577
P151	DOH_300	gi|410070050|gb|JX559210.1|	99.645	1410	5	0	2	1411	1453	44	0	2577	77133	uncultured bacterium	2577
P151	DOH_300	gi|410070019|gb|JX559179.1|	99.645	1410	5	0	2	1411	1453	44	0	2577	77133	uncultured bacterium	2577
P151	DOH_300	gi|410070064|gb|JX559224.1|	99.574	1410	6	0	2	1411	1453	44	0	2571	77133	uncultured bacterium	2571
P151	DOH_300	gi|410070000|gb|JX559160.1|	99.574	1410	6	0	2	1411	1453	44	0	2571	77133	uncultured bacterium	2571
P151	DOH_300	NR_025798.1; ref_seq_entrance	98	1494								2494		Psychrobacter maritimus	2494
P152	DOH_301	gi|385881202|gb|JQ800181.1|	99.574	1409	2	4	1	1407	1453	47	0	2566	1180492	Shewanella sp. KJF11-12	2566
P152	DOH_301	gi|31338748|emb|AJ563805.1|	99.574	1409	2	4	1	1407	1423	17	0	2566	238814	Shewanella sp. GA-22	2566
P152	DOH_301	gi|985484314|gb|KU323799.1|	99.574	1408	3	3	1	1407	1406	1	0	2564	1793870	Shewanella sp. AP1-P3	2564
P152	DOH_301	gi|557680440|gb|KF356208.1|	99.503	1408	5	2	1	1407	1434	28	0	2560	1386775	Shewanella sp. 44	2560
P152	DOH_301	gi|385881102|gb|JQ800081.1|	99.503	1408	5	2	1	1407	1450	44	0	2560	1180508	Shewanella sp. KJF5-4	2560
P155	DOH_304	gi|514441783|gb|JX515408.1|	99.073	1403	12	1	1	1403	1449	48	0	2518	77133	uncultured bacterium	2518
P155	DOH_304	gi|1169298064|gb|KY406027.1|	99.211	1394	11	0	10	1403	1428	35	0	2514	56811	Psychrobacter sp.	2514
P155	DOH_304	gi|133740736|emb|AM491467.1|	99.211	1394	11	0	10	1403	1441	48	0	2514	424710	Psychrobacter sp. Nj-65	2514
P155	DOH_304	gi|532618724|gb|KF528740.1|	99.139	1394	12	0	10	1403	1395	2	0	2508	56810	Psychrobacter glacincola	2508
P155	DOH_304	gi|410070056|gb|JX559216.1|	99.139	1394	12	0	10	1403	1437	44	0	2508	77133	uncultured bacterium	2508
P158	DOH_306B	gi|566085478|ref|NR_109525.1|	99.642	1396	5	0	1	1396	1416	21	0	2551	1123757	Bizionia hallyeonensis	2551
P158	DOH_306B	gi|2232793474|gb|CP046242.1|	99.57	1396	6	0	1	1396	483809	482414	0	2545	2675331	Bizionia sp. M204	2545
P158	DOH_306B	gi|2232793474|gb|CP046242.1|	99.357	1399	6	2	1	1396	207776	206378	0	2531	2675331	Bizionia sp. M204	2531
P158	DOH_306B	gi|254832887|gb|GQ331110.1|	99.496	1388	7	0	1	1388	1388	1	0	2527	661193	Bizionia sp. EM20	2527
P158	DOH_306B	gi|310974605|gb|HQ326301.1|	98.997	1396	12	2	1	1395	1436	42	0	2499	77133	uncultured bacterium	2499
P158	DOH_306B	gi|636560720|ref|NR_116780.1|	98.997	1396	12	2	1	1395	1416	22	0	2499	649333	Bizionia echini	2499
P159	DOH_307	gi|1048199274|gb|KU601240.1|	99.442	1255	7	0	1	1255	1305	51	0	2279	139021	Dietzia psychralcaliphila	2279
P159	DOH_307	gi|583842923|gb|KF876893.1|	99.442	1255	7	0	1	1255	1337	83	0	2279	498199	Dietzia cercidiphylli	2279
P159	DOH_307	gi|2017756875|gb|MW806694.1|	99.442	1255	7	0	1	1255	1286	32	0	2279	1871616	Dietzia sp.	2279
P159	DOH_307	gi|2017756868|gb|MW806687.1|	99.442	1255	7	0	1	1255	1286	32	0	2279	1871616	Dietzia sp.	2279
P159	DOH_307	gi|2017756001|gb|MW806621.1|	99.442	1255	7	0	1	1255	1261	7	0	2279	1871616	Dietzia sp.	2279
P53	DOL_002	gi|441089502|gb|KC160905.1|	99.929	1406	0	1	1	1406	1453	49	0	2590	1277027	Colwellia sp. SS12.12	2590
P53	DOL_002	gi|1379422758|gb|CP028924.1|	99.858	1406	0	2	1	1406	542381	540978	0	2584	2161872	Colwellia sp. Arc7-D	2584
P53	DOL_002	gi|1379422758|gb|CP028924.1|	99.858	1406	0	2	1	1406	2475574	2476977	0	2584	2161872	Colwellia sp. Arc7-D	2584
P53	DOL_002	gi|1379422758|gb|CP028924.1|	99.858	1406	0	2	1	1406	3091632	3093035	0	2584	2161872	Colwellia sp. Arc7-D	2584
P53	DOL_002	gi|441089514|gb|KC160917.1|	99.858	1406	1	1	1	1406	1453	49	0	2584	1277029	Colwellia sp. SS12.25	2584
P53	DOL_002	gi|310753283|gb|HQ225204.1|	99.858	1406	0	2	1	1406	1452	49	0	2584	77133	uncultured bacterium	2584
P53	DOL_002	gi|567849987|gb|KF934474.1|	99.787	1408	0	3	1	1406	1407	1	0	2580	1433722	Colwellia sp. P6-12-1	2580
P53	DOL_002	gi|1379422758|gb|CP028924.1|	99.787	1406	1	2	1	1406	35180	33777	0	2579	2161872	Colwellia sp. Arc7-D	2579
P53	DOL_002	gi|1379422758|gb|CP028924.1|	99.361	1408	3	6	1	1406	414786	413383	0	2545	2161872	Colwellia sp. Arc7-D	2545
P53	DOL_002	gi|1379422758|gb|CP028924.1|	99.361	1408	3	6	1	1406	2912229	2913632	0	2545	2161872	Colwellia sp. Arc7-D	2545
P54	DOL_003	gi|959479400|gb|KU204882.1|	99.718	1420	2	2	1	1420	1465	48	0	2599	56812	Shewanella frigidimarina	2599
P54	DOL_003	gi|18539159|emb|AJ300833.1|	99.648	1420	3	2	1	1420	1443	26	0	2593	56812	Shewanella frigidimarina	2593
P54	DOL_003	gi|1584168351|gb|MK577329.1|	99.717	1415	2	2	6	1420	1417	5	0	2590	50422	Shewanella sp.	2590
P54	DOL_003	gi|124244611|gb|EF198412.1|	99.507	1420	5	2	1	1420	1465	48	0	2582	420943	Shewanella sp. BSi20558	2582
P54	DOL_003	gi|164654322|gb|EU365540.1|	99.437	1420	6	2	1	1420	1465	48	0	2577	493580	Shewanella sp. BSs20015	2577
P55	DOL_005	gi|955704392|gb|CP013138.1|	99.859	1417	0	2	4	1419	1484169	1482754	0	2604	283699	Pseudoalteromonas sp. Bsw20308	2604
P55	DOL_005	gi|955703637|gb|CP013139.1|	99.859	1417	0	2	4	1419	1606	191	0	2604	283699	Pseudoalteromonas sp. Bsw20308	2604
P55	DOL_005	gi|955703637|gb|CP013139.1|	99.859	1417	0	2	4	1419	902800	901385	0	2604	283699	Pseudoalteromonas sp. Bsw20308	2604
P55	DOL_005	gi|385881150|gb|JQ800129.1|	99.859	1417	0	2	4	1419	1454	39	0	2604	1180409	Pseudoalteromonas sp. KJF8-14	2604
P55	DOL_005	gi|149394696|gb|EF639371.1|	99.859	1417	0	2	4	1419	1454	39	0	2604	451046	Pseudoalteromonas sp. BSw20447	2604
P55	DOL_005	gi|67527788|gb|DQ064613.1|	99.859	1417	0	2	4	1419	1454	39	0	2604	331939	Arctic seawater bacterium Bsw20353D	2604
P55	DOL_005	gi|955704392|gb|CP013138.1|	99.788	1417	0	3	4	1419	3700744	3702158	0	2597	283699	Pseudoalteromonas sp. Bsw20308	2597
P55	DOL_005	gi|955704392|gb|CP013138.1|	99.506	1417	5	2	4	1419	219402	217987	0	2577	283699	Pseudoalteromonas sp. Bsw20308	2577
P55	DOL_005	gi|955704392|gb|CP013138.1|	99.435	1417	6	2	4	1419	73086	71671	0	2571	283699	Pseudoalteromonas sp. Bsw20308	2571
P55	DOL_005	gi|955704392|gb|CP013138.1|	99.435	1417	5	3	4	1419	3301	4715	0	2569	283699	Pseudoalteromonas sp. Bsw20308	2569
P55	DOL_005	gi|955704392|gb|CP013138.1|	99.365	1417	7	2	4	1419	3223729	3225144	0	2566	283699	Pseudoalteromonas sp. Bsw20308	2566
P56	DOL_006	gi|379134775|gb|JQ586298.1|	98.573	1402	20	0	1	1402	1453	52	0	2479	77133	uncultured bacterium	2479
P56	DOL_006	gi|1134380201|gb|KX172414.1|	98.505	1405	15	5	1	1402	1433	32	0	2473	77133	uncultured bacterium	2473
P56	DOL_006	gi|410070063|gb|JX559223.1|	98.504	1404	17	4	1	1402	1449	48	0	2473	77133	uncultured bacterium	2473
P56	DOL_006	gi|1699950977|gb|MN153545.1|	98.505	1405	13	7	1	1402	1405	6	0	2471	56799	Colwellia sp.	2471
P56	DOL_006	gi|71143482|gb|CP000083.1|	98.434	1405	16	5	1	1402	1657887	1656486	0	2468	167879	Colwellia psychrerythraea 34H	2468
P56	DOL_006	gi|71143482|gb|CP000083.1|	98.363	1405	17	5	1	1402	45788	44387	0	2462	167879	Colwellia psychrerythraea 34H	2462
P56	DOL_006	gi|71143482|gb|CP000083.1|	98.363	1405	17	5	1	1402	352385	350984	0	2462	167879	Colwellia psychrerythraea 34H	2462
P56	DOL_006	gi|71143482|gb|CP000083.1|	98.363	1405	17	5	1	1402	556095	554694	0	2462	167879	Colwellia psychrerythraea 34H	2462
P56	DOL_006	gi|71143482|gb|CP000083.1|	98.363	1405	17	5	1	1402	4078618	4080019	0	2462	167879	Colwellia psychrerythraea 34H	2462
P56	DOL_006	gi|71143482|gb|CP000083.1|	98.294	1407	16	7	1	1402	36369	34966	0	2459	167879	Colwellia psychrerythraea 34H	2459
P56	DOL_006	gi|71143482|gb|CP000083.1|	98.223	1407	17	7	1	1402	51632	50229	0	2453	167879	Colwellia psychrerythraea 34H	2453
P56	DOL_006	gi|71143482|gb|CP000083.1|	98.223	1407	17	7	1	1402	358236	356833	0	2453	167879	Colwellia psychrerythraea 34H	2453
P56	DOL_006	gi|71143482|gb|CP000083.1|	98.223	1407	17	7	1	1402	561939	560536	0	2453	167879	Colwellia psychrerythraea 34H	2453
P57	DOL_007	gi|2221839767|gb|ON209525.1|	100	1410	0	0	4	1413	1438	29	0	2604	212403	Psychrobacter okhotskensis	2604
P57	DOL_007	gi|607235022|gb|KJ475195.1|	100	1410	0	0	4	1413	1411	2	0	2604	198481	Psychrobacter luti	2604
P57	DOL_007	gi|400295923|gb|JX310136.1|	100	1410	0	0	4	1413	1458	49	0	2604	1211225;1211226;1211227	Psychrobacter sp. 132Z-5;Psychrobacter sp. 135Z-5;Psychrobacter sp. 146Z4-2	2604
P57	DOL_007	gi|359375572|gb|FJ785515.1|	100	1410	0	0	4	1413	1447	38	0	2604	1120362	Psychrobacter sp. EB221	2604
P57	DOL_007	gi|291072778|gb|GU574735.1|	100	1410	0	0	4	1413	1457	48	0	2604	745134	Psychrobacter sp. BSw21070	2604
P58	DOL_008	gi|1804103747|gb|CP048031.1|	99.719	1421	1	3	1	1421	145794	144377	0	2599	2698686	Shewanella sp. Arc9-LZ	2599
P58	DOL_008	gi|1804103747|gb|CP048031.1|	99.719	1421	1	3	1	1421	3915942	3917359	0	2599	2698686	Shewanella sp. Arc9-LZ	2599
P58	DOL_008	gi|1804103747|gb|CP048031.1|	99.719	1421	1	3	1	1421	3922702	3924119	0	2599	2698686	Shewanella sp. Arc9-LZ	2599
P58	DOL_008	gi|1804103747|gb|CP048031.1|	99.719	1421	1	3	1	1421	4572426	4573843	0	2599	2698686	Shewanella sp. Arc9-LZ	2599
P58	DOL_008	gi|1804103747|gb|CP048031.1|	99.719	1421	1	3	1	1421	4580245	4581662	0	2599	2698686	Shewanella sp. Arc9-LZ	2599
P58	DOL_008	gi|1804103747|gb|CP048031.1|	99.719	1421	1	3	1	1421	4836936	4838353	0	2599	2698686	Shewanella sp. Arc9-LZ	2599
P58	DOL_008	gi|1804103747|gb|CP048031.1|	99.719	1421	1	3	1	1421	4849946	4851363	0	2599	2698686	Shewanella sp. Arc9-LZ	2599
P58	DOL_008	gi|207851150|gb|FJ196028.1|	99.719	1421	1	3	1	1421	1465	48	0	2599	564155	Shewanella sp. ZS4-23	2599
P58	DOL_008	gi|124244605|gb|EF198406.1|	99.719	1421	1	3	1	1421	1465	48	0	2599	420942;420945;420947;451058;456863	Shewanella sp. BSi20515;Shewanella sp. BSi20574;Shewanella sp. BSi20604;Shewanella sp. BSw20461;Shewanella sp. P11-B-11	2599
P58	DOL_008	gi|114332481|gb|CP000447.1|	99.719	1421	1	3	1	1421	143135	141718	0	2599	318167	Shewanella frigidimarina NCIMB 400	2599
P58	DOL_008	gi|67527809|gb|DQ064626.1|	99.719	1421	1	3	1	1421	1465	48	0	2599	331952;331953	Antarctic seawater bacterium Bsw10165;Antarctic seawater bacterium Bsw10166	2599
P58	DOL_008	gi|1804103747|gb|CP048031.1|	99.648	1421	2	3	1	1421	43500	42083	0	2593	2698686	Shewanella sp. Arc9-LZ	2593
P58	DOL_008	gi|1804103747|gb|CP048031.1|	99.648	1421	2	3	1	1421	197982	196565	0	2593	2698686	Shewanella sp. Arc9-LZ	2593
P58	DOL_008	gi|1804103747|gb|CP048031.1|	99.648	1421	2	3	1	1421	1908183	1906766	0	2593	2698686	Shewanella sp. Arc9-LZ	2593
P58	DOL_008	gi|114332481|gb|CP000447.1|	99.648	1421	2	3	1	1421	43487	42070	0	2593	318167	Shewanella frigidimarina NCIMB 400	2593
P58	DOL_008	gi|114332481|gb|CP000447.1|	99.648	1421	2	3	1	1421	196024	194607	0	2593	318167	Shewanella frigidimarina NCIMB 400	2593
P58	DOL_008	gi|114332481|gb|CP000447.1|	99.648	1421	2	3	1	1421	786870	785453	0	2593	318167	Shewanella frigidimarina NCIMB 400	2593
P58	DOL_008	gi|114332481|gb|CP000447.1|	99.648	1421	2	3	1	1421	794744	793327	0	2593	318167	Shewanella frigidimarina NCIMB 400	2593
P58	DOL_008	gi|114332481|gb|CP000447.1|	99.648	1421	2	3	1	1421	1851014	1849597	0	2593	318167	Shewanella frigidimarina NCIMB 400	2593
P58	DOL_008	gi|114332481|gb|CP000447.1|	99.648	1421	2	3	1	1421	4515878	4517295	0	2593	318167	Shewanella frigidimarina NCIMB 400	2593
P58	DOL_008	gi|114332481|gb|CP000447.1|	99.648	1421	2	3	1	1421	4524156	4525573	0	2593	318167	Shewanella frigidimarina NCIMB 400	2593
P58	DOL_008	gi|114332481|gb|CP000447.1|	99.648	1421	2	3	1	1421	4802831	4804248	0	2593	318167	Shewanella frigidimarina NCIMB 400	2593
P58	DOL_008	gi|1804103747|gb|CP048031.1|	99.368	1423	1	8	1	1421	4844752	4846168	0	2571	2698686	Shewanella sp. Arc9-LZ	2571
P59	DOL_019	gi|379134775|gb|JQ586298.1|	98.578	1406	20	0	1	1406	1454	49	0	2486	77133	uncultured bacterium	2486
P59	DOL_019	gi|1134380201|gb|KX172414.1|	98.51	1409	15	5	1	1406	1434	29	0	2481	77133	uncultured bacterium	2481
P59	DOL_019	gi|410070063|gb|JX559223.1|	98.509	1408	17	4	1	1406	1450	45	0	2481	77133	uncultured bacterium	2481
P59	DOL_019	gi|1699950977|gb|MN153545.1|	98.51	1409	13	7	1	1406	1406	3	0	2479	56799	Colwellia sp.	2479
P59	DOL_019	gi|71143482|gb|CP000083.1|	98.439	1409	16	5	1	1406	1657888	1656483	0	2475	167879	Colwellia psychrerythraea 34H	2475
P59	DOL_019	gi|71143482|gb|CP000083.1|	98.368	1409	17	5	1	1406	45789	44384	0	2470	167879	Colwellia psychrerythraea 34H	2470
P59	DOL_019	gi|71143482|gb|CP000083.1|	98.368	1409	17	5	1	1406	352386	350981	0	2470	167879	Colwellia psychrerythraea 34H	2470
P59	DOL_019	gi|71143482|gb|CP000083.1|	98.368	1409	17	5	1	1406	556096	554691	0	2470	167879	Colwellia psychrerythraea 34H	2470
P59	DOL_019	gi|71143482|gb|CP000083.1|	98.368	1409	17	5	1	1406	4078617	4080022	0	2470	167879	Colwellia psychrerythraea 34H	2470
P59	DOL_019	gi|71143482|gb|CP000083.1|	98.299	1411	16	7	1	1406	36370	34963	0	2466	167879	Colwellia psychrerythraea 34H	2466
P59	DOL_019	gi|71143482|gb|CP000083.1|	98.228	1411	17	7	1	1406	51633	50226	0	2460	167879	Colwellia psychrerythraea 34H	2460
P59	DOL_019	gi|71143482|gb|CP000083.1|	98.228	1411	17	7	1	1406	358237	356830	0	2460	167879	Colwellia psychrerythraea 34H	2460
P59	DOL_019	gi|71143482|gb|CP000083.1|	98.228	1411	17	7	1	1406	561940	560533	0	2460	167879	Colwellia psychrerythraea 34H	2460
P60	DOL_021	gi|1804103747|gb|CP048031.1|	100	1395	0	0	1	1395	43478	42084	0	2577	2698686	Shewanella sp. Arc9-LZ	2577
P60	DOL_021	gi|1804103747|gb|CP048031.1|	100	1395	0	0	1	1395	197960	196566	0	2577	2698686	Shewanella sp. Arc9-LZ	2577
P60	DOL_021	gi|1804103747|gb|CP048031.1|	100	1395	0	0	1	1395	1908161	1906767	0	2577	2698686	Shewanella sp. Arc9-LZ	2577
P60	DOL_021	gi|1008423841|gb|KU179857.1|	100	1395	0	0	1	1395	1431	37	0	2577	56812	Shewanella frigidimarina	2577
P60	DOL_021	gi|565411249|dbj|AB893937.1|	100	1395	0	0	1	1395	1443	49	0	2577	1434312	Shewanella sp. #CK-10	2577
P60	DOL_021	gi|385881015|gb|JQ799994.1|	100	1395	0	0	1	1395	1440	46	0	2577	1180489	Shewanella sp. KJF1-9	2577
P60	DOL_021	gi|385881013|gb|JQ799992.1|	100	1395	0	0	1	1395	1442	48	0	2577	1180488	Shewanella sp. KJF1-7	2577
P60	DOL_021	gi|1804103747|gb|CP048031.1|	99.928	1395	1	0	1	1395	145772	144378	0	2571	2698686	Shewanella sp. Arc9-LZ	2571
P60	DOL_021	gi|1804103747|gb|CP048031.1|	99.928	1395	1	0	1	1395	3915964	3917358	0	2571	2698686	Shewanella sp. Arc9-LZ	2571
P60	DOL_021	gi|1804103747|gb|CP048031.1|	99.928	1395	1	0	1	1395	3922724	3924118	0	2571	2698686	Shewanella sp. Arc9-LZ	2571
P60	DOL_021	gi|1804103747|gb|CP048031.1|	99.928	1395	1	0	1	1395	4572448	4573842	0	2571	2698686	Shewanella sp. Arc9-LZ	2571
P60	DOL_021	gi|1804103747|gb|CP048031.1|	99.928	1395	1	0	1	1395	4580267	4581661	0	2571	2698686	Shewanella sp. Arc9-LZ	2571
P60	DOL_021	gi|1804103747|gb|CP048031.1|	99.928	1395	1	0	1	1395	4836958	4838352	0	2571	2698686	Shewanella sp. Arc9-LZ	2571
P60	DOL_021	gi|1804103747|gb|CP048031.1|	99.928	1395	1	0	1	1395	4849968	4851362	0	2571	2698686	Shewanella sp. Arc9-LZ	2571
P60	DOL_021	gi|1804103747|gb|CP048031.1|	99.571	1397	1	5	1	1395	4844774	4846167	0	2542	2698686	Shewanella sp. Arc9-LZ	2542
P61	DOL_027	gi|1586117090|gb|CP019770.1|	100	1406	0	0	1	1406	40480	39075	0	2597	1390185	Pseudoalteromonas sp. DL-6	2597
P61	DOL_027	gi|164654355|gb|EU365573.1|	100	1406	0	0	1	1406	1454	49	0	2597	493534	Pseudoalteromonas sp. BSw20065	2597
P61	DOL_027	gi|13537359|dbj|AB051165.1|	100	1406	0	0	1	1406	1434	29	0	2597	142844	Pseudoalteromonas sp. KM-Y92-001	2597
P61	DOL_027	gi|920731933|gb|KR012142.1|	99.929	1406	1	0	1	1406	1434	29	0	2591	1634603	Pseudoalteromonas sp. JXH-145	2591
P61	DOL_027	gi|751245525|emb|HG004193.1|	99.929	1406	1	0	1	1406	1422	17	0	2591	1469367	Pseudoalteromonas sp. WM9	2591
P61	DOL_027	gi|1586117090|gb|CP019770.1|	99.858	1406	2	0	1	1406	149679	148274	0	2586	1390185	Pseudoalteromonas sp. DL-6	2586
P61	DOL_027	gi|1586117090|gb|CP019770.1|	99.858	1406	2	0	1	1406	1176195	1174790	0	2586	1390185	Pseudoalteromonas sp. DL-6	2586
P61	DOL_027	gi|1586117090|gb|CP019770.1|	99.645	1407	3	2	1	1406	3001281	3002686	0	2569	1390185	Pseudoalteromonas sp. DL-6	2569
P61	DOL_027	gi|1586117090|gb|CP019770.1|	99.645	1407	3	2	1	1406	3214764	3216169	0	2569	1390185	Pseudoalteromonas sp. DL-6	2569
P61	DOL_027	gi|1586117090|gb|CP019770.1|	99.573	1406	6	0	1	1406	788372	786967	0	2564	1390185	Pseudoalteromonas sp. DL-6	2564
P62	DOL_028	gi|1543017352|gb|CP034660.1|	99.779	1356	1	2	4	1359	2899005	2900358	0	2486	2497879	Colwellia sp. Arc7-635	2486
P62	DOL_028	gi|1543017352|gb|CP034660.1|	99.705	1356	2	2	4	1359	642000	640647	0	2481	2497879	Colwellia sp. Arc7-635	2481
P62	DOL_028	gi|1543017352|gb|CP034660.1|	99.705	1356	2	2	4	1359	1311194	1309841	0	2481	2497879	Colwellia sp. Arc7-635	2481
P62	DOL_028	gi|1543017352|gb|CP034660.1|	99.705	1356	2	2	4	1359	3197742	3199095	0	2481	2497879	Colwellia sp. Arc7-635	2481
P62	DOL_028	gi|2283119412|gb|CP040755.1|	99.705	1356	2	2	4	1359	3960066	3958713	0	2481	2583805	Colwellia sp. M166	2481
P62	DOL_028	gi|1976767081|gb|MW579997.1|	99.705	1357	1	3	4	1359	1444	90	0	2481	56799	Colwellia sp.	2481
P62	DOL_028	gi|1543017352|gb|CP034660.1|	99.705	1356	1	3	4	1359	37508	36156	0	2479	2497879	Colwellia sp. Arc7-635	2479
P62	DOL_028	gi|1543017352|gb|CP034660.1|	99.705	1356	1	3	4	1359	4631546	4632898	0	2479	2497879	Colwellia sp. Arc7-635	2479
P62	DOL_028	gi|2283119412|gb|CP040755.1|	99.632	1357	2	3	4	1359	4493091	4491737	0	2475	2583805	Colwellia sp. M166	2475
P62	DOL_028	gi|386804606|gb|JQ753123.1|	99.632	1357	2	3	4	1359	1464	110	0	2475	86473	uncultured Gammaproteobacteria bacterium	2475
P62	DOL_028	gi|116666474|gb|AY829231.2|	99.631	1356	3	2	4	1359	1435	82	0	2475	304212	Colwellia sp. IE7-5	2475
P62	DOL_028	gi|1543017352|gb|CP034660.1|	99.631	1356	2	3	4	1359	886285	884933	0	2473	2497879	Colwellia sp. Arc7-635	2473
P62	DOL_028	gi|1543017352|gb|CP034660.1|	99.558	1356	3	3	4	1359	521289	519937	0	2468	2497879	Colwellia sp. Arc7-635	2468
P62	DOL_028	gi|2283119412|gb|CP040755.1|	98.97	1359	6	7	4	1359	1976463	1977816	0	2425	2583805	Colwellia sp. M166	2425
P62	DOL_028	gi|2283119412|gb|CP040755.1|	98.897	1360	6	8	4	1359	3186279	3184925	0	2420	2583805	Colwellia sp. M166	2420
P62	DOL_028	gi|2283119412|gb|CP040755.1|	98.824	1361	6	8	4	1359	2708223	2706868	0	2416	2583805	Colwellia sp. M166	2416
P62	DOL_028	gi|2283119412|gb|CP040755.1|	98.676	1360	7	10	4	1359	974520	975872	0	2401	2583805	Colwellia sp. M166	2401
P62	DOL_028	gi|2283119412|gb|CP040755.1|	98.088	1360	15	10	4	1359	2535060	2533708	0	2357	2583805	Colwellia sp. M166	2357
P63	DOL_034	gi|1389506945|gb|MH348980.1|	99.717	1412	3	1	1	1412	1452	42	0	2584	56811	Psychrobacter sp.	2584
P63	DOL_034	gi|1393895820|gb|MF537143.1|	99.717	1411	4	0	2	1412	1435	25	0	2584	56811	Psychrobacter sp.	2584
P63	DOL_034	gi|1393895761|gb|MF537084.1|	99.787	1408	3	0	5	1412	1415	8	0	2584	56811	Psychrobacter sp.	2584
P63	DOL_034	gi|1004525505|gb|KU579272.1|	99.717	1412	3	1	1	1412	1435	25	0	2584	281738	Psychrobacter nivimaris	2584
P63	DOL_034	gi|1199277065|gb|MF179520.1|	99.717	1412	3	1	1	1412	1414	4	0	2584	56810	Psychrobacter glacincola	2584
P64	DOL_046	gi|1389506945|gb|MH348980.1|	99.714	1401	3	1	1	1401	1439	40	0	2564	56811	Psychrobacter sp.	2564
P64	DOL_046	gi|1682060898|gb|MN062081.1|	99.714	1401	3	1	1	1401	1433	34	0	2564	281738	Psychrobacter nivimaris	2564
P64	DOL_046	gi|1440885327|gb|MH707184.1|	99.714	1401	3	1	1	1401	1431	32	0	2564	56811	Psychrobacter sp.	2564
P64	DOL_046	gi|1393895826|gb|MF537149.1|	99.714	1401	3	1	1	1401	1421	22	0	2564	56811	Psychrobacter sp.	2564
P64	DOL_046	gi|1393895823|gb|MF537146.1|	99.714	1401	3	1	1	1401	1422	23	0	2564	56811	Psychrobacter sp.	2564
P65	DOL_058	gi|557680440|gb|KF356208.1|	99.367	1421	4	5	1	1420	1445	29	0	2569	1386775	Shewanella sp. 44	2569
P65	DOL_058	gi|385881102|gb|JQ800081.1|	99.367	1421	4	5	1	1420	1461	45	0	2569	1180508	Shewanella sp. KJF5-4	2569
P65	DOL_058	gi|67527804|gb|DQ064621.1|	99.367	1421	4	5	1	1420	1465	49	0	2569	331947	Antarctic seawater bacterium Bsw10153	2569
P65	DOL_058	gi|385881018|gb|JQ799997.1|	99.297	1422	4	6	1	1420	1466	49	0	2566	1180486	Shewanella sp. KJF1-13	2566
P65	DOL_058	gi|985484314|gb|KU323799.1|	99.296	1421	4	6	1	1420	1417	2	0	2564	1793870	Shewanella sp. AP1-P3	2564
P66	DOL_059	gi|959479400|gb|KU204882.1|	100	1402	0	0	1	1402	1451	50	0	2590	56812	Shewanella frigidimarina	2590
P66	DOL_059	gi|1584168351|gb|MK577329.1|	100	1399	0	0	1	1399	1407	9	0	2584	50422	Shewanella sp.	2584
P66	DOL_059	gi|18539159|emb|AJ300833.1|	99.929	1402	1	0	1	1402	1429	28	0	2584	56812	Shewanella frigidimarina	2584
P66	DOL_059	gi|124244611|gb|EF198412.1|	99.786	1402	3	0	1	1402	1451	50	0	2573	420943	Shewanella sp. BSi20558	2573
P66	DOL_059	gi|164654322|gb|EU365540.1|	99.715	1402	4	0	1	1402	1451	50	0	2567	493580	Shewanella sp. BSs20015	2567
P67	DOL_060	gi|1788967029|gb|MN889137.1|	100	1397	0	0	2	1398	1399	3	0	2580	53249	Pseudoalteromonas sp.	2580
P67	DOL_060	gi|1788967013|gb|MN889121.1|	100	1397	0	0	2	1398	1398	2	0	2580	53249	Pseudoalteromonas sp.	2580
P67	DOL_060	gi|1788966995|gb|MN889103.1|	100	1397	0	0	2	1398	1409	13	0	2580	53249	Pseudoalteromonas sp.	2580
P67	DOL_060	gi|1787606696|gb|MN872509.1|	100	1397	0	0	2	1398	1430	34	0	2580	114053	uncultured Pseudoalteromonas sp.	2580
P67	DOL_060	gi|1669653667|gb|CP040558.1|	100	1397	0	0	2	1398	49891	48495	0	2580	77608	Pseudoalteromonas distincta	2580
P67	DOL_060	gi|1669653667|gb|CP040558.1|	100	1397	0	0	2	1398	1025398	1024002	0	2580	77608	Pseudoalteromonas distincta	2580
P67	DOL_060	gi|1669653667|gb|CP040558.1|	99.928	1397	1	0	2	1398	3277736	3279132	0	2575	77608	Pseudoalteromonas distincta	2575
P67	DOL_060	gi|1669653667|gb|CP040558.1|	99.928	1397	1	0	2	1398	3416281	3417677	0	2575	77608	Pseudoalteromonas distincta	2575
P67	DOL_060	gi|1669653667|gb|CP040558.1|	99.857	1397	2	0	2	1398	18386	16990	0	2569	77608	Pseudoalteromonas distincta	2569
P67	DOL_060	gi|1669653667|gb|CP040558.1|	99.857	1397	2	0	2	1398	3172852	3174248	0	2569	77608	Pseudoalteromonas distincta	2569
P67	DOL_060	gi|1669653667|gb|CP040558.1|	99.857	1397	2	0	2	1398	3479084	3477688	0	2569	77608	Pseudoalteromonas distincta	2569
P67	DOL_060	gi|1669653667|gb|CP040558.1|	99.714	1397	4	0	2	1398	2652667	2654063	0	2558	77608	Pseudoalteromonas distincta	2558
P68	DOL_061	gi|1389506945|gb|MH348980.1|	100	1399	0	0	1	1399	1439	41	0	2584	56811	Psychrobacter sp.	2584
P68	DOL_061	gi|1682060898|gb|MN062081.1|	100	1399	0	0	1	1399	1433	35	0	2584	281738	Psychrobacter nivimaris	2584
P68	DOL_061	gi|1596078020|gb|MH550125.1|	100	1399	0	0	1	1399	1399	1	0	2584	281738	Psychrobacter nivimaris	2584
P68	DOL_061	gi|1440885327|gb|MH707184.1|	100	1399	0	0	1	1399	1431	33	0	2584	56811	Psychrobacter sp.	2584
P68	DOL_061	gi|1393895826|gb|MF537149.1|	100	1399	0	0	1	1399	1421	23	0	2584	56811	Psychrobacter sp.	2584
P69	DOL_062	gi|1584168350|gb|MK577328.1|	100	1394	0	0	1	1394	1433	40	0	2575	53249	Pseudoalteromonas sp.	2575
P69	DOL_062	gi|920731933|gb|KR012142.1|	100	1394	0	0	1	1394	1423	30	0	2575	1634603	Pseudoalteromonas sp. JXH-145	2575
P69	DOL_062	gi|751245525|emb|HG004193.1|	100	1394	0	0	1	1394	1411	18	0	2575	1469367	Pseudoalteromonas sp. WM9	2575
P69	DOL_062	gi|2249046334|gb|CP087995.1|	100	1394	0	0	1	1394	2634259	2635652	0	2575	2894202	Pseudoalteromonas sp. SCSIO 43095	2575
P69	DOL_062	gi|1998270086|gb|MW709822.1|	100	1394	0	0	1	1394	1445	52	0	2575	53249	Pseudoalteromonas sp.	2575
P69	DOL_062	gi|2249046334|gb|CP087995.1|	99.498	1394	7	0	1	1394	2157500	2158893	0	2536	2894202	Pseudoalteromonas sp. SCSIO 43095	2536
P69	DOL_062	gi|2249046334|gb|CP087995.1|	99.498	1395	5	2	1	1394	2868911	2870304	0	2536	2894202	Pseudoalteromonas sp. SCSIO 43095	2536
P69	DOL_062	gi|2249046334|gb|CP087995.1|	99.498	1394	7	0	1	1394	3023408	3022015	0	2536	2894202	Pseudoalteromonas sp. SCSIO 43095	2536
P69	DOL_062	gi|2249046334|gb|CP087995.1|	99.426	1394	8	0	1	1394	1797496	1798889	0	2531	2894202	Pseudoalteromonas sp. SCSIO 43095	2531
P69	DOL_062	gi|2249046334|gb|CP087995.1|	99.427	1395	6	2	1	1394	2615010	2616403	0	2531	2894202	Pseudoalteromonas sp. SCSIO 43095	2531
P69	DOL_062	gi|2249046334|gb|CP087995.1|	99.427	1395	6	2	1	1394	2664581	2665974	0	2531	2894202	Pseudoalteromonas sp. SCSIO 43095	2531
P69	DOL_062	gi|2249046334|gb|CP087995.1|	98.852	1394	14	2	1	1394	2933891	2932500	0	2484	2894202	Pseudoalteromonas sp. SCSIO 43095	2484
P70	DOL_063	gi|2221839767|gb|ON209525.1|	99.929	1400	1	0	1	1400	1429	30	0	2580	212403	Psychrobacter okhotskensis	2580
P70	DOL_063	gi|607235022|gb|KJ475195.1|	99.929	1400	1	0	1	1400	1402	3	0	2580	198481	Psychrobacter luti	2580
P70	DOL_063	gi|400295923|gb|JX310136.1|	99.929	1400	1	0	1	1400	1449	50	0	2580	1211225;1211226;1211227	Psychrobacter sp. 132Z-5;Psychrobacter sp. 135Z-5;Psychrobacter sp. 146Z4-2	2580
P70	DOL_063	gi|359375572|gb|FJ785515.1|	99.929	1400	1	0	1	1400	1438	39	0	2580	1120362	Psychrobacter sp. EB221	2580
P70	DOL_063	gi|347812449|gb|HM584277.1|	99.929	1400	1	0	1	1400	1430	31	0	2580	56810	Psychrobacter glacincola	2580
P71	DOL_064	gi|607235021|gb|KJ475194.1|	100	1399	0	0	1	1399	1404	6	0	2584	198481	Psychrobacter luti	2584
P71	DOL_064	gi|515179486|gb|KF146582.1|	100	1399	0	0	1	1399	1447	49	0	2584	77133	uncultured bacterium	2584
P71	DOL_064	gi|514251531|gb|KF054907.1|	100	1399	0	0	1	1399	1438	40	0	2584	198480	Psychrobacter fozii	2584
P71	DOL_064	gi|1976767437|gb|MW580128.1|	100	1399	0	0	1	1399	1427	29	0	2584	56811	Psychrobacter sp.	2584
P71	DOL_064	gi|385881228|gb|JQ800207.1|	100	1399	0	0	1	1399	1444	46	0	2584	1180425	Psychrobacter sp. KJF12-12	2584
P72	DOL_065	gi|636560325|ref|NR_116385.1|	98.573	1402	18	2	1	1401	1450	50	0	2477	517723	Colwellia asteriadis	2477
P72	DOL_065	gi|1976767695|gb|MW580237.1|	98.362	1404	17	6	1	1401	1430	30	0	2460	56799	Colwellia sp.	2460
P72	DOL_065	gi|1976767341|gb|MW580086.1|	98.362	1404	17	6	1	1401	1430	30	0	2460	56799	Colwellia sp.	2460
P72	DOL_065	gi|1134380495|gb|KX172708.1|	98.146	1402	23	3	1	1401	1429	30	0	2442	77133	uncultured bacterium	2442
P72	DOL_065	gi|460508118|gb|JX530756.1|	98.146	1402	23	3	1	1401	1408	9	0	2442	154336	uncultured Colwellia sp.	2442
P73	DOL_066	gi|1804103747|gb|CP048031.1|	100	1405	0	0	1	1405	43488	42084	0	2595	2698686	Shewanella sp. Arc9-LZ	2595
P73	DOL_066	gi|1804103747|gb|CP048031.1|	100	1405	0	0	1	1405	197970	196566	0	2595	2698686	Shewanella sp. Arc9-LZ	2595
P73	DOL_066	gi|1804103747|gb|CP048031.1|	100	1405	0	0	1	1405	1908171	1906767	0	2595	2698686	Shewanella sp. Arc9-LZ	2595
P73	DOL_066	gi|1008423841|gb|KU179857.1|	100	1405	0	0	1	1405	1441	37	0	2595	56812	Shewanella frigidimarina	2595
P73	DOL_066	gi|565411249|dbj|AB893937.1|	100	1405	0	0	1	1405	1453	49	0	2595	1434312	Shewanella sp. #CK-10	2595
P73	DOL_066	gi|385881015|gb|JQ799994.1|	100	1405	0	0	1	1405	1450	46	0	2595	1180489	Shewanella sp. KJF1-9	2595
P73	DOL_066	gi|385881013|gb|JQ799992.1|	100	1405	0	0	1	1405	1452	48	0	2595	1180488	Shewanella sp. KJF1-7	2595
P73	DOL_066	gi|1804103747|gb|CP048031.1|	99.929	1405	1	0	1	1405	145782	144378	0	2590	2698686	Shewanella sp. Arc9-LZ	2590
P73	DOL_066	gi|1804103747|gb|CP048031.1|	99.929	1405	1	0	1	1405	3915954	3917358	0	2590	2698686	Shewanella sp. Arc9-LZ	2590
P73	DOL_066	gi|1804103747|gb|CP048031.1|	99.929	1405	1	0	1	1405	3922714	3924118	0	2590	2698686	Shewanella sp. Arc9-LZ	2590
P73	DOL_066	gi|1804103747|gb|CP048031.1|	99.929	1405	1	0	1	1405	4572438	4573842	0	2590	2698686	Shewanella sp. Arc9-LZ	2590
P73	DOL_066	gi|1804103747|gb|CP048031.1|	99.929	1405	1	0	1	1405	4580257	4581661	0	2590	2698686	Shewanella sp. Arc9-LZ	2590
P73	DOL_066	gi|1804103747|gb|CP048031.1|	99.929	1405	1	0	1	1405	4836948	4838352	0	2590	2698686	Shewanella sp. Arc9-LZ	2590
P73	DOL_066	gi|1804103747|gb|CP048031.1|	99.929	1405	1	0	1	1405	4849958	4851362	0	2590	2698686	Shewanella sp. Arc9-LZ	2590
P73	DOL_066	gi|1804103747|gb|CP048031.1|	99.574	1407	1	5	1	1405	4844764	4846167	0	2560	2698686	Shewanella sp. Arc9-LZ	2560
P74	DOL_067	gi|1526122954|gb|CP034015.1|	100	1406	0	0	2	1407	4195727	4197132	0	2597	150120	Shewanella livingstonensis	2597
P74	DOL_067	gi|431831521|gb|JQ765408.1|	100	1406	0	0	2	1407	1454	49	0	2597	1273303	Shewanella sp. Ke75	2597
P74	DOL_067	gi|400295975|gb|JX310188.1|	100	1406	0	0	2	1407	1455	50	0	2597	1211240	Shewanella sp. 148Z-17	2597
P74	DOL_067	gi|400295924|gb|JX310137.1|	100	1406	0	0	2	1407	1455	50	0	2597	1211237	Shewanella sp. 135Z-7	2597
P74	DOL_067	gi|222160841|gb|FJ626842.1|	100	1406	0	0	2	1407	1454	49	0	2597	592147	Shewanella sp. 5B	2597
P74	DOL_067	gi|1526122954|gb|CP034015.1|	99.929	1406	1	0	2	1407	185058	186463	0	2591	150120	Shewanella livingstonensis	2591
P74	DOL_067	gi|1526122954|gb|CP034015.1|	99.929	1406	1	0	2	1407	290865	289460	0	2591	150120	Shewanella livingstonensis	2591
P74	DOL_067	gi|1526122954|gb|CP034015.1|	99.929	1406	1	0	2	1407	394107	392702	0	2591	150120	Shewanella livingstonensis	2591
P74	DOL_067	gi|1526122954|gb|CP034015.1|	99.929	1406	1	0	2	1407	448276	446871	0	2591	150120	Shewanella livingstonensis	2591
P74	DOL_067	gi|1526122954|gb|CP034015.1|	99.929	1406	1	0	2	1407	619185	617780	0	2591	150120	Shewanella livingstonensis	2591
P74	DOL_067	gi|1526122954|gb|CP034015.1|	99.929	1406	1	0	2	1407	628662	627257	0	2591	150120	Shewanella livingstonensis	2591
P74	DOL_067	gi|1526122954|gb|CP034015.1|	99.929	1406	1	0	2	1407	2123501	2122096	0	2591	150120	Shewanella livingstonensis	2591
P75	DOL_068	gi|1804103747|gb|CP048031.1|	100	1406	0	0	1	1406	43489	42084	0	2597	2698686	Shewanella sp. Arc9-LZ	2597
P75	DOL_068	gi|1804103747|gb|CP048031.1|	100	1406	0	0	1	1406	197971	196566	0	2597	2698686	Shewanella sp. Arc9-LZ	2597
P75	DOL_068	gi|1804103747|gb|CP048031.1|	100	1406	0	0	1	1406	1908172	1906767	0	2597	2698686	Shewanella sp. Arc9-LZ	2597
P75	DOL_068	gi|1008423841|gb|KU179857.1|	100	1406	0	0	1	1406	1442	37	0	2597	56812	Shewanella frigidimarina	2597
P75	DOL_068	gi|565411249|dbj|AB893937.1|	100	1406	0	0	1	1406	1454	49	0	2597	1434312	Shewanella sp. #CK-10	2597
P75	DOL_068	gi|385881015|gb|JQ799994.1|	100	1406	0	0	1	1406	1451	46	0	2597	1180489	Shewanella sp. KJF1-9	2597
P75	DOL_068	gi|385881013|gb|JQ799992.1|	100	1406	0	0	1	1406	1453	48	0	2597	1180488	Shewanella sp. KJF1-7	2597
P75	DOL_068	gi|1804103747|gb|CP048031.1|	99.929	1406	1	0	1	1406	145783	144378	0	2591	2698686	Shewanella sp. Arc9-LZ	2591
P75	DOL_068	gi|1804103747|gb|CP048031.1|	99.929	1406	1	0	1	1406	3915953	3917358	0	2591	2698686	Shewanella sp. Arc9-LZ	2591
P75	DOL_068	gi|1804103747|gb|CP048031.1|	99.929	1406	1	0	1	1406	3922713	3924118	0	2591	2698686	Shewanella sp. Arc9-LZ	2591
P75	DOL_068	gi|1804103747|gb|CP048031.1|	99.929	1406	1	0	1	1406	4572437	4573842	0	2591	2698686	Shewanella sp. Arc9-LZ	2591
P75	DOL_068	gi|1804103747|gb|CP048031.1|	99.929	1406	1	0	1	1406	4580256	4581661	0	2591	2698686	Shewanella sp. Arc9-LZ	2591
P75	DOL_068	gi|1804103747|gb|CP048031.1|	99.929	1406	1	0	1	1406	4836947	4838352	0	2591	2698686	Shewanella sp. Arc9-LZ	2591
P75	DOL_068	gi|1804103747|gb|CP048031.1|	99.929	1406	1	0	1	1406	4849957	4851362	0	2591	2698686	Shewanella sp. Arc9-LZ	2591
P75	DOL_068	gi|1804103747|gb|CP048031.1|	99.574	1408	1	5	1	1406	4844763	4846167	0	2562	2698686	Shewanella sp. Arc9-LZ	2562
P76	DOL_069	gi|959479400|gb|KU204882.1|	99.929	1405	0	1	1	1405	1453	50	0	2588	56812	Shewanella frigidimarina	2588
P76	DOL_069	gi|1584168351|gb|MK577329.1|	99.929	1402	0	1	1	1402	1409	9	0	2582	50422	Shewanella sp.	2582
P76	DOL_069	gi|18539159|emb|AJ300833.1|	99.858	1405	1	1	1	1405	1431	28	0	2582	56812	Shewanella frigidimarina	2582
P76	DOL_069	gi|124244611|gb|EF198412.1|	99.715	1405	3	1	1	1405	1453	50	0	2571	420943	Shewanella sp. BSi20558	2571
P76	DOL_069	gi|164654307|gb|EU365525.1|	99.644	1406	3	2	1	1405	1454	50	0	2567	493590	Shewanella sp. BSs20038	2567
P77	DOL_070	gi|379134775|gb|JQ586298.1|	98.578	1406	20	0	1	1406	1454	49	0	2486	77133	uncultured bacterium	2486
P77	DOL_070	gi|1134380201|gb|KX172414.1|	98.51	1409	15	5	1	1406	1434	29	0	2481	77133	uncultured bacterium	2481
P77	DOL_070	gi|410070063|gb|JX559223.1|	98.509	1408	17	4	1	1406	1450	45	0	2481	77133	uncultured bacterium	2481
P77	DOL_070	gi|1699950977|gb|MN153545.1|	98.51	1409	13	7	1	1406	1406	3	0	2479	56799	Colwellia sp.	2479
P77	DOL_070	gi|71143482|gb|CP000083.1|	98.439	1409	16	5	1	1406	1657888	1656483	0	2475	167879	Colwellia psychrerythraea 34H	2475
P77	DOL_070	gi|71143482|gb|CP000083.1|	98.368	1409	17	5	1	1406	45789	44384	0	2470	167879	Colwellia psychrerythraea 34H	2470
P77	DOL_070	gi|71143482|gb|CP000083.1|	98.368	1409	17	5	1	1406	352386	350981	0	2470	167879	Colwellia psychrerythraea 34H	2470
P77	DOL_070	gi|71143482|gb|CP000083.1|	98.368	1409	17	5	1	1406	556096	554691	0	2470	167879	Colwellia psychrerythraea 34H	2470
P77	DOL_070	gi|71143482|gb|CP000083.1|	98.368	1409	17	5	1	1406	4078617	4080022	0	2470	167879	Colwellia psychrerythraea 34H	2470
P77	DOL_070	gi|71143482|gb|CP000083.1|	98.299	1411	16	7	1	1406	36370	34963	0	2466	167879	Colwellia psychrerythraea 34H	2466
P77	DOL_070	gi|71143482|gb|CP000083.1|	98.228	1411	17	7	1	1406	51633	50226	0	2460	167879	Colwellia psychrerythraea 34H	2460
P77	DOL_070	gi|71143482|gb|CP000083.1|	98.228	1411	17	7	1	1406	358237	356830	0	2460	167879	Colwellia psychrerythraea 34H	2460
P77	DOL_070	gi|71143482|gb|CP000083.1|	98.228	1411	17	7	1	1406	561940	560533	0	2460	167879	Colwellia psychrerythraea 34H	2460
P78	DOL_071	gi|1580077433|gb|MK560045.1|	100	1341	0	0	1	1341	1420	80	0	2477	56811	Psychrobacter sp.	2477
P78	DOL_071	gi|1239882875|gb|MF806171.1|	100	1341	0	0	1	1341	1394	54	0	2477	56810	Psychrobacter glacincola	2477
P78	DOL_071	gi|1096114517|dbj|LC184493.1|	100	1341	0	0	1	1341	1403	63	0	2477	1898948	Psychrobacter sp. NU01	2477
P78	DOL_071	gi|664645293|gb|KJ735913.1|	100	1341	0	0	1	1341	1421	81	0	2477	282669	Psychrobacter cibarius	2477
P78	DOL_071	gi|2119946773|gb|OK583865.1|	100	1341	0	0	1	1341	1398	58	0	2477	56811	Psychrobacter sp.	2477
P79	DOL_072	gi|1584168351|gb|MK577329.1|	100	1345	0	0	1	1345	1407	63	0	2484	50422	Shewanella sp.	2484
P79	DOL_072	gi|959479400|gb|KU204882.1|	100	1345	0	0	1	1345	1451	107	0	2484	56812	Shewanella frigidimarina	2484
P79	DOL_072	gi|18539159|emb|AJ300833.1|	99.926	1345	1	0	1	1345	1429	85	0	2479	56812	Shewanella frigidimarina	2479
P79	DOL_072	gi|124244611|gb|EF198412.1|	99.777	1345	3	0	1	1345	1451	107	0	2468	420943	Shewanella sp. BSi20558	2468
P79	DOL_072	gi|124244607|gb|EF198408.1|	99.777	1345	3	0	1	1345	1451	107	0	2468	420941	Shewanella sp. BSi20491	2468
P80	DOL_073	gi|1580077433|gb|MK560045.1|	100	1340	0	0	1	1340	1419	80	0	2475	56811	Psychrobacter sp.	2475
P80	DOL_073	gi|1239882875|gb|MF806171.1|	100	1340	0	0	1	1340	1393	54	0	2475	56810	Psychrobacter glacincola	2475
P80	DOL_073	gi|1096114517|dbj|LC184493.1|	100	1340	0	0	1	1340	1402	63	0	2475	1898948	Psychrobacter sp. NU01	2475
P80	DOL_073	gi|664645293|gb|KJ735913.1|	100	1340	0	0	1	1340	1420	81	0	2475	282669	Psychrobacter cibarius	2475
P80	DOL_073	gi|2119946773|gb|OK583865.1|	100	1340	0	0	1	1340	1397	58	0	2475	56811	Psychrobacter sp.	2475
P81	DOL_074	gi|1859940068|gb|MT645493.1|	100	990	0	0	1	990	1258	269	0	1829	53249	Pseudoalteromonas sp.	1829
P81	DOL_074	gi|1788967004|gb|MN889112.1|	100	990	0	0	1	990	1403	414	0	1829	53249	Pseudoalteromonas sp.	1829
P81	DOL_074	gi|1779258086|gb|MN746256.1|	100	990	0	0	1	990	1411	422	0	1829	227	Pseudoalteromonas carrageenovora	1829
P81	DOL_074	gi|1779258033|gb|MN746203.1|	100	990	0	0	1	990	1414	425	0	1829	288	Pseudoalteromonas atlantica	1829
P81	DOL_074	gi|1779258029|gb|MN746199.1|	100	990	0	0	1	990	1414	425	0	1829	288	Pseudoalteromonas atlantica	1829
P82	DOL_075	gi|1389506945|gb|MH348980.1|	100	1409	0	0	4	1412	1449	41	0	2603	56811	Psychrobacter sp.	2603
P82	DOL_075	gi|1393895761|gb|MF537084.1|	100	1409	0	0	4	1412	1415	7	0	2603	56811	Psychrobacter sp.	2603
P82	DOL_075	gi|1004525505|gb|KU579272.1|	100	1409	0	0	4	1412	1432	24	0	2603	281738	Psychrobacter nivimaris	2603
P82	DOL_075	gi|1199277065|gb|MF179520.1|	100	1409	0	0	4	1412	1411	3	0	2603	56810	Psychrobacter glacincola	2603
P82	DOL_075	gi|460507388|gb|JX530026.1|	100	1409	0	0	4	1412	1416	8	0	2603	259303	uncultured Psychrobacter sp.	2603
P83	DOL_076	gi|1096114517|dbj|LC184493.1|	100	1409	0	0	3	1411	1413	5	0	2603	1898948	Psychrobacter sp. NU01	2603
P83	DOL_076	gi|291293761|gb|GU570642.1|	100	1409	0	0	3	1411	1437	29	0	2603	746854	Psychrobacter sp. enrichment culture clone B1-3	2603
P83	DOL_076	gi|260600309|gb|GQ903335.1|	100	1409	0	0	3	1411	1457	49	0	2603	681301	Psychrobacter sp. dhs-33	2603
P83	DOL_076	gi|158562828|dbj|AB365059.1|	100	1409	0	0	3	1411	1457	49	0	2603	478730	Psychrobacter sp. Pi 2-33	2603
P83	DOL_076	gi|115501987|emb|AM396916.1|	100	1409	0	0	3	1411	1457	49	0	2603	402295	Psychrobacter sp. NJ-76	2603
P84	DOL_077	gi|1096114517|dbj|LC184493.1|	100	1410	0	0	3	1412	1413	4	0	2604	1898948	Psychrobacter sp. NU01	2604
P84	DOL_077	gi|291293761|gb|GU570642.1|	100	1410	0	0	3	1412	1437	28	0	2604	746854	Psychrobacter sp. enrichment culture clone B1-3	2604
P84	DOL_077	gi|260600309|gb|GQ903335.1|	100	1410	0	0	3	1412	1457	48	0	2604	681301	Psychrobacter sp. dhs-33	2604
P84	DOL_077	gi|158562828|dbj|AB365059.1|	100	1410	0	0	3	1412	1457	48	0	2604	478730	Psychrobacter sp. Pi 2-33	2604
P84	DOL_077	gi|115501987|emb|AM396916.1|	100	1410	0	0	3	1412	1457	48	0	2604	402295	Psychrobacter sp. NJ-76	2604
P86	DOL_079	gi|1725273697|gb|MN326773.1|	100	1284	0	0	1	1284	1336	53	0	2372	56810	Psychrobacter glacincola	2372
P86	DOL_079	gi|1580077433|gb|MK560045.1|	100	1284	0	0	1	1284	1363	80	0	2372	56811	Psychrobacter sp.	2372
P86	DOL_079	gi|1270112399|gb|MG263474.1|	100	1284	0	0	1	1284	1340	57	0	2372	56811	Psychrobacter sp.	2372
P86	DOL_079	gi|1239882875|gb|MF806171.1|	100	1284	0	0	1	1284	1337	54	0	2372	56810	Psychrobacter glacincola	2372
P86	DOL_079	gi|1096114517|dbj|LC184493.1|	100	1284	0	0	1	1284	1346	63	0	2372	1898948	Psychrobacter sp. NU01	2372
P87	DOL_081	gi|687670900|emb|LK391538.1|	99.858	1405	0	2	1	1403	1410	6	0	2582	282669	Psychrobacter cibarius	2582
P87	DOL_081	gi|291293761|gb|GU570642.1|	99.858	1405	0	2	1	1403	1422	18	0	2582	746854	Psychrobacter sp. enrichment culture clone B1-3	2582
P87	DOL_081	gi|260600309|gb|GQ903335.1|	99.858	1405	0	2	1	1403	1442	38	0	2582	681301	Psychrobacter sp. dhs-33	2582
P87	DOL_081	gi|158562828|dbj|AB365059.1|	99.858	1405	0	2	1	1403	1442	38	0	2582	478730	Psychrobacter sp. Pi 2-33	2582
P87	DOL_081	gi|115501987|emb|AM396916.1|	99.858	1405	0	2	1	1403	1442	38	0	2582	402295	Psychrobacter sp. NJ-76	2582
P88	DOL_082	gi|1393895820|gb|MF537143.1|	99.929	1400	1	0	1	1400	1423	24	0	2580	56811	Psychrobacter sp.	2580
P88	DOL_082	gi|1004525498|gb|KU579265.1|	99.929	1400	1	0	1	1400	1419	20	0	2580	56810	Psychrobacter glacincola	2580
P88	DOL_082	gi|1972399206|gb|MW559216.1|	99.929	1400	1	0	1	1400	1448	49	0	2580	292733	Psychrobacter aquimaris	2580
P88	DOL_082	gi|347812485|gb|HM584295.1|	99.929	1400	1	0	1	1400	1422	23	0	2580	56810	Psychrobacter glacincola	2580
P88	DOL_082	gi|149929786|gb|EF640972.1|	99.929	1400	1	0	1	1400	1427	28	0	2580	56810	Psychrobacter glacincola	2580
P89	DOL_083	gi|636560325|ref|NR_116385.1|	98.515	1414	19	2	4	1416	1461	49	0	2494	517723	Colwellia asteriadis	2494
P89	DOL_083	gi|1976767695|gb|MW580237.1|	98.376	1416	17	6	4	1416	1441	29	0	2483	56799	Colwellia sp.	2483
P89	DOL_083	gi|1976767341|gb|MW580086.1|	98.376	1416	17	6	4	1416	1441	29	0	2483	56799	Colwellia sp.	2483
P89	DOL_083	gi|1134380495|gb|KX172708.1|	98.161	1414	23	3	4	1416	1440	29	0	2464	77133	uncultured bacterium	2464
P89	DOL_083	gi|460508118|gb|JX530756.1|	98.161	1414	23	3	4	1416	1419	8	0	2464	154336	uncultured Colwellia sp.	2464
P90	DOL_084	gi|1586117090|gb|CP019770.1|	99.788	1412	2	1	1	1412	40485	39075	0	2590	1390185	Pseudoalteromonas sp. DL-6	2590
P90	DOL_084	gi|1584168350|gb|MK577328.1|	99.788	1412	1	2	1	1412	1448	39	0	2590	53249	Pseudoalteromonas sp.	2590
P90	DOL_084	gi|1998270084|gb|MW709820.1|	99.788	1412	1	2	1	1412	1460	51	0	2590	53249	Pseudoalteromonas sp.	2590
P90	DOL_084	gi|1998270027|gb|MW709768.1|	99.788	1412	2	1	1	1412	1462	52	0	2590	53249	Pseudoalteromonas sp.	2590
P90	DOL_084	gi|1998269967|gb|MW709708.1|	99.788	1412	1	2	1	1412	1460	51	0	2590	53249	Pseudoalteromonas sp.	2590
P90	DOL_084	gi|1586117090|gb|CP019770.1|	99.646	1412	4	1	1	1412	149684	148274	0	2579	1390185	Pseudoalteromonas sp. DL-6	2579
P90	DOL_084	gi|1586117090|gb|CP019770.1|	99.646	1412	4	1	1	1412	1176200	1174790	0	2579	1390185	Pseudoalteromonas sp. DL-6	2579
P90	DOL_084	gi|1586117090|gb|CP019770.1|	99.434	1413	5	3	1	1412	3001276	3002686	0	2562	1390185	Pseudoalteromonas sp. DL-6	2562
P90	DOL_084	gi|1586117090|gb|CP019770.1|	99.434	1413	5	3	1	1412	3214759	3216169	0	2562	1390185	Pseudoalteromonas sp. DL-6	2562
P90	DOL_084	gi|1586117090|gb|CP019770.1|	99.363	1412	8	1	1	1412	788377	786967	0	2556	1390185	Pseudoalteromonas sp. DL-6	2556
P91	DOL_085	gi|1389506945|gb|MH348980.1|	100	1399	0	0	1	1399	1439	41	0	2584	56811	Psychrobacter sp.	2584
P91	DOL_085	gi|1682060898|gb|MN062081.1|	100	1399	0	0	1	1399	1433	35	0	2584	281738	Psychrobacter nivimaris	2584
P91	DOL_085	gi|1596078020|gb|MH550125.1|	100	1399	0	0	1	1399	1399	1	0	2584	281738	Psychrobacter nivimaris	2584
P91	DOL_085	gi|1440885327|gb|MH707184.1|	100	1399	0	0	1	1399	1431	33	0	2584	56811	Psychrobacter sp.	2584
P91	DOL_085	gi|1393895826|gb|MF537149.1|	100	1399	0	0	1	1399	1421	23	0	2584	56811	Psychrobacter sp.	2584
P92	DOL_086	gi|1788967029|gb|MN889137.1|	100	1401	0	0	1	1401	1402	2	0	2588	53249	Pseudoalteromonas sp.	2588
P92	DOL_086	gi|1788967013|gb|MN889121.1|	100	1401	0	0	1	1401	1401	1	0	2588	53249	Pseudoalteromonas sp.	2588
P92	DOL_086	gi|1788966995|gb|MN889103.1|	100	1401	0	0	1	1401	1412	12	0	2588	53249	Pseudoalteromonas sp.	2588
P92	DOL_086	gi|1787606696|gb|MN872509.1|	100	1401	0	0	1	1401	1433	33	0	2588	114053	uncultured Pseudoalteromonas sp.	2588
P92	DOL_086	gi|1669653667|gb|CP040558.1|	100	1401	0	0	1	1401	49894	48494	0	2588	77608	Pseudoalteromonas distincta	2588
P92	DOL_086	gi|1669653667|gb|CP040558.1|	100	1401	0	0	1	1401	1025401	1024001	0	2588	77608	Pseudoalteromonas distincta	2588
P92	DOL_086	gi|1669653667|gb|CP040558.1|	99.929	1401	1	0	1	1401	3277733	3279133	0	2582	77608	Pseudoalteromonas distincta	2582
P92	DOL_086	gi|1669653667|gb|CP040558.1|	99.929	1401	1	0	1	1401	3416278	3417678	0	2582	77608	Pseudoalteromonas distincta	2582
P92	DOL_086	gi|1669653667|gb|CP040558.1|	99.857	1401	2	0	1	1401	18389	16989	0	2577	77608	Pseudoalteromonas distincta	2577
P92	DOL_086	gi|1669653667|gb|CP040558.1|	99.857	1401	2	0	1	1401	3172849	3174249	0	2577	77608	Pseudoalteromonas distincta	2577
P92	DOL_086	gi|1669653667|gb|CP040558.1|	99.857	1401	2	0	1	1401	3479087	3477687	0	2577	77608	Pseudoalteromonas distincta	2577
P92	DOL_086	gi|1669653667|gb|CP040558.1|	99.714	1401	4	0	1	1401	2652664	2654064	0	2566	77608	Pseudoalteromonas distincta	2566
P93	DOL_087	gi|1096114517|dbj|LC184493.1|	99.929	1411	0	1	3	1413	1413	4	0	2599	1898948	Psychrobacter sp. NU01	2599
P93	DOL_087	gi|291293761|gb|GU570642.1|	99.929	1411	0	1	3	1413	1437	28	0	2599	746854	Psychrobacter sp. enrichment culture clone B1-3	2599
P93	DOL_087	gi|260600309|gb|GQ903335.1|	99.929	1411	0	1	3	1413	1457	48	0	2599	681301	Psychrobacter sp. dhs-33	2599
P93	DOL_087	gi|158562828|dbj|AB365059.1|	99.929	1411	0	1	3	1413	1457	48	0	2599	478730	Psychrobacter sp. Pi 2-33	2599
P93	DOL_087	gi|115501987|emb|AM396916.1|	99.929	1411	0	1	3	1413	1457	48	0	2599	402295	Psychrobacter sp. NJ-76	2599
P94	DOL_088	gi|1389506945|gb|MH348980.1|	99.929	1400	0	1	1	1400	1439	41	0	2579	56811	Psychrobacter sp.	2579
P94	DOL_088	gi|1682060898|gb|MN062081.1|	99.929	1400	0	1	1	1400	1433	35	0	2579	281738	Psychrobacter nivimaris	2579
P94	DOL_088	gi|1596078020|gb|MH550125.1|	99.929	1400	0	1	1	1400	1399	1	0	2579	281738	Psychrobacter nivimaris	2579
P94	DOL_088	gi|1440885327|gb|MH707184.1|	99.929	1400	0	1	1	1400	1431	33	0	2579	56811	Psychrobacter sp.	2579
P94	DOL_088	gi|1393895826|gb|MF537149.1|	99.929	1400	0	1	1	1400	1421	23	0	2579	56811	Psychrobacter sp.	2579
P95	DOL_089	gi|1788966989|gb|MN889097.1|	99.929	1406	0	1	3	1408	1423	19	0	2590	53249	Pseudoalteromonas sp.	2590
P95	DOL_089	gi|1596078032|gb|MH550137.1|	99.929	1406	0	1	3	1408	1412	8	0	2590	28109	Pseudoalteromonas nigrifaciens	2590
P95	DOL_089	gi|1596078029|gb|MH550134.1|	99.929	1406	0	1	3	1408	1411	7	0	2590	28109	Pseudoalteromonas nigrifaciens	2590
P95	DOL_089	gi|1596078019|gb|MH550124.1|	99.929	1406	0	1	3	1408	1405	1	0	2590	28109	Pseudoalteromonas nigrifaciens	2590
P95	DOL_089	gi|453072512|gb|JX170228.1|	99.929	1406	0	1	3	1408	1422	18	0	2590	77133	uncultured bacterium	2590
P96	DOL_090	gi|959479400|gb|KU204882.1|	99.929	1403	0	1	1	1403	1451	50	0	2584	56812	Shewanella frigidimarina	2584
P96	DOL_090	gi|1584168351|gb|MK577329.1|	99.929	1400	0	1	1	1400	1407	9	0	2579	50422	Shewanella sp.	2579
P96	DOL_090	gi|18539159|emb|AJ300833.1|	99.857	1403	1	1	1	1403	1429	28	0	2579	56812	Shewanella frigidimarina	2579
P96	DOL_090	gi|124244611|gb|EF198412.1|	99.715	1403	3	1	1	1403	1451	50	0	2567	420943	Shewanella sp. BSi20558	2567
P96	DOL_090	gi|164654307|gb|EU365525.1|	99.644	1404	3	2	1	1403	1452	50	0	2564	493590	Shewanella sp. BSs20038	2564
P97	DOL_091	gi|1804103747|gb|CP048031.1|	99.789	1420	1	2	1	1420	43500	42083	0	2604	2698686	Shewanella sp. Arc9-LZ	2604
P97	DOL_091	gi|1804103747|gb|CP048031.1|	99.789	1420	1	2	1	1420	197982	196565	0	2604	2698686	Shewanella sp. Arc9-LZ	2604
P97	DOL_091	gi|1804103747|gb|CP048031.1|	99.789	1420	1	2	1	1420	1908183	1906766	0	2604	2698686	Shewanella sp. Arc9-LZ	2604
P97	DOL_091	gi|1008423841|gb|KU179857.1|	99.789	1420	1	2	1	1420	1453	36	0	2604	56812	Shewanella frigidimarina	2604
P97	DOL_091	gi|565411249|dbj|AB893937.1|	99.789	1420	1	2	1	1420	1465	48	0	2604	1434312	Shewanella sp. #CK-10	2604
P97	DOL_091	gi|385881015|gb|JQ799994.1|	99.789	1420	1	2	1	1420	1462	45	0	2604	1180489	Shewanella sp. KJF1-9	2604
P97	DOL_091	gi|385881013|gb|JQ799992.1|	99.789	1420	1	2	1	1420	1464	47	0	2604	1180488	Shewanella sp. KJF1-7	2604
P97	DOL_091	gi|1804103747|gb|CP048031.1|	99.718	1420	2	2	1	1420	145794	144377	0	2599	2698686	Shewanella sp. Arc9-LZ	2599
P97	DOL_091	gi|1804103747|gb|CP048031.1|	99.718	1420	2	2	1	1420	3915942	3917359	0	2599	2698686	Shewanella sp. Arc9-LZ	2599
P97	DOL_091	gi|1804103747|gb|CP048031.1|	99.718	1420	2	2	1	1420	3922702	3924119	0	2599	2698686	Shewanella sp. Arc9-LZ	2599
P97	DOL_091	gi|1804103747|gb|CP048031.1|	99.718	1420	2	2	1	1420	4572426	4573843	0	2599	2698686	Shewanella sp. Arc9-LZ	2599
P97	DOL_091	gi|1804103747|gb|CP048031.1|	99.718	1420	2	2	1	1420	4580245	4581662	0	2599	2698686	Shewanella sp. Arc9-LZ	2599
P97	DOL_091	gi|1804103747|gb|CP048031.1|	99.718	1420	2	2	1	1420	4836936	4838353	0	2599	2698686	Shewanella sp. Arc9-LZ	2599
P97	DOL_091	gi|1804103747|gb|CP048031.1|	99.718	1420	2	2	1	1420	4849946	4851363	0	2599	2698686	Shewanella sp. Arc9-LZ	2599
P97	DOL_091	gi|1804103747|gb|CP048031.1|	99.367	1422	2	7	1	1420	4844752	4846168	0	2569	2698686	Shewanella sp. Arc9-LZ	2569
P98	DOL_092	gi|607235021|gb|KJ475194.1|	100	1403	0	0	1	1403	1407	5	0	2591	198481	Psychrobacter luti	2591
P98	DOL_092	gi|515179486|gb|KF146582.1|	100	1403	0	0	1	1403	1450	48	0	2591	77133	uncultured bacterium	2591
P98	DOL_092	gi|514251531|gb|KF054907.1|	100	1403	0	0	1	1403	1441	39	0	2591	198480	Psychrobacter fozii	2591
P98	DOL_092	gi|1976767437|gb|MW580128.1|	100	1403	0	0	1	1403	1430	28	0	2591	56811	Psychrobacter sp.	2591
P98	DOL_092	gi|385881228|gb|JQ800207.1|	100	1403	0	0	1	1403	1447	45	0	2591	1180425	Psychrobacter sp. KJF12-12	2591
P99	DOL_093	gi|1379422758|gb|CP028924.1|	99.858	1409	1	1	1	1409	414789	413382	0	2590	2161872	Colwellia sp. Arc7-D	2590
P99	DOL_093	gi|1379422758|gb|CP028924.1|	99.858	1409	1	1	1	1409	2912226	2913633	0	2590	2161872	Colwellia sp. Arc7-D	2590
P99	DOL_093	gi|1543017352|gb|CP034660.1|	99.716	1409	4	0	1	1409	2899012	2900420	0	2580	2497879	Colwellia sp. Arc7-635	2580
P99	DOL_093	gi|1543017352|gb|CP034660.1|	99.645	1409	5	0	1	1409	641993	640585	0	2575	2497879	Colwellia sp. Arc7-635	2575
P99	DOL_093	gi|1543017352|gb|CP034660.1|	99.645	1409	5	0	1	1409	1311187	1309779	0	2575	2497879	Colwellia sp. Arc7-635	2575
P99	DOL_093	gi|1543017352|gb|CP034660.1|	99.645	1409	5	0	1	1409	3197749	3199157	0	2575	2497879	Colwellia sp. Arc7-635	2575
P99	DOL_093	gi|1172624823|gb|CP014943.1|	99.645	1409	5	0	1	1409	16987	18395	0	2575	1816219	Colwellia sp. PAMC 21821	2575
P99	DOL_093	gi|1172624823|gb|CP014943.1|	99.645	1409	5	0	1	1409	2014042	2012634	0	2575	1816219	Colwellia sp. PAMC 21821	2575
P99	DOL_093	gi|1172624823|gb|CP014943.1|	99.645	1409	5	0	1	1409	2410085	2408677	0	2575	1816219	Colwellia sp. PAMC 21821	2575
P99	DOL_093	gi|1172624823|gb|CP014943.1|	99.645	1409	5	0	1	1409	3228695	3227287	0	2575	1816219	Colwellia sp. PAMC 21821	2575
P99	DOL_093	gi|1172624823|gb|CP014943.1|	99.645	1409	5	0	1	1409	3465268	3463860	0	2575	1816219	Colwellia sp. PAMC 21821	2575
P99	DOL_093	gi|1172540267|gb|CP020465.1|	99.645	1409	5	0	1	1409	3253621	3252213	0	2575	1967665	Cognaticolwellia beringensis	2575
P99	DOL_093	gi|1172540267|gb|CP020465.1|	99.645	1409	5	0	1	1409	3512719	3511311	0	2575	1967665	Cognaticolwellia beringensis	2575
P99	DOL_093	gi|767012068|gb|KM979157.1|	99.645	1409	5	0	1	1409	1409	1	0	2575	1621396	Colwellia sp. H2-36	2575
P99	DOL_093	gi|1543017352|gb|CP034660.1|	99.645	1409	4	1	1	1409	37501	36094	0	2573	2497879	Colwellia sp. Arc7-635	2573
P99	DOL_093	gi|1543017352|gb|CP034660.1|	99.645	1409	4	1	1	1409	4631553	4632960	0	2573	2497879	Colwellia sp. Arc7-635	2573
P99	DOL_093	gi|1172624823|gb|CP014943.1|	99.574	1409	6	0	1	1409	2563150	2561742	0	2569	1816219	Colwellia sp. PAMC 21821	2569
P99	DOL_093	gi|1172540267|gb|CP020465.1|	99.574	1409	6	0	1	1409	1465432	1464024	0	2569	1967665	Cognaticolwellia beringensis	2569
P99	DOL_093	gi|1172540267|gb|CP020465.1|	99.574	1409	6	0	1	1409	1876926	1878334	0	2569	1967665	Cognaticolwellia beringensis	2569
P99	DOL_093	gi|1172540267|gb|CP020465.1|	99.574	1409	6	0	1	1409	2383181	2381773	0	2569	1967665	Cognaticolwellia beringensis	2569
P99	DOL_093	gi|1172540267|gb|CP020465.1|	99.574	1409	6	0	1	1409	2490882	2489474	0	2569	1967665	Cognaticolwellia beringensis	2569
P99	DOL_093	gi|1543017352|gb|CP034660.1|	99.574	1409	5	1	1	1409	886278	884871	0	2567	2497879	Colwellia sp. Arc7-635	2567
P99	DOL_093	gi|1543017352|gb|CP034660.1|	99.503	1409	6	1	1	1409	521282	519875	0	2562	2497879	Colwellia sp. Arc7-635	2562
P99	DOL_093	gi|1379422758|gb|CP028924.1|	99.362	1411	4	5	1	1409	542384	540977	0	2551	2161872	Colwellia sp. Arc7-D	2551
P99	DOL_093	gi|1379422758|gb|CP028924.1|	99.362	1411	4	5	1	1409	2475571	2476978	0	2551	2161872	Colwellia sp. Arc7-D	2551
P99	DOL_093	gi|1379422758|gb|CP028924.1|	99.362	1411	4	5	1	1409	3091629	3093036	0	2551	2161872	Colwellia sp. Arc7-D	2551
P99	DOL_093	gi|1379422758|gb|CP028924.1|	99.291	1411	5	5	1	1409	35183	33776	0	2545	2161872	Colwellia sp. Arc7-D	2545
P100	DOL_094	gi|959479400|gb|KU204882.1|	99.789	1420	1	2	1	1420	1465	48	0	2604	56812	Shewanella frigidimarina	2604
P100	DOL_094	gi|18539159|emb|AJ300833.1|	99.718	1420	2	2	1	1420	1443	26	0	2599	56812	Shewanella frigidimarina	2599
P100	DOL_094	gi|1584168351|gb|MK577329.1|	99.788	1415	1	2	6	1420	1417	5	0	2595	50422	Shewanella sp.	2595
P100	DOL_094	gi|124244611|gb|EF198412.1|	99.577	1420	4	2	1	1420	1465	48	0	2588	420943	Shewanella sp. BSi20558	2588
P100	DOL_094	gi|164654322|gb|EU365540.1|	99.507	1420	5	2	1	1420	1465	48	0	2582	493580	Shewanella sp. BSs20015	2582
P101	DOL_095	gi|1526122954|gb|CP034015.1|	100	1406	0	0	1	1406	4195727	4197132	0	2597	150120	Shewanella livingstonensis	2597
P101	DOL_095	gi|431831521|gb|JQ765408.1|	100	1406	0	0	1	1406	1454	49	0	2597	1273303	Shewanella sp. Ke75	2597
P101	DOL_095	gi|400295975|gb|JX310188.1|	100	1406	0	0	1	1406	1455	50	0	2597	1211240	Shewanella sp. 148Z-17	2597
P101	DOL_095	gi|400295924|gb|JX310137.1|	100	1406	0	0	1	1406	1455	50	0	2597	1211237	Shewanella sp. 135Z-7	2597
P101	DOL_095	gi|222160841|gb|FJ626842.1|	100	1406	0	0	1	1406	1454	49	0	2597	592147	Shewanella sp. 5B	2597
P101	DOL_095	gi|1526122954|gb|CP034015.1|	99.929	1406	1	0	1	1406	185058	186463	0	2591	150120	Shewanella livingstonensis	2591
P101	DOL_095	gi|1526122954|gb|CP034015.1|	99.929	1406	1	0	1	1406	290865	289460	0	2591	150120	Shewanella livingstonensis	2591
P101	DOL_095	gi|1526122954|gb|CP034015.1|	99.929	1406	1	0	1	1406	394107	392702	0	2591	150120	Shewanella livingstonensis	2591
P101	DOL_095	gi|1526122954|gb|CP034015.1|	99.929	1406	1	0	1	1406	448276	446871	0	2591	150120	Shewanella livingstonensis	2591
P101	DOL_095	gi|1526122954|gb|CP034015.1|	99.929	1406	1	0	1	1406	619185	617780	0	2591	150120	Shewanella livingstonensis	2591
P101	DOL_095	gi|1526122954|gb|CP034015.1|	99.929	1406	1	0	1	1406	628662	627257	0	2591	150120	Shewanella livingstonensis	2591
P101	DOL_095	gi|1526122954|gb|CP034015.1|	99.929	1406	1	0	1	1406	2123501	2122096	0	2591	150120	Shewanella livingstonensis	2591
P102	DOL_096	gi|1134380201|gb|KX172414.1|	98.86	1404	16	0	1	1404	1432	29	0	2505	77133	uncultured bacterium	2505
P102	DOL_096	gi|207853178|gb|FJ196056.1|	98.651	1408	13	6	1	1404	1454	49	0	2490	564095	Colwellia sp. NF3-29	2490
P102	DOL_096	gi|219856816|ref|NR_024635.1|	98.651	1408	13	6	1	1404	1433	28	0	2490	77524	Colwellia maris	2490
P102	DOL_096	gi|1134380494|gb|KX172707.1|	98.647	1404	19	0	1	1404	1432	29	0	2488	77133	uncultured bacterium	2488
P102	DOL_096	gi|1699950976|gb|MN153544.1|	98.647	1404	17	2	1	1404	1409	8	0	2488	56799	Colwellia sp.	2488
P104	DOL_098	gi|607235021|gb|KJ475194.1|	99.787	1408	3	0	1	1408	1412	5	0	2584	198481	Psychrobacter luti	2584
P104	DOL_098	gi|515179486|gb|KF146582.1|	99.787	1408	3	0	1	1408	1455	48	0	2584	77133	uncultured bacterium	2584
P104	DOL_098	gi|514251531|gb|KF054907.1|	99.787	1408	3	0	1	1408	1446	39	0	2584	198480	Psychrobacter fozii	2584
P104	DOL_098	gi|1976767437|gb|MW580128.1|	99.787	1408	3	0	1	1408	1435	28	0	2584	56811	Psychrobacter sp.	2584
P104	DOL_098	gi|385881228|gb|JQ800207.1|	99.787	1408	3	0	1	1408	1452	45	0	2584	1180425	Psychrobacter sp. KJF12-12	2584
P105	DOL_099	gi|1788967063|gb|MN889171.1|	100	1340	0	0	1	1340	1353	14	0	2475	53249	Pseudoalteromonas sp.	2475
P105	DOL_099	gi|955704392|gb|CP013138.1|	100	1340	0	0	1	1340	1484102	1482763	0	2475	283699	Pseudoalteromonas sp. Bsw20308	2475
P105	DOL_099	gi|955703637|gb|CP013139.1|	100	1340	0	0	1	1340	1539	200	0	2475	283699	Pseudoalteromonas sp. Bsw20308	2475
P105	DOL_099	gi|955703637|gb|CP013139.1|	100	1340	0	0	1	1340	902733	901394	0	2475	283699	Pseudoalteromonas sp. Bsw20308	2475
P105	DOL_099	gi|2269695203|gb|ON965559.1|	100	1340	0	0	1	1340	1356	17	0	2475	53249	Pseudoalteromonas sp.	2475
P105	DOL_099	gi|2269695190|gb|ON965546.1|	100	1340	0	0	1	1340	1359	20	0	2475	53249	Pseudoalteromonas sp.	2475
P105	DOL_099	gi|955704392|gb|CP013138.1|	99.925	1340	0	1	1	1340	3700811	3702149	0	2468	283699	Pseudoalteromonas sp. Bsw20308	2468
P105	DOL_099	gi|955704392|gb|CP013138.1|	99.627	1340	5	0	1	1340	219335	217996	0	2447	283699	Pseudoalteromonas sp. Bsw20308	2447
P105	DOL_099	gi|955704392|gb|CP013138.1|	99.552	1340	6	0	1	1340	73019	71680	0	2442	283699	Pseudoalteromonas sp. Bsw20308	2442
P105	DOL_099	gi|955704392|gb|CP013138.1|	99.552	1340	5	1	1	1340	3368	4706	0	2440	283699	Pseudoalteromonas sp. Bsw20308	2440
P105	DOL_099	gi|955704392|gb|CP013138.1|	99.478	1340	7	0	1	1340	3223796	3225135	0	2436	283699	Pseudoalteromonas sp. Bsw20308	2436
P106	DOL_100	gi|1389506945|gb|MH348980.1|	99.929	1415	0	1	1	1415	1453	40	0	2606	56811	Psychrobacter sp.	2606
P106	DOL_100	gi|1004525505|gb|KU579272.1|	99.929	1415	0	1	1	1415	1436	23	0	2606	281738	Psychrobacter nivimaris	2606
P106	DOL_100	gi|1199277065|gb|MF179520.1|	99.929	1415	0	1	1	1415	1415	2	0	2606	56810	Psychrobacter glacincola	2606
P106	DOL_100	gi|460507388|gb|JX530026.1|	99.929	1415	0	1	1	1415	1420	7	0	2606	259303	uncultured Psychrobacter sp.	2606
P106	DOL_100	gi|1976767555|gb|MW580175.1|	99.929	1415	0	1	1	1415	1441	28	0	2606	56811	Psychrobacter sp.	2606
P107	DOL_101	gi|1354587972|gb|CP022043.2|	99.929	1410	1	0	3	1412	1475277	1476686	0	2599	330922	Psychrobacter cryohalolentis	2599
P107	DOL_101	gi|1354587972|gb|CP022043.2|	99.929	1410	1	0	3	1412	1675583	1676992	0	2599	330922	Psychrobacter cryohalolentis	2599
P107	DOL_101	gi|1354587972|gb|CP022043.2|	99.929	1410	1	0	3	1412	1681705	1683114	0	2599	330922	Psychrobacter cryohalolentis	2599
P107	DOL_101	gi|1354587972|gb|CP022043.2|	99.929	1410	1	0	3	1412	1687828	1689237	0	2599	330922	Psychrobacter cryohalolentis	2599
P107	DOL_101	gi|1354587972|gb|CP022043.2|	99.929	1410	1	0	3	1412	2418314	2416905	0	2599	330922	Psychrobacter cryohalolentis	2599
P107	DOL_101	gi|1169297968|gb|KY405931.1|	99.929	1410	1	0	3	1412	1441	32	0	2599	330922	Psychrobacter cryohalolentis	2599
P107	DOL_101	gi|1169297965|gb|KY405928.1|	99.929	1410	1	0	3	1412	1447	38	0	2599	330922	Psychrobacter cryohalolentis	2599
P107	DOL_101	gi|1169297964|gb|KY405927.1|	99.929	1410	1	0	3	1412	1429	20	0	2599	330922	Psychrobacter cryohalolentis	2599
P107	DOL_101	gi|2315116067|gb|CP106752.1|	99.929	1410	1	0	3	1412	2336038	2337447	0	2599	2983299	Psychrobacter sp. SC65A.3	2599
P107	DOL_101	gi|2315116067|gb|CP106752.1|	99.504	1410	7	0	3	1412	21903	20494	0	2566	2983299	Psychrobacter sp. SC65A.3	2566
P107	DOL_101	gi|2315116067|gb|CP106752.1|	99.504	1410	7	0	3	1412	28033	26624	0	2566	2983299	Psychrobacter sp. SC65A.3	2566
P107	DOL_101	gi|2315116067|gb|CP106752.1|	99.504	1410	7	0	3	1412	34164	32755	0	2566	2983299	Psychrobacter sp. SC65A.3	2566
P107	DOL_101	gi|2315116067|gb|CP106752.1|	99.504	1410	7	0	3	1412	281366	279957	0	2566	2983299	Psychrobacter sp. SC65A.3	2566
P108	DOL_102	gi|2269695183|gb|ON965539.1|	99.926	1348	1	0	1	1348	1426	79	0	2484	53249	Pseudoalteromonas sp.	2484
P108	DOL_102	gi|2269695186|gb|ON965542.1|	99.926	1347	1	0	2	1348	1417	71	0	2483	53249	Pseudoalteromonas sp.	2483
P108	DOL_102	gi|2269695182|gb|ON965538.1|	99.926	1347	1	0	2	1348	1425	79	0	2483	53249	Pseudoalteromonas sp.	2483
P108	DOL_102	gi|1465187692|dbj|LC373538.1|	99.926	1347	0	1	3	1348	1446	100	0	2481	53249	Pseudoalteromonas sp.	2481
P108	DOL_102	gi|2269695202|gb|ON965558.1|	99.926	1346	1	0	3	1348	1425	80	0	2481	53249	Pseudoalteromonas sp.	2481
P109	DOL_103	gi|1788966995|gb|MN889103.1|	100	1411	0	0	1	1411	1421	11	0	2606	53249	Pseudoalteromonas sp.	2606
P109	DOL_103	gi|99029232|gb|DQ517879.1|	100	1411	0	0	1	1411	1421	11	0	2606	81037	Pseudoalteromonas elyakovii	2606
P109	DOL_103	gi|1001550811|gb|KU726544.1|	100	1410	0	0	2	1411	1458	49	0	2604	1268358	Pseudoalteromonas sp. M175	2604
P109	DOL_103	gi|1787606696|gb|MN872509.1|	99.929	1412	0	1	1	1411	1443	32	0	2601	114053	uncultured Pseudoalteromonas sp.	2601
P109	DOL_103	gi|1669653667|gb|CP040558.1|	99.929	1412	0	1	1	1411	49904	48493	0	2601	77608	Pseudoalteromonas distincta	2601
P109	DOL_103	gi|1669653667|gb|CP040558.1|	99.929	1412	0	1	1	1411	1025411	1024000	0	2601	77608	Pseudoalteromonas distincta	2601
P109	DOL_103	gi|1669653667|gb|CP040558.1|	99.858	1412	1	1	1	1411	3277723	3279134	0	2595	77608	Pseudoalteromonas distincta	2595
P109	DOL_103	gi|1669653667|gb|CP040558.1|	99.858	1412	1	1	1	1411	3416268	3417679	0	2595	77608	Pseudoalteromonas distincta	2595
P109	DOL_103	gi|1669653667|gb|CP040558.1|	99.788	1412	2	1	1	1411	18399	16988	0	2590	77608	Pseudoalteromonas distincta	2590
P109	DOL_103	gi|1669653667|gb|CP040558.1|	99.788	1412	2	1	1	1411	3172839	3174250	0	2590	77608	Pseudoalteromonas distincta	2590
P109	DOL_103	gi|1669653667|gb|CP040558.1|	99.788	1412	2	1	1	1411	3479097	3477686	0	2590	77608	Pseudoalteromonas distincta	2590
P109	DOL_103	gi|1669653667|gb|CP040558.1|	99.646	1412	4	1	1	1411	2652654	2654065	0	2579	77608	Pseudoalteromonas distincta	2579
P110	DOL_104	gi|359804988|dbj|AB681355.1|	99.929	1410	1	0	3	1412	1437	28	0	2599	1113710	Psychrobacter sp. NBRC 101054	2599
P110	DOL_104	gi|164472683|gb|EU090718.1|	99.929	1410	1	0	3	1412	1441	32	0	2599	330922	Psychrobacter cryohalolentis	2599
P110	DOL_104	gi|1206257123|emb|LT852801.1|	100	1402	0	0	10	1411	1402	1	0	2590	330922	Psychrobacter cryohalolentis	2590
P110	DOL_104	gi|385844362|gb|JN976333.1|	99.787	1410	3	0	3	1412	1449	40	0	2588	77133	uncultured bacterium	2588
P110	DOL_104	gi|515179487|gb|KF146583.1|	99.716	1410	4	0	3	1412	1457	48	0	2582	77133	uncultured bacterium	2582
P111	DOL_105	gi|607235021|gb|KJ475194.1|	100	1402	0	0	1	1402	1406	5	0	2590	198481	Psychrobacter luti	2590
P111	DOL_105	gi|515179486|gb|KF146582.1|	100	1402	0	0	1	1402	1449	48	0	2590	77133	uncultured bacterium	2590
P111	DOL_105	gi|514251531|gb|KF054907.1|	100	1402	0	0	1	1402	1440	39	0	2590	198480	Psychrobacter fozii	2590
P111	DOL_105	gi|1976767437|gb|MW580128.1|	100	1402	0	0	1	1402	1429	28	0	2590	56811	Psychrobacter sp.	2590
P111	DOL_105	gi|385881228|gb|JQ800207.1|	100	1402	0	0	1	1402	1446	45	0	2590	1180425	Psychrobacter sp. KJF12-12	2590
P160	DOL_106	gi|1584168350|gb|MK577328.1|	99.929	1405	1	0	4	1408	1442	38	0	2590	53249	Pseudoalteromonas sp.	2590
P160	DOL_106	gi|920731933|gb|KR012142.1|	99.929	1406	0	1	4	1408	1433	28	0	2590	1634603	Pseudoalteromonas sp. JXH-145	2590
P160	DOL_106	gi|2249046334|gb|CP087995.1|	99.929	1406	0	1	4	1408	2634249	2635654	0	2590	2894202	Pseudoalteromonas sp. SCSIO 43095	2590
P160	DOL_106	gi|1998270086|gb|MW709822.1|	99.929	1405	1	0	4	1408	1454	50	0	2590	53249	Pseudoalteromonas sp.	2590
P160	DOL_106	gi|1998270084|gb|MW709820.1|	99.929	1405	1	0	4	1408	1454	50	0	2590	53249	Pseudoalteromonas sp.	2590
P160	DOL_106	gi|2249046334|gb|CP087995.1|	99.431	1406	7	1	4	1408	2157490	2158895	0	2551	2894202	Pseudoalteromonas sp. SCSIO 43095	2551
P160	DOL_106	gi|2249046334|gb|CP087995.1|	99.431	1407	5	3	4	1408	2868901	2870306	0	2551	2894202	Pseudoalteromonas sp. SCSIO 43095	2551
P160	DOL_106	gi|2249046334|gb|CP087995.1|	99.431	1406	7	1	4	1408	3023418	3022013	0	2551	2894202	Pseudoalteromonas sp. SCSIO 43095	2551
P160	DOL_106	gi|2249046334|gb|CP087995.1|	99.36	1406	8	1	4	1408	1797486	1798891	0	2545	2894202	Pseudoalteromonas sp. SCSIO 43095	2545
P160	DOL_106	gi|2249046334|gb|CP087995.1|	99.36	1407	6	3	4	1408	2615000	2616405	0	2545	2894202	Pseudoalteromonas sp. SCSIO 43095	2545
P160	DOL_106	gi|2249046334|gb|CP087995.1|	99.36	1407	6	3	4	1408	2664571	2665976	0	2545	2894202	Pseudoalteromonas sp. SCSIO 43095	2545
P160	DOL_106	gi|2249046334|gb|CP087995.1|	98.791	1406	14	3	4	1408	2933901	2932498	0	2499	2894202	Pseudoalteromonas sp. SCSIO 43095	2499
P162	DOL_108	gi|1976767398|gb|MW580110.1|	99.858	1413	1	1	8	1420	1439	28	0	2597	50741	Marinobacter sp.	2597
P162	DOL_108	gi|1552594686|gb|MK391380.1|	99.788	1413	1	2	8	1420	1447	37	0	2591	50741	Marinobacter sp.	2591
P162	DOL_108	gi|1243486710|gb|KY783358.1|	99.788	1413	2	1	8	1420	1449	38	0	2591	564117	Marinobacter antarcticus	2591
P162	DOL_108	gi|1465187684|dbj|LC373530.1|	99.788	1413	2	1	8	1420	1459	48	0	2591	50741;1277129;1277130	Marinobacter sp.;Marinobacter sp. SS7.20;Marinobacter sp. SS9.20	2591
P162	DOL_108	gi|186461253|gb|EU573096.1|	99.717	1413	3	1	8	1420	1456	45	0	2586	521588	bacterium enrichment culture clone EB35.6	2586
P163	DOL_109	gi|1584168350|gb|MK577328.1|	99.929	1406	1	0	3	1408	1443	38	0	2591	53249	Pseudoalteromonas sp.	2591
P163	DOL_109	gi|920731933|gb|KR012142.1|	99.929	1407	0	1	3	1408	1434	28	0	2591	1634603	Pseudoalteromonas sp. JXH-145	2591
P163	DOL_109	gi|2249046334|gb|CP087995.1|	99.929	1407	0	1	3	1408	2634248	2635654	0	2591	2894202	Pseudoalteromonas sp. SCSIO 43095	2591
P163	DOL_109	gi|1998270086|gb|MW709822.1|	99.929	1406	1	0	3	1408	1455	50	0	2591	53249	Pseudoalteromonas sp.	2591
P163	DOL_109	gi|1998270084|gb|MW709820.1|	99.929	1406	1	0	3	1408	1455	50	0	2591	53249	Pseudoalteromonas sp.	2591
P163	DOL_109	gi|2249046334|gb|CP087995.1|	99.431	1407	7	1	3	1408	2157489	2158895	0	2553	2894202	Pseudoalteromonas sp. SCSIO 43095	2553
P163	DOL_109	gi|2249046334|gb|CP087995.1|	99.432	1408	5	3	3	1408	2868900	2870306	0	2553	2894202	Pseudoalteromonas sp. SCSIO 43095	2553
P163	DOL_109	gi|2249046334|gb|CP087995.1|	99.431	1407	7	1	3	1408	3023419	3022013	0	2553	2894202	Pseudoalteromonas sp. SCSIO 43095	2553
P163	DOL_109	gi|2249046334|gb|CP087995.1|	99.36	1407	8	1	3	1408	1797485	1798891	0	2547	2894202	Pseudoalteromonas sp. SCSIO 43095	2547
P163	DOL_109	gi|2249046334|gb|CP087995.1|	99.361	1408	6	3	3	1408	2614999	2616405	0	2547	2894202	Pseudoalteromonas sp. SCSIO 43095	2547
P163	DOL_109	gi|2249046334|gb|CP087995.1|	99.361	1408	6	3	3	1408	2664570	2665976	0	2547	2894202	Pseudoalteromonas sp. SCSIO 43095	2547
P163	DOL_109	gi|2249046334|gb|CP087995.1|	98.792	1407	14	3	3	1408	2933902	2932498	0	2501	2894202	Pseudoalteromonas sp. SCSIO 43095	2501
P164	DOL_110	gi|1584168350|gb|MK577328.1|	100	1343	0	0	1	1343	1380	38	0	2481	53249	Pseudoalteromonas sp.	2481
P164	DOL_110	gi|920731933|gb|KR012142.1|	100	1343	0	0	1	1343	1370	28	0	2481	1634603	Pseudoalteromonas sp. JXH-145	2481
P164	DOL_110	gi|2249046334|gb|CP087995.1|	100	1343	0	0	1	1343	2634312	2635654	0	2481	2894202	Pseudoalteromonas sp. SCSIO 43095	2481
P164	DOL_110	gi|1998270086|gb|MW709822.1|	100	1343	0	0	1	1343	1392	50	0	2481	53249	Pseudoalteromonas sp.	2481
P164	DOL_110	gi|1998270084|gb|MW709820.1|	100	1343	0	0	1	1343	1392	50	0	2481	53249	Pseudoalteromonas sp.	2481
P164	DOL_110	gi|2249046334|gb|CP087995.1|	99.479	1343	7	0	1	1343	2157553	2158895	0	2442	2894202	Pseudoalteromonas sp. SCSIO 43095	2442
P164	DOL_110	gi|2249046334|gb|CP087995.1|	99.479	1344	5	2	1	1343	2868964	2870306	0	2442	2894202	Pseudoalteromonas sp. SCSIO 43095	2442
P164	DOL_110	gi|2249046334|gb|CP087995.1|	99.479	1343	7	0	1	1343	3023355	3022013	0	2442	2894202	Pseudoalteromonas sp. SCSIO 43095	2442
P164	DOL_110	gi|2249046334|gb|CP087995.1|	99.404	1343	8	0	1	1343	1797549	1798891	0	2436	2894202	Pseudoalteromonas sp. SCSIO 43095	2436
P164	DOL_110	gi|2249046334|gb|CP087995.1|	99.405	1344	6	2	1	1343	2615063	2616405	0	2436	2894202	Pseudoalteromonas sp. SCSIO 43095	2436
P164	DOL_110	gi|2249046334|gb|CP087995.1|	99.405	1344	6	2	1	1343	2664634	2665976	0	2436	2894202	Pseudoalteromonas sp. SCSIO 43095	2436
P164	DOL_110	gi|2249046334|gb|CP087995.1|	98.809	1343	14	2	1	1343	2933838	2932498	0	2390	2894202	Pseudoalteromonas sp. SCSIO 43095	2390
P165	DOL_111	gi|1788966995|gb|MN889103.1|	100	1399	0	0	1	1399	1409	11	0	2584	53249	Pseudoalteromonas sp.	2584
P165	DOL_111	gi|1787606696|gb|MN872509.1|	100	1399	0	0	1	1399	1430	32	0	2584	114053	uncultured Pseudoalteromonas sp.	2584
P165	DOL_111	gi|1669653667|gb|CP040558.1|	100	1399	0	0	1	1399	49891	48493	0	2584	77608	Pseudoalteromonas distincta	2584
P165	DOL_111	gi|1669653667|gb|CP040558.1|	100	1399	0	0	1	1399	1025398	1024000	0	2584	77608	Pseudoalteromonas distincta	2584
P165	DOL_111	gi|1464921858|gb|MG388149.1|	100	1399	0	0	1	1399	1446	48	0	2584	53249	Pseudoalteromonas sp.	2584
P165	DOL_111	gi|1464921820|gb|MG388111.1|	100	1399	0	0	1	1399	1446	48	0	2584	53249	Pseudoalteromonas sp.	2584
P165	DOL_111	gi|1669653667|gb|CP040558.1|	99.929	1399	1	0	1	1399	3277736	3279134	0	2579	77608	Pseudoalteromonas distincta	2579
P165	DOL_111	gi|1669653667|gb|CP040558.1|	99.929	1399	1	0	1	1399	3416281	3417679	0	2579	77608	Pseudoalteromonas distincta	2579
P165	DOL_111	gi|1669653667|gb|CP040558.1|	99.857	1399	2	0	1	1399	18386	16988	0	2573	77608	Pseudoalteromonas distincta	2573
P165	DOL_111	gi|1669653667|gb|CP040558.1|	99.857	1399	2	0	1	1399	3172852	3174250	0	2573	77608	Pseudoalteromonas distincta	2573
P165	DOL_111	gi|1669653667|gb|CP040558.1|	99.857	1399	2	0	1	1399	3479084	3477686	0	2573	77608	Pseudoalteromonas distincta	2573
P165	DOL_111	gi|1669653667|gb|CP040558.1|	99.714	1399	4	0	1	1399	2652667	2654065	0	2562	77608	Pseudoalteromonas distincta	2562
P166	DOL_112	gi|1788966989|gb|MN889097.1|	100	1400	0	0	1	1400	1417	18	0	2586	53249	Pseudoalteromonas sp.	2586
P166	DOL_112	gi|1669653667|gb|CP040558.1|	100	1400	0	0	1	1400	2652666	2654065	0	2586	77608	Pseudoalteromonas distincta	2586
P166	DOL_112	gi|1596078032|gb|MH550137.1|	100	1400	0	0	1	1400	1406	7	0	2586	28109	Pseudoalteromonas nigrifaciens	2586
P166	DOL_112	gi|1596078029|gb|MH550134.1|	100	1400	0	0	1	1400	1405	6	0	2586	28109	Pseudoalteromonas nigrifaciens	2586
P166	DOL_112	gi|1191076702|gb|MF091951.1|	100	1400	0	0	1	1400	1447	48	0	2586	77133	uncultured bacterium	2586
P166	DOL_112	gi|1669653667|gb|CP040558.1|	99.714	1400	4	0	1	1400	49892	48493	0	2564	77608	Pseudoalteromonas distincta	2564
P166	DOL_112	gi|1669653667|gb|CP040558.1|	99.714	1400	4	0	1	1400	1025399	1024000	0	2564	77608	Pseudoalteromonas distincta	2564
P166	DOL_112	gi|1669653667|gb|CP040558.1|	99.643	1400	5	0	1	1400	3277735	3279134	0	2558	77608	Pseudoalteromonas distincta	2558
P166	DOL_112	gi|1669653667|gb|CP040558.1|	99.643	1400	5	0	1	1400	3416280	3417679	0	2558	77608	Pseudoalteromonas distincta	2558
P166	DOL_112	gi|1669653667|gb|CP040558.1|	99.571	1400	6	0	1	1400	18387	16988	0	2553	77608	Pseudoalteromonas distincta	2553
P166	DOL_112	gi|1669653667|gb|CP040558.1|	99.571	1400	6	0	1	1400	3172851	3174250	0	2553	77608	Pseudoalteromonas distincta	2553
P166	DOL_112	gi|1669653667|gb|CP040558.1|	99.571	1400	6	0	1	1400	3479085	3477686	0	2553	77608	Pseudoalteromonas distincta	2553
P167	DOL_113	gi|1584168350|gb|MK577328.1|	100	1398	0	0	2	1399	1436	39	0	2582	53249	Pseudoalteromonas sp.	2582
P167	DOL_113	gi|920731933|gb|KR012142.1|	100	1398	0	0	2	1399	1426	29	0	2582	1634603	Pseudoalteromonas sp. JXH-145	2582
P167	DOL_113	gi|751245525|emb|HG004193.1|	100	1398	0	0	2	1399	1414	17	0	2582	1469367	Pseudoalteromonas sp. WM9	2582
P167	DOL_113	gi|2249046334|gb|CP087995.1|	100	1398	0	0	2	1399	2634256	2635653	0	2582	2894202	Pseudoalteromonas sp. SCSIO 43095	2582
P167	DOL_113	gi|1998270086|gb|MW709822.1|	100	1398	0	0	2	1399	1448	51	0	2582	53249	Pseudoalteromonas sp.	2582
P167	DOL_113	gi|2249046334|gb|CP087995.1|	99.499	1398	7	0	2	1399	2157497	2158894	0	2543	2894202	Pseudoalteromonas sp. SCSIO 43095	2543
P167	DOL_113	gi|2249046334|gb|CP087995.1|	99.5	1399	5	2	2	1399	2868908	2870305	0	2543	2894202	Pseudoalteromonas sp. SCSIO 43095	2543
P167	DOL_113	gi|2249046334|gb|CP087995.1|	99.499	1398	7	0	2	1399	3023411	3022014	0	2543	2894202	Pseudoalteromonas sp. SCSIO 43095	2543
P167	DOL_113	gi|2249046334|gb|CP087995.1|	99.428	1398	8	0	2	1399	1797493	1798890	0	2538	2894202	Pseudoalteromonas sp. SCSIO 43095	2538
P167	DOL_113	gi|2249046334|gb|CP087995.1|	99.428	1399	6	2	2	1399	2615007	2616404	0	2538	2894202	Pseudoalteromonas sp. SCSIO 43095	2538
P167	DOL_113	gi|2249046334|gb|CP087995.1|	99.428	1399	6	2	2	1399	2664578	2665975	0	2538	2894202	Pseudoalteromonas sp. SCSIO 43095	2538
P167	DOL_113	gi|2249046334|gb|CP087995.1|	98.856	1398	14	2	2	1399	2933894	2932499	0	2492	2894202	Pseudoalteromonas sp. SCSIO 43095	2492
P168	DOL_114	gi|1788966989|gb|MN889097.1|	100	1411	0	0	1	1411	1428	18	0	2606	53249	Pseudoalteromonas sp.	2606
P168	DOL_114	gi|1596078032|gb|MH550137.1|	100	1411	0	0	1	1411	1417	7	0	2606	28109	Pseudoalteromonas nigrifaciens	2606
P168	DOL_114	gi|1596078029|gb|MH550134.1|	100	1411	0	0	1	1411	1416	6	0	2606	28109	Pseudoalteromonas nigrifaciens	2606
P168	DOL_114	gi|453072512|gb|JX170228.1|	100	1411	0	0	1	1411	1427	17	0	2606	77133	uncultured bacterium	2606
P168	DOL_114	gi|1596078039|gb|MH550144.1|	99.929	1411	1	0	1	1411	1419	9	0	2603	28109	Pseudoalteromonas nigrifaciens	2603
P169	DOL_115	gi|2221839767|gb|ON209525.1|	99.929	1401	1	0	1	1401	1429	29	0	2582	212403	Psychrobacter okhotskensis	2582
P169	DOL_115	gi|607235022|gb|KJ475195.1|	99.929	1401	1	0	1	1401	1402	2	0	2582	198481	Psychrobacter luti	2582
P169	DOL_115	gi|400295923|gb|JX310136.1|	99.929	1401	1	0	1	1401	1449	49	0	2582	1211225;1211226;1211227	Psychrobacter sp. 132Z-5;Psychrobacter sp. 135Z-5;Psychrobacter sp. 146Z4-2	2582
P169	DOL_115	gi|359375572|gb|FJ785515.1|	99.929	1401	1	0	1	1401	1438	38	0	2582	1120362	Psychrobacter sp. EB221	2582
P169	DOL_115	gi|347812449|gb|HM584277.1|	99.929	1401	1	0	1	1401	1430	30	0	2582	56810	Psychrobacter glacincola	2582
P170	DOL_116	gi|2221839767|gb|ON209525.1|	99.643	1401	4	1	1	1401	1428	29	0	2558	212403	Psychrobacter okhotskensis	2558
P170	DOL_116	gi|607235022|gb|KJ475195.1|	99.643	1401	4	1	1	1401	1401	2	0	2558	198481	Psychrobacter luti	2558
P170	DOL_116	gi|400295923|gb|JX310136.1|	99.643	1401	4	1	1	1401	1448	49	0	2558	1211225;1211226;1211227	Psychrobacter sp. 132Z-5;Psychrobacter sp. 135Z-5;Psychrobacter sp. 146Z4-2	2558
P170	DOL_116	gi|359375572|gb|FJ785515.1|	99.643	1401	4	1	1	1401	1437	38	0	2558	1120362	Psychrobacter sp. EB221	2558
P170	DOL_116	gi|347812449|gb|HM584277.1|	99.643	1401	4	1	1	1401	1429	30	0	2558	56810	Psychrobacter glacincola	2558
P171	DOL_117	gi|1788966995|gb|MN889103.1|	100	1399	0	0	1	1399	1409	11	0	2584	53249	Pseudoalteromonas sp.	2584
P171	DOL_117	gi|1787606696|gb|MN872509.1|	100	1399	0	0	1	1399	1430	32	0	2584	114053	uncultured Pseudoalteromonas sp.	2584
P171	DOL_117	gi|1669653667|gb|CP040558.1|	100	1399	0	0	1	1399	49891	48493	0	2584	77608	Pseudoalteromonas distincta	2584
P171	DOL_117	gi|1669653667|gb|CP040558.1|	100	1399	0	0	1	1399	1025398	1024000	0	2584	77608	Pseudoalteromonas distincta	2584
P171	DOL_117	gi|1464921858|gb|MG388149.1|	100	1399	0	0	1	1399	1446	48	0	2584	53249	Pseudoalteromonas sp.	2584
P171	DOL_117	gi|1464921820|gb|MG388111.1|	100	1399	0	0	1	1399	1446	48	0	2584	53249	Pseudoalteromonas sp.	2584
P171	DOL_117	gi|1669653667|gb|CP040558.1|	99.929	1399	1	0	1	1399	3277736	3279134	0	2579	77608	Pseudoalteromonas distincta	2579
P171	DOL_117	gi|1669653667|gb|CP040558.1|	99.929	1399	1	0	1	1399	3416281	3417679	0	2579	77608	Pseudoalteromonas distincta	2579
P171	DOL_117	gi|1669653667|gb|CP040558.1|	99.857	1399	2	0	1	1399	18386	16988	0	2573	77608	Pseudoalteromonas distincta	2573
P171	DOL_117	gi|1669653667|gb|CP040558.1|	99.857	1399	2	0	1	1399	3172852	3174250	0	2573	77608	Pseudoalteromonas distincta	2573
P171	DOL_117	gi|1669653667|gb|CP040558.1|	99.857	1399	2	0	1	1399	3479084	3477686	0	2573	77608	Pseudoalteromonas distincta	2573
P171	DOL_117	gi|1669653667|gb|CP040558.1|	99.714	1399	4	0	1	1399	2652667	2654065	0	2562	77608	Pseudoalteromonas distincta	2562
P172	DOL_118	gi|60266145|gb|AY922251.1|	99.672	1219	4	0	1	1219	1327	109	0	2230	152509	uncultured Bacteroidetes bacterium	2230
P172	DOL_118	gi|60266132|gb|AY922238.1|	99.672	1219	4	0	1	1219	1327	109	0	2230	152509	uncultured Bacteroidetes bacterium	2230
P172	DOL_118	gi|1243912545|gb|MF977501.1|	99.344	1220	7	1	1	1219	1276	57	0	2213	1869227	bacterium	2213
P172	DOL_118	gi|60266131|gb|AY922237.1|	99.426	1219	7	0	1	1219	1327	109	0	2213	152509	uncultured Bacteroidetes bacterium	2213
P172	DOL_118	gi|1243912546|gb|MF977502.1|	99.264	1222	6	3	1	1219	1264	43	0	2207	1869227	bacterium	2207
P173	DOL_119	gi|2221839767|gb|ON209525.1|	99.858	1407	2	0	1	1407	1435	29	0	2588	212403	Psychrobacter okhotskensis	2588
P173	DOL_119	gi|607235022|gb|KJ475195.1|	99.858	1407	2	0	1	1407	1408	2	0	2588	198481	Psychrobacter luti	2588
P173	DOL_119	gi|400295923|gb|JX310136.1|	99.858	1407	2	0	1	1407	1455	49	0	2588	1211225;1211226;1211227	Psychrobacter sp. 132Z-5;Psychrobacter sp. 135Z-5;Psychrobacter sp. 146Z4-2	2588
P173	DOL_119	gi|359375572|gb|FJ785515.1|	99.858	1407	2	0	1	1407	1444	38	0	2588	1120362	Psychrobacter sp. EB221	2588
P173	DOL_119	gi|291072778|gb|GU574735.1|	99.858	1407	2	0	1	1407	1454	48	0	2588	745134	Psychrobacter sp. BSw21070	2588
P174	DOL_120	gi|1788966995|gb|MN889103.1|	99.929	1406	1	0	2	1407	1416	11	0	2591	53249	Pseudoalteromonas sp.	2591
P174	DOL_120	gi|1787606696|gb|MN872509.1|	99.929	1407	0	1	2	1407	1438	32	0	2591	114053	uncultured Pseudoalteromonas sp.	2591
P174	DOL_120	gi|1669653667|gb|CP040558.1|	99.929	1407	0	1	2	1407	49899	48493	0	2591	77608	Pseudoalteromonas distincta	2591
P174	DOL_120	gi|1669653667|gb|CP040558.1|	99.929	1407	0	1	2	1407	1025406	1024000	0	2591	77608	Pseudoalteromonas distincta	2591
P174	DOL_120	gi|1464921858|gb|MG388149.1|	99.929	1407	0	1	2	1407	1454	48	0	2591	53249	Pseudoalteromonas sp.	2591
P174	DOL_120	gi|1464921820|gb|MG388111.1|	99.929	1407	0	1	2	1407	1454	48	0	2591	53249	Pseudoalteromonas sp.	2591
P174	DOL_120	gi|1669653667|gb|CP040558.1|	99.858	1407	1	1	2	1407	3277728	3279134	0	2586	77608	Pseudoalteromonas distincta	2586
P174	DOL_120	gi|1669653667|gb|CP040558.1|	99.858	1407	1	1	2	1407	3416273	3417679	0	2586	77608	Pseudoalteromonas distincta	2586
P174	DOL_120	gi|1669653667|gb|CP040558.1|	99.787	1407	2	1	2	1407	18394	16988	0	2580	77608	Pseudoalteromonas distincta	2580
P174	DOL_120	gi|1669653667|gb|CP040558.1|	99.787	1407	2	1	2	1407	3172844	3174250	0	2580	77608	Pseudoalteromonas distincta	2580
P174	DOL_120	gi|1669653667|gb|CP040558.1|	99.787	1407	2	1	2	1407	3479092	3477686	0	2580	77608	Pseudoalteromonas distincta	2580
P174	DOL_120	gi|1669653667|gb|CP040558.1|	99.645	1407	4	1	2	1407	2652659	2654065	0	2569	77608	Pseudoalteromonas distincta	2569
P175	DOL_121	gi|1002776240|gb|CP012533.1|	99.929	1407	1	0	1	1407	745727	744321	0	2593	1699624	Psychrobacter sp. P11G5	2593
P175	DOL_121	gi|1002776240|gb|CP012533.1|	99.929	1407	1	0	1	1407	3149433	3150839	0	2593	1699624	Psychrobacter sp. P11G5	2593
P175	DOL_121	gi|359804987|dbj|AB681354.1|	99.929	1407	1	0	1	1407	1434	28	0	2593	56810	Psychrobacter glacincola	2593
P175	DOL_121	gi|119371701|emb|AM419022.1|	99.787	1407	3	0	1	1407	1454	48	0	2582	295447	Psychrobacter sp. Nj-79	2582
P175	DOL_121	gi|1002776240|gb|CP012533.1|	99.645	1407	5	0	1	1407	3335542	3336948	0	2571	1699624	Psychrobacter sp. P11G5	2571
P175	DOL_121	gi|1002776240|gb|CP012533.1|	99.645	1407	5	0	1	1407	3341817	3343223	0	2571	1699624	Psychrobacter sp. P11G5	2571
P175	DOL_121	gi|1002773663|gb|CP012529.1|	99.645	1407	5	0	1	1407	756308	754902	0	2571	1699622	Psychrobacter sp. P2G3	2571
P175	DOL_121	gi|1002773663|gb|CP012529.1|	99.645	1407	5	0	1	1407	3036060	3037466	0	2571	1699622	Psychrobacter sp. P2G3	2571
P175	DOL_121	gi|1002773663|gb|CP012529.1|	99.645	1407	5	0	1	1407	3232051	3233457	0	2571	1699622	Psychrobacter sp. P2G3	2571
P175	DOL_121	gi|1002773663|gb|CP012529.1|	99.645	1407	5	0	1	1407	3238323	3239729	0	2571	1699622	Psychrobacter sp. P2G3	2571
P175	DOL_121	gi|1169297917|gb|KY405880.1|	99.574	1407	6	0	1	1407	1438	32	0	2566	56811	Psychrobacter sp.	2566
P176	DOL_122	gi|152926479|gb|EU009757.1|	99.359	1404	9	0	4	1407	1429	26	0	2543	259303	uncultured Psychrobacter sp.	2543
P176	DOL_122	gi|769471505|gb|KP058411.1|	99.283	1394	10	0	14	1407	1398	5	0	2519	1608339	Psychrobacter sp. M3-2	2519
P176	DOL_122	gi|769471492|gb|KP058398.1|	99.283	1394	10	0	14	1407	1398	5	0	2519	248450	Psychrobacter psychrophilus	2519
P176	DOL_122	gi|334847521|gb|JF825480.1|	99.074	1404	12	1	4	1407	1450	48	0	2519	259303	uncultured Psychrobacter sp.	2519
P176	DOL_122	gi|347812451|gb|HM584278.1|	99.282	1392	10	0	16	1407	1414	23	0	2516	1052648	Psychrobacter sp. CJ-G-TSA1	2516
P177	DOL_123	gi|152926479|gb|EU009757.1|	99.288	1405	9	1	5	1409	1429	26	0	2538	259303	uncultured Psychrobacter sp.	2538
P177	DOL_123	gi|334847521|gb|JF825480.1|	98.935	1409	13	2	1	1409	1454	48	0	2518	259303	uncultured Psychrobacter sp.	2518
P177	DOL_123	gi|769471505|gb|KP058411.1|	99.211	1395	10	1	15	1409	1398	5	0	2514	1608339	Psychrobacter sp. M3-2	2514
P177	DOL_123	gi|769471492|gb|KP058398.1|	99.211	1395	10	1	15	1409	1398	5	0	2514	248450	Psychrobacter psychrophilus	2514
P177	DOL_123	gi|689474155|gb|KJ454279.1|	98.864	1409	14	2	1	1409	1434	28	0	2512	77133	uncultured bacterium	2512
P178	DOL_124	gi|1464921832|gb|MG388123.1|	99.929	1404	0	1	1	1403	1450	47	0	2586	53249	Pseudoalteromonas sp.	2586
P178	DOL_124	gi|1284872662|gb|MF630616.1|	100	1400	0	0	4	1403	1406	7	0	2586	53249	Pseudoalteromonas sp.	2586
P178	DOL_124	gi|1284872641|gb|MF630595.1|	100	1400	0	0	4	1403	1401	2	0	2586	53249	Pseudoalteromonas sp.	2586
P178	DOL_124	gi|385881114|gb|JQ800093.1|	99.929	1404	0	1	1	1403	1451	48	0	2586	1180400	Pseudoalteromonas sp. KJF6-1	2586
P178	DOL_124	gi|385881060|gb|JQ800039.1|	99.929	1404	0	1	1	1403	1445	42	0	2586	1180386	Pseudoalteromonas sp. KJF3-21	2586
P179	DOL_125	gi|2221839767|gb|ON209525.1|	99.929	1407	1	0	1	1407	1435	29	0	2593	212403	Psychrobacter okhotskensis	2593
P179	DOL_125	gi|607235022|gb|KJ475195.1|	99.929	1407	1	0	1	1407	1408	2	0	2593	198481	Psychrobacter luti	2593
P179	DOL_125	gi|400295923|gb|JX310136.1|	99.929	1407	1	0	1	1407	1455	49	0	2593	1211225;1211226;1211227	Psychrobacter sp. 132Z-5;Psychrobacter sp. 135Z-5;Psychrobacter sp. 146Z4-2	2593
P179	DOL_125	gi|359375572|gb|FJ785515.1|	99.929	1407	1	0	1	1407	1444	38	0	2593	1120362	Psychrobacter sp. EB221	2593
P179	DOL_125	gi|291072778|gb|GU574735.1|	99.929	1407	1	0	1	1407	1454	48	0	2593	745134	Psychrobacter sp. BSw21070	2593
P180	DOL_126	gi|401787347|gb|JX196639.1|	99.859	1414	1	1	1	1414	1460	48	0	2599	1221961	Psychrobacter sp. SON-1302	2599
P180	DOL_126	gi|645320424|ref|NR_117634.1|	99.788	1414	2	1	1	1414	1456	44	0	2593	219742	Psychrobacter adeliensis	2593
P180	DOL_126	gi|645320423|ref|NR_117633.1|	99.788	1414	2	1	1	1414	1456	44	0	2593	219742	Psychrobacter adeliensis	2593
P180	DOL_126	gi|25809238|emb|AJ430830.1|	99.646	1414	4	1	1	1414	1440	28	0	2582	56810	Psychrobacter glacincola	2582
P180	DOL_126	gi|343201350|ref|NR_042076.1|	99.576	1414	5	1	1	1414	1450	38	0	2577	56810	Psychrobacter glacincola	2577
P181	DOL_127	gi|2221839767|gb|ON209525.1|	99.929	1408	1	0	1	1408	1436	29	0	2595	212403	Psychrobacter okhotskensis	2595
P181	DOL_127	gi|607235022|gb|KJ475195.1|	99.929	1408	1	0	1	1408	1409	2	0	2595	198481	Psychrobacter luti	2595
P181	DOL_127	gi|400295923|gb|JX310136.1|	99.929	1408	1	0	1	1408	1456	49	0	2595	1211225;1211226;1211227	Psychrobacter sp. 132Z-5;Psychrobacter sp. 135Z-5;Psychrobacter sp. 146Z4-2	2595
P181	DOL_127	gi|359375572|gb|FJ785515.1|	99.929	1408	1	0	1	1408	1445	38	0	2595	1120362	Psychrobacter sp. EB221	2595
P181	DOL_127	gi|291072778|gb|GU574735.1|	99.929	1408	1	0	1	1408	1455	48	0	2595	745134	Psychrobacter sp. BSw21070	2595
P182	DOL_128	gi|1976767404|gb|MW580113.1|	99.924	1309	0	1	7	1315	1430	123	0	2410	306	Pseudomonas sp.	2410
P182	DOL_128	gi|105872879|gb|DQ530477.1|	99.924	1309	0	1	7	1315	1414	107	0	2410	388001	Pseudomonas sp. gap-f-76	2410
P182	DOL_128	gi|105872756|gb|DQ530469.1|	99.924	1309	0	1	7	1315	1413	106	0	2410	387999	Pseudomonas sp. gap-f-46	2410
P182	DOL_128	gi|105872681|gb|DQ530464.1|	99.924	1309	0	1	7	1315	1406	99	0	2410	387997	Pseudomonas sp. gap-f-39	2410
P182	DOL_128	gi|15216144|emb|AJ293826.1|	99.924	1309	0	1	7	1315	1435	128	0	2410	135811	Arctic seawater bacterium R7366	2410
P183	DOL_129	gi|94982433|gb|DQ492814.1|	99.574	1409	6	0	2	1410	1436	28	0	2569	383813	Moritella sp. BCw085	2569
P183	DOL_129	gi|94982430|gb|DQ492811.1|	99.503	1409	7	0	2	1410	1436	28	0	2564	383812	Moritella sp. BCw048	2564
P183	DOL_129	gi|307716191|gb|HM771245.1|	99.291	1411	6	4	2	1410	1440	32	0	2547	888428;888429	Moritella sp. FecBd2;Moritella sp. MUD3	2547
P183	DOL_129	gi|73695920|gb|DQ087416.1|	99.291	1410	8	2	2	1410	1456	48	0	2547	341390	Moritella sp. JML-2005	2547
P183	DOL_129	gi|343205752|ref|NR_044156.1|	99.291	1410	8	2	2	1410	1441	33	0	2547	1201293	Moritella dasanensis ArB 0140	2547
P184	DOL_130	gi|1284872659|gb|MF630613.1|	99.858	1411	2	0	1	1411	1418	8	0	2595	53249	Pseudoalteromonas sp.	2595
P184	DOL_130	gi|1284872635|gb|MF630589.1|	99.858	1411	2	0	1	1411	1417	7	0	2595	53249	Pseudoalteromonas sp.	2595
P184	DOL_130	gi|1284872654|gb|MF630608.1|	99.858	1410	2	0	2	1411	1418	9	0	2593	53249	Pseudoalteromonas sp.	2593
P184	DOL_130	gi|1284872646|gb|MF630600.1|	99.929	1407	1	0	5	1411	1413	7	0	2593	53249	Pseudoalteromonas sp.	2593
P184	DOL_130	gi|1284872639|gb|MF630593.1|	99.858	1410	2	0	2	1411	1418	9	0	2593	53249	Pseudoalteromonas sp.	2593
P185	DOL_131	gi|1679775907|ref|NR_163629.1|	100	1392	0	0	1	1392	1419	28	0	2571	2036822	Bizionia berychis	2571
P185	DOL_131	gi|385881220|gb|JQ800199.1|	99.784	1392	3	0	1	1392	1438	47	0	2555	1180195	Bizionia sp. KJF12-2	2555
P185	DOL_131	gi|385881179|gb|JQ800158.1|	99.784	1392	3	0	1	1392	1438	47	0	2555	1180194	Bizionia sp. KJF10-2	2555
P185	DOL_131	gi|1976767652|gb|MW580217.1|	99.282	1393	8	2	1	1392	1419	28	0	2516	1871037	Flavobacteriaceae bacterium	2516
P185	DOL_131	gi|24461874|gb|AF513399.1|	99.212	1396	7	4	1	1392	1443	48	0	2514	208658	Gelidibacter sp. 13-4	2514
P186	DOL_132	gi|2221839767|gb|ON209525.1|	99.858	1406	2	0	1	1406	1435	30	0	2586	212403	Psychrobacter okhotskensis	2586
P186	DOL_132	gi|607235022|gb|KJ475195.1|	99.858	1406	2	0	1	1406	1408	3	0	2586	198481	Psychrobacter luti	2586
P186	DOL_132	gi|400295923|gb|JX310136.1|	99.858	1406	2	0	1	1406	1455	50	0	2586	1211225;1211226;1211227	Psychrobacter sp. 132Z-5;Psychrobacter sp. 135Z-5;Psychrobacter sp. 146Z4-2	2586
P186	DOL_132	gi|359375572|gb|FJ785515.1|	99.858	1406	2	0	1	1406	1444	39	0	2586	1120362	Psychrobacter sp. EB221	2586
P186	DOL_132	gi|291072778|gb|GU574735.1|	99.858	1406	2	0	1	1406	1454	49	0	2586	745134	Psychrobacter sp. BSw21070	2586
P187	DOL_133	gi|307716191|gb|HM771245.1|	100	1409	0	0	1	1409	1440	32	0	2603	888428;888429	Moritella sp. FecBd2;Moritella sp. MUD3	2603
P187	DOL_133	gi|73695920|gb|DQ087416.1|	99.929	1409	1	0	1	1409	1456	48	0	2597	341390	Moritella sp. JML-2005	2597
P187	DOL_133	gi|343205752|ref|NR_044156.1|	99.929	1409	1	0	1	1409	1441	33	0	2597	1201293	Moritella dasanensis ArB 0140	2597
P187	DOL_133	gi|307716192|gb|HM771246.1|	99.929	1409	0	1	1	1409	1439	32	0	2595	888426	Moritella sp. FecBa	2595
P187	DOL_133	gi|268638599|gb|GU166127.1|	99.787	1409	3	0	1	1409	1456	48	0	2586	690577	Moritella sp. BSw20747	2586
P188	DOL_134	gi|2221839767|gb|ON209525.1|	99.858	1411	1	1	3	1413	1438	29	0	2593	212403	Psychrobacter okhotskensis	2593
P188	DOL_134	gi|607235022|gb|KJ475195.1|	99.858	1411	1	1	3	1413	1411	2	0	2593	198481	Psychrobacter luti	2593
P188	DOL_134	gi|400295923|gb|JX310136.1|	99.858	1411	1	1	3	1413	1458	49	0	2593	1211225;1211226;1211227	Psychrobacter sp. 132Z-5;Psychrobacter sp. 135Z-5;Psychrobacter sp. 146Z4-2	2593
P188	DOL_134	gi|359375572|gb|FJ785515.1|	99.858	1411	1	1	3	1413	1447	38	0	2593	1120362	Psychrobacter sp. EB221	2593
P188	DOL_134	gi|291072778|gb|GU574735.1|	99.858	1411	1	1	3	1413	1457	48	0	2593	745134	Psychrobacter sp. BSw21070	2593
P189	DOL_135	gi|1788966995|gb|MN889103.1|	99.929	1406	1	0	3	1408	1416	11	0	2591	53249	Pseudoalteromonas sp.	2591
P189	DOL_135	gi|1787606696|gb|MN872509.1|	99.929	1407	0	1	3	1408	1438	32	0	2591	114053	uncultured Pseudoalteromonas sp.	2591
P189	DOL_135	gi|1669653667|gb|CP040558.1|	99.929	1407	0	1	3	1408	49899	48493	0	2591	77608	Pseudoalteromonas distincta	2591
P189	DOL_135	gi|1669653667|gb|CP040558.1|	99.929	1407	0	1	3	1408	1025406	1024000	0	2591	77608	Pseudoalteromonas distincta	2591
P189	DOL_135	gi|1464921858|gb|MG388149.1|	99.929	1407	0	1	3	1408	1454	48	0	2591	53249	Pseudoalteromonas sp.	2591
P189	DOL_135	gi|1464921820|gb|MG388111.1|	99.929	1407	0	1	3	1408	1454	48	0	2591	53249	Pseudoalteromonas sp.	2591
P189	DOL_135	gi|1669653667|gb|CP040558.1|	99.858	1407	1	1	3	1408	3277728	3279134	0	2586	77608	Pseudoalteromonas distincta	2586
P189	DOL_135	gi|1669653667|gb|CP040558.1|	99.858	1407	1	1	3	1408	3416273	3417679	0	2586	77608	Pseudoalteromonas distincta	2586
P189	DOL_135	gi|1669653667|gb|CP040558.1|	99.787	1407	2	1	3	1408	18394	16988	0	2580	77608	Pseudoalteromonas distincta	2580
P189	DOL_135	gi|1669653667|gb|CP040558.1|	99.787	1407	2	1	3	1408	3172844	3174250	0	2580	77608	Pseudoalteromonas distincta	2580
P189	DOL_135	gi|1669653667|gb|CP040558.1|	99.787	1407	2	1	3	1408	3479092	3477686	0	2580	77608	Pseudoalteromonas distincta	2580
P189	DOL_135	gi|1669653667|gb|CP040558.1|	99.645	1407	4	1	3	1408	2652659	2654065	0	2569	77608	Pseudoalteromonas distincta	2569
P190	DOL_136	gi|566085478|ref|NR_109525.1|	99.344	1371	7	2	1	1371	1396	28	0	2481	1123757	Bizionia hallyeonensis	2481
P190	DOL_136	gi|2232793474|gb|CP046242.1|	99.271	1371	8	2	1	1371	483789	482421	0	2475	2675331	Bizionia sp. M204	2475
P190	DOL_136	gi|343202703|ref|NR_043122.1|	99.27	1370	8	2	1	1370	1368	1	0	2473	291187	Bizionia algoritergicola	2473
P190	DOL_136	gi|254832887|gb|GQ331110.1|	99.197	1370	9	2	1	1370	1368	1	0	2470	661193	Bizionia sp. EM20	2470
P190	DOL_136	gi|2232793474|gb|CP046242.1|	99.054	1374	8	4	1	1371	207756	206385	0	2460	2675331	Bizionia sp. M204	2460
P190	DOL_136	gi|310974605|gb|HQ326301.1|	98.833	1371	14	2	1	1371	1416	48	0	2442	77133	uncultured bacterium	2442
P191	DOL_137	gi|1787606696|gb|MN872509.1|	99.929	1413	0	1	1	1413	1443	32	0	2603	114053	uncultured Pseudoalteromonas sp.	2603
P191	DOL_137	gi|1669653667|gb|CP040558.1|	99.929	1413	0	1	1	1413	49904	48493	0	2603	77608	Pseudoalteromonas distincta	2603
P191	DOL_137	gi|1669653667|gb|CP040558.1|	99.929	1413	0	1	1	1413	1025411	1024000	0	2603	77608	Pseudoalteromonas distincta	2603
P191	DOL_137	gi|1464921858|gb|MG388149.1|	99.929	1413	0	1	1	1413	1459	48	0	2603	53249	Pseudoalteromonas sp.	2603
P191	DOL_137	gi|1464921820|gb|MG388111.1|	99.929	1413	0	1	1	1413	1459	48	0	2603	53249	Pseudoalteromonas sp.	2603
P191	DOL_137	gi|1464921816|gb|MG388107.1|	99.929	1413	0	1	1	1413	1459	48	0	2603	53249	Pseudoalteromonas sp.	2603
P191	DOL_137	gi|1669653667|gb|CP040558.1|	99.858	1413	1	1	1	1413	3277723	3279134	0	2597	77608	Pseudoalteromonas distincta	2597
P191	DOL_137	gi|1669653667|gb|CP040558.1|	99.858	1413	1	1	1	1413	3416268	3417679	0	2597	77608	Pseudoalteromonas distincta	2597
P191	DOL_137	gi|1669653667|gb|CP040558.1|	99.788	1413	2	1	1	1413	18399	16988	0	2591	77608	Pseudoalteromonas distincta	2591
P191	DOL_137	gi|1669653667|gb|CP040558.1|	99.788	1413	2	1	1	1413	3172839	3174250	0	2591	77608	Pseudoalteromonas distincta	2591
P191	DOL_137	gi|1669653667|gb|CP040558.1|	99.788	1413	2	1	1	1413	3479097	3477686	0	2591	77608	Pseudoalteromonas distincta	2591
P191	DOL_137	gi|1669653667|gb|CP040558.1|	99.646	1413	4	1	1	1413	2652654	2654065	0	2580	77608	Pseudoalteromonas distincta	2580
P192	DOL_138	gi|1976767398|gb|MW580110.1|	100	1348	0	0	1	1348	1432	85	0	2490	50741	Marinobacter sp.	2490
P192	DOL_138	gi|1243486710|gb|KY783358.1|	99.852	1348	2	0	1	1348	1442	95	0	2479	564117	Marinobacter antarcticus	2479
P192	DOL_138	gi|1465187684|dbj|LC373530.1|	99.852	1348	2	0	1	1348	1452	105	0	2479	50741;1277129;1277130	Marinobacter sp.;Marinobacter sp. SS7.20;Marinobacter sp. SS9.20	2479
P192	DOL_138	gi|1552594686|gb|MK391380.1|	99.852	1348	1	1	1	1348	1440	94	0	2477	50741	Marinobacter sp.	2477
P192	DOL_138	gi|186461253|gb|EU573096.1|	99.777	1348	3	0	1	1348	1449	102	0	2473	521588	bacterium enrichment culture clone EB35.6	2473
P193	DOL_139	gi|1669653667|gb|CP040558.1|	100	1407	0	0	2	1408	2652659	2654065	0	2599	77608	Pseudoalteromonas distincta	2599
P193	DOL_139	gi|1191076702|gb|MF091951.1|	100	1407	0	0	2	1408	1454	48	0	2599	77133	uncultured bacterium	2599
P193	DOL_139	gi|1191076485|gb|MF091734.1|	100	1407	0	0	2	1408	1454	48	0	2599	77133	uncultured bacterium	2599
P193	DOL_139	gi|1216921305|gb|CP011036.1|	100	1407	0	0	2	1408	578407	577001	0	2599	28109	Pseudoalteromonas nigrifaciens	2599
P193	DOL_139	gi|1216921305|gb|CP011036.1|	100	1407	0	0	2	1408	2326701	2328107	0	2599	28109	Pseudoalteromonas nigrifaciens	2599
P193	DOL_139	gi|1216921305|gb|CP011036.1|	100	1407	0	0	2	1408	3259923	3261329	0	2599	28109	Pseudoalteromonas nigrifaciens	2599
P193	DOL_139	gi|1216921305|gb|CP011036.1|	100	1407	0	0	2	1408	3499548	3500954	0	2599	28109	Pseudoalteromonas nigrifaciens	2599
P193	DOL_139	gi|2153204827|gb|OL587470.1|	100	1407	0	0	2	1408	1461	55	0	2599	53249	Pseudoalteromonas sp.	2599
P193	DOL_139	gi|1216921305|gb|CP011036.1|	99.858	1407	2	0	2	1408	284687	283281	0	2588	28109	Pseudoalteromonas nigrifaciens	2588
P193	DOL_139	gi|1216921305|gb|CP011036.1|	99.787	1407	3	0	2	1408	3278805	3280211	0	2582	28109	Pseudoalteromonas nigrifaciens	2582
P193	DOL_139	gi|1669653667|gb|CP040558.1|	99.716	1407	4	0	2	1408	49899	48493	0	2577	77608	Pseudoalteromonas distincta	2577
P193	DOL_139	gi|1669653667|gb|CP040558.1|	99.716	1407	4	0	2	1408	1025406	1024000	0	2577	77608	Pseudoalteromonas distincta	2577
P193	DOL_139	gi|1216921305|gb|CP011036.1|	99.716	1407	4	0	2	1408	126508	125102	0	2577	28109	Pseudoalteromonas nigrifaciens	2577
P193	DOL_139	gi|1216921305|gb|CP011036.1|	99.716	1407	4	0	2	1408	2774234	2775640	0	2577	28109	Pseudoalteromonas nigrifaciens	2577
P193	DOL_139	gi|1669653667|gb|CP040558.1|	99.645	1407	5	0	2	1408	3277728	3279134	0	2571	77608	Pseudoalteromonas distincta	2571
P193	DOL_139	gi|1669653667|gb|CP040558.1|	99.645	1407	5	0	2	1408	3416273	3417679	0	2571	77608	Pseudoalteromonas distincta	2571
P193	DOL_139	gi|1669653667|gb|CP040558.1|	99.574	1407	6	0	2	1408	18394	16988	0	2566	77608	Pseudoalteromonas distincta	2566
P193	DOL_139	gi|1669653667|gb|CP040558.1|	99.574	1407	6	0	2	1408	3172844	3174250	0	2566	77608	Pseudoalteromonas distincta	2566
P193	DOL_139	gi|1669653667|gb|CP040558.1|	99.574	1407	6	0	2	1408	3479092	3477686	0	2566	77608	Pseudoalteromonas distincta	2566
P193	DOL_139	gi|1216921305|gb|CP011036.1|	99.502	1407	7	0	2	1408	36641	35235	0	2560	28109	Pseudoalteromonas nigrifaciens	2560
P194	DOL_140	gi|1788966989|gb|MN889097.1|	99.929	1406	1	0	3	1408	1423	18	0	2591	53249	Pseudoalteromonas sp.	2591
P194	DOL_140	gi|1669653667|gb|CP040558.1|	99.929	1407	0	1	3	1408	2652659	2654065	0	2591	77608	Pseudoalteromonas distincta	2591
P194	DOL_140	gi|1596078032|gb|MH550137.1|	99.929	1406	1	0	3	1408	1412	7	0	2591	28109	Pseudoalteromonas nigrifaciens	2591
P194	DOL_140	gi|1596078029|gb|MH550134.1|	99.929	1406	1	0	3	1408	1411	6	0	2591	28109	Pseudoalteromonas nigrifaciens	2591
P194	DOL_140	gi|1191076702|gb|MF091951.1|	99.929	1407	0	1	3	1408	1454	48	0	2591	77133	uncultured bacterium	2591
P194	DOL_140	gi|1669653667|gb|CP040558.1|	99.645	1407	4	1	3	1408	49899	48493	0	2569	77608	Pseudoalteromonas distincta	2569
P194	DOL_140	gi|1669653667|gb|CP040558.1|	99.645	1407	4	1	3	1408	1025406	1024000	0	2569	77608	Pseudoalteromonas distincta	2569
P194	DOL_140	gi|1669653667|gb|CP040558.1|	99.574	1407	5	1	3	1408	3277728	3279134	0	2564	77608	Pseudoalteromonas distincta	2564
P194	DOL_140	gi|1669653667|gb|CP040558.1|	99.574	1407	5	1	3	1408	3416273	3417679	0	2564	77608	Pseudoalteromonas distincta	2564
P194	DOL_140	gi|1669653667|gb|CP040558.1|	99.502	1407	6	1	3	1408	18394	16988	0	2558	77608	Pseudoalteromonas distincta	2558
P194	DOL_140	gi|1669653667|gb|CP040558.1|	99.502	1407	6	1	3	1408	3172844	3174250	0	2558	77608	Pseudoalteromonas distincta	2558
P194	DOL_140	gi|1669653667|gb|CP040558.1|	99.502	1407	6	1	3	1408	3479092	3477686	0	2558	77608	Pseudoalteromonas distincta	2558
P195	DOL_141	gi|441089261|gb|KC160664.1|	100	1383	0	0	1	1383	1430	48	0	2555	1277096;1277219	Lacinutrix sp. SS15.30;Psychroserpens sp. SS9.5	2555
P195	DOL_141	gi|441089541|gb|KC160944.1|	99.928	1384	0	1	1	1383	1431	48	0	2549	1277099	Lacinutrix sp. SS16.24	2549
P195	DOL_141	gi|441089427|gb|KC160830.1|	99.928	1383	1	0	1	1383	1430	48	0	2549	1277097	Lacinutrix sp. SS15.31	2549
P195	DOL_141	gi|441089425|gb|KC160828.1|	99.928	1383	1	0	1	1383	1430	48	0	2549	1277218	Psychroserpens sp. SS15.27	2549
P195	DOL_141	gi|441089361|gb|KC160764.1|	99.928	1384	0	1	1	1383	1431	48	0	2549	1277093	Lacinutrix sp. SS13.25	2549
P196	DOL_142	gi|672239047|ref|NR_125636.1|	99.431	1407	7	1	1	1407	1453	48	0	2553	1230533	Thalassotalea piscium	2553
P196	DOL_142	gi|1976767277|gb|MW580059.1|	99.076	1407	12	1	1	1407	1433	28	0	2525	1897616	Thalassotalea sp.	2525
P196	DOL_142	gi|1976767183|gb|MW580026.1|	99.076	1407	12	1	1	1407	1433	28	0	2525	1897616	Thalassotalea sp.	2525
P196	DOL_142	gi|1976767045|gb|MW579985.1|	99.076	1407	12	1	1	1407	1417	12	0	2525	1897616	Thalassotalea sp.	2525
P196	DOL_142	gi|441089441|gb|KC160844.1|	98.793	1409	14	3	1	1407	1455	48	0	2505	1277251	bacterium SS1.10	2505
P197	DOL_143	gi|410070056|gb|JX559216.1|	99.646	1411	4	1	3	1413	1453	44	0	2577	77133	uncultured bacterium	2577
P197	DOL_143	gi|410070050|gb|JX559210.1|	99.646	1411	4	1	3	1413	1453	44	0	2577	77133	uncultured bacterium	2577
P197	DOL_143	gi|410070019|gb|JX559179.1|	99.646	1411	4	1	3	1413	1453	44	0	2577	77133	uncultured bacterium	2577
P197	DOL_143	gi|410070064|gb|JX559224.1|	99.575	1411	5	1	3	1413	1453	44	0	2571	77133	uncultured bacterium	2571
P197	DOL_143	gi|410070000|gb|JX559160.1|	99.575	1411	5	1	3	1413	1453	44	0	2571	77133	uncultured bacterium	2571
P198	DOL_144	gi|1851781465|gb|MT585886.1|	100	1399	0	0	1	1399	1456	58	0	2584	53249	Pseudoalteromonas sp.	2584
P198	DOL_144	gi|1788967064|gb|MN889172.1|	100	1399	0	0	1	1399	1402	4	0	2584	53249	Pseudoalteromonas sp.	2584
P198	DOL_144	gi|955704392|gb|CP013138.1|	100	1399	0	0	1	1399	73078	71680	0	2584	283699	Pseudoalteromonas sp. Bsw20308	2584
P198	DOL_144	gi|2363080119|ref|NR_178278.1|	99.929	1399	1	0	1	1399	1426	28	0	2580	1872678	Pseudoalteromonas fuliginea	2580
P198	DOL_144	gi|955704392|gb|CP013138.1|	99.929	1399	1	0	1	1399	219394	217996	0	2579	283699	Pseudoalteromonas sp. Bsw20308	2579
P198	DOL_144	gi|955704392|gb|CP013138.1|	99.929	1399	1	0	1	1399	3223737	3225135	0	2579	283699	Pseudoalteromonas sp. Bsw20308	2579
P198	DOL_144	gi|1393895725|gb|MF537048.1|	99.929	1399	1	0	1	1399	1415	17	0	2579	53249	Pseudoalteromonas sp.	2579
P198	DOL_144	gi|955704392|gb|CP013138.1|	99.857	1399	1	1	1	1399	3309	4706	0	2571	283699	Pseudoalteromonas sp. Bsw20308	2571
P198	DOL_144	gi|955704392|gb|CP013138.1|	99.571	1399	6	0	1	1399	1484161	1482763	0	2551	283699	Pseudoalteromonas sp. Bsw20308	2551
P198	DOL_144	gi|955704392|gb|CP013138.1|	99.5	1399	6	1	1	1399	3700752	3702149	0	2543	283699	Pseudoalteromonas sp. Bsw20308	2543
P199	DOL_145	gi|1804103747|gb|CP048031.1|	100	1407	0	0	1	1407	43489	42083	0	2599	2698686	Shewanella sp. Arc9-LZ	2599
P199	DOL_145	gi|1804103747|gb|CP048031.1|	100	1407	0	0	1	1407	197971	196565	0	2599	2698686	Shewanella sp. Arc9-LZ	2599
P199	DOL_145	gi|1804103747|gb|CP048031.1|	100	1407	0	0	1	1407	1908172	1906766	0	2599	2698686	Shewanella sp. Arc9-LZ	2599
P199	DOL_145	gi|1008423841|gb|KU179857.1|	100	1407	0	0	1	1407	1442	36	0	2599	56812	Shewanella frigidimarina	2599
P199	DOL_145	gi|565411249|dbj|AB893937.1|	100	1407	0	0	1	1407	1454	48	0	2599	1434312	Shewanella sp. #CK-10	2599
P199	DOL_145	gi|385881015|gb|JQ799994.1|	100	1407	0	0	1	1407	1451	45	0	2599	1180489	Shewanella sp. KJF1-9	2599
P199	DOL_145	gi|385881013|gb|JQ799992.1|	100	1407	0	0	1	1407	1453	47	0	2599	1180488	Shewanella sp. KJF1-7	2599
P199	DOL_145	gi|1804103747|gb|CP048031.1|	99.929	1407	1	0	1	1407	145783	144377	0	2593	2698686	Shewanella sp. Arc9-LZ	2593
P199	DOL_145	gi|1804103747|gb|CP048031.1|	99.929	1407	1	0	1	1407	3915953	3917359	0	2593	2698686	Shewanella sp. Arc9-LZ	2593
P199	DOL_145	gi|1804103747|gb|CP048031.1|	99.929	1407	1	0	1	1407	3922713	3924119	0	2593	2698686	Shewanella sp. Arc9-LZ	2593
P199	DOL_145	gi|1804103747|gb|CP048031.1|	99.929	1407	1	0	1	1407	4572437	4573843	0	2593	2698686	Shewanella sp. Arc9-LZ	2593
P199	DOL_145	gi|1804103747|gb|CP048031.1|	99.929	1407	1	0	1	1407	4580256	4581662	0	2593	2698686	Shewanella sp. Arc9-LZ	2593
P199	DOL_145	gi|1804103747|gb|CP048031.1|	99.929	1407	1	0	1	1407	4836947	4838353	0	2593	2698686	Shewanella sp. Arc9-LZ	2593
P199	DOL_145	gi|1804103747|gb|CP048031.1|	99.929	1407	1	0	1	1407	4849957	4851363	0	2593	2698686	Shewanella sp. Arc9-LZ	2593
P199	DOL_145	gi|1804103747|gb|CP048031.1|	99.574	1409	1	5	1	1407	4844763	4846168	0	2564	2698686	Shewanella sp. Arc9-LZ	2564
P200	DOL_146	gi|1982767608|gb|CP045067.1|	100	1392	0	0	1	1392	26796	28187	0	2571	2653681	Lacinutrix sp. WUR7	2571
P200	DOL_146	gi|1982767608|gb|CP045067.1|	100	1392	0	0	1	1392	33020	34411	0	2571	2653681	Lacinutrix sp. WUR7	2571
P200	DOL_146	gi|1982767608|gb|CP045067.1|	100	1392	0	0	1	1392	2171262	2169871	0	2571	2653681	Lacinutrix sp. WUR7	2571
P200	DOL_146	gi|1982767608|gb|CP045067.1|	100	1392	0	0	1	1392	2177486	2176095	0	2571	2653681	Lacinutrix sp. WUR7	2571
P200	DOL_146	gi|441089337|gb|KC160740.1|	100	1392	0	0	1	1392	1439	48	0	2571	1277087;1277101	Lacinutrix sp. SS11.14;Lacinutrix sp. SS16.29	2571
P200	DOL_146	gi|441089342|gb|KC160745.1|	99.928	1392	1	0	1	1392	1439	48	0	2566	1277089	Lacinutrix sp. SS11.19	2566
P200	DOL_146	gi|105872934|gb|DQ530481.1|	99.856	1392	1	1	1	1392	1394	4	0	2558	387990	Lacinutrix sp. gap-e-90	2558
P200	DOL_146	gi|1976767581|gb|MW580188.1|	99.784	1392	3	0	1	1392	1419	28	0	2555	1937692	Lacinutrix sp.	2555
P201	DOL_147	gi|1389506945|gb|MH348980.1|	99.929	1410	1	0	3	1412	1449	40	0	2599	56811	Psychrobacter sp.	2599
P201	DOL_147	gi|1393895761|gb|MF537084.1|	99.929	1410	1	0	3	1412	1415	6	0	2599	56811	Psychrobacter sp.	2599
P201	DOL_147	gi|1004525505|gb|KU579272.1|	99.929	1410	1	0	3	1412	1432	23	0	2599	281738	Psychrobacter nivimaris	2599
P201	DOL_147	gi|1199277065|gb|MF179520.1|	99.929	1410	1	0	3	1412	1411	2	0	2599	56810	Psychrobacter glacincola	2599
P201	DOL_147	gi|460507388|gb|JX530026.1|	99.929	1410	1	0	3	1412	1416	7	0	2599	259303	uncultured Psychrobacter sp.	2599
P203	DOL_149	gi|7711027|emb|AJ400705.1|	99.787	1409	3	0	1	1409	1457	49	0	2586	123558	marine bacterium Mst85	2586
P203	DOL_149	gi|13161933|emb|AJ308372.1|	99.645	1409	5	0	1	1409	1457	49	0	2584	149548	marine psychrotrophic bacterium Mst37	2584
P203	DOL_149	gi|265678518|ref|NR_028821.1|	99.645	1409	5	0	1	1409	1456	48	0	2575	168275	Psychromonas arctica	2575
P203	DOL_149	gi|565411245|dbj|AB893933.1|	99.432	1409	8	0	1	1409	1456	48	0	2558	1434308	Psychromonas sp. #CK-3	2558
P203	DOL_149	gi|801162675|gb|KP204150.1|	99.219	1409	9	2	1	1409	1434	28	0	2540	1637829	marine bacterium NSA_6	2540
P204	DOL_150	gi|1788966995|gb|MN889103.1|	99.929	1406	1	0	3	1408	1416	11	0	2591	53249	Pseudoalteromonas sp.	2591
P204	DOL_150	gi|1787606696|gb|MN872509.1|	99.929	1407	0	1	3	1408	1438	32	0	2591	114053	uncultured Pseudoalteromonas sp.	2591
P204	DOL_150	gi|1669653667|gb|CP040558.1|	99.929	1407	0	1	3	1408	49899	48493	0	2591	77608	Pseudoalteromonas distincta	2591
P204	DOL_150	gi|1669653667|gb|CP040558.1|	99.929	1407	0	1	3	1408	1025406	1024000	0	2591	77608	Pseudoalteromonas distincta	2591
P204	DOL_150	gi|1464921858|gb|MG388149.1|	99.929	1407	0	1	3	1408	1454	48	0	2591	53249	Pseudoalteromonas sp.	2591
P204	DOL_150	gi|1464921820|gb|MG388111.1|	99.929	1407	0	1	3	1408	1454	48	0	2591	53249	Pseudoalteromonas sp.	2591
P204	DOL_150	gi|1669653667|gb|CP040558.1|	99.858	1407	1	1	3	1408	3277728	3279134	0	2586	77608	Pseudoalteromonas distincta	2586
P204	DOL_150	gi|1669653667|gb|CP040558.1|	99.858	1407	1	1	3	1408	3416273	3417679	0	2586	77608	Pseudoalteromonas distincta	2586
P204	DOL_150	gi|1669653667|gb|CP040558.1|	99.787	1407	2	1	3	1408	18394	16988	0	2580	77608	Pseudoalteromonas distincta	2580
P204	DOL_150	gi|1669653667|gb|CP040558.1|	99.787	1407	2	1	3	1408	3172844	3174250	0	2580	77608	Pseudoalteromonas distincta	2580
P204	DOL_150	gi|1669653667|gb|CP040558.1|	99.787	1407	2	1	3	1408	3479092	3477686	0	2580	77608	Pseudoalteromonas distincta	2580
P204	DOL_150	gi|1669653667|gb|CP040558.1|	99.645	1407	4	1	3	1408	2652659	2654065	0	2569	77608	Pseudoalteromonas distincta	2569
P205	DOL_151	gi|607235024|gb|KJ475197.1|	99.929	1413	0	1	7	1419	1430	19	0	2603	56813	Shewanella gelidimarina	2603
P205	DOL_151	gi|207851104|gb|FJ195982.1|	99.788	1416	3	0	4	1419	1463	48	0	2599	564153	Shewanella sp. NF1-35	2599
P205	DOL_151	gi|207851132|gb|FJ196010.1|	99.718	1416	4	0	4	1419	1463	48	0	2593	564151	Shewanella sp. NF1-13	2593
P205	DOL_151	gi|164654274|gb|EU365492.1|	99.647	1416	3	2	4	1419	1461	48	0	2586	493583	Shewanella sp. BSs20024	2586
P205	DOL_151	gi|307716190|gb|HM771244.1|	99.577	1417	3	3	4	1419	1446	32	0	2580	888438	Shewanella sp. GutDb	2580
P206	DOL_152	gi|7711027|emb|AJ400705.1|	100	1409	0	0	1	1409	1457	49	0	2603	123558	marine bacterium Mst85	2603
P206	DOL_152	gi|565411245|dbj|AB893933.1|	99.645	1409	5	0	1	1409	1456	48	0	2575	1434308	Psychromonas sp. #CK-3	2575
P206	DOL_152	gi|13161933|emb|AJ308372.1|	99.432	1409	8	0	1	1409	1457	49	0	2567	149548	marine psychrotrophic bacterium Mst37	2567
P206	DOL_152	gi|265678518|ref|NR_028821.1|	99.432	1409	8	0	1	1409	1456	48	0	2558	168275	Psychromonas arctica	2558
P206	DOL_152	gi|7007480|dbj|AB038034.1|	99.361	1409	8	1	1	1409	1455	48	0	2555	115133	marine psychrotrophic bacterium MK242	2555
P207	DOL_153	gi|1788966995|gb|MN889103.1|	100	1400	0	0	1	1400	1410	11	0	2586	53249	Pseudoalteromonas sp.	2586
P207	DOL_153	gi|1787606696|gb|MN872509.1|	100	1400	0	0	1	1400	1431	32	0	2586	114053	uncultured Pseudoalteromonas sp.	2586
P207	DOL_153	gi|1669653667|gb|CP040558.1|	100	1400	0	0	1	1400	49892	48493	0	2586	77608	Pseudoalteromonas distincta	2586
P207	DOL_153	gi|1669653667|gb|CP040558.1|	100	1400	0	0	1	1400	1025399	1024000	0	2586	77608	Pseudoalteromonas distincta	2586
P207	DOL_153	gi|1464921858|gb|MG388149.1|	100	1400	0	0	1	1400	1447	48	0	2586	53249	Pseudoalteromonas sp.	2586
P207	DOL_153	gi|1464921820|gb|MG388111.1|	100	1400	0	0	1	1400	1447	48	0	2586	53249	Pseudoalteromonas sp.	2586
P207	DOL_153	gi|1669653667|gb|CP040558.1|	99.929	1400	1	0	1	1400	3277735	3279134	0	2580	77608	Pseudoalteromonas distincta	2580
P207	DOL_153	gi|1669653667|gb|CP040558.1|	99.929	1400	1	0	1	1400	3416280	3417679	0	2580	77608	Pseudoalteromonas distincta	2580
P207	DOL_153	gi|1669653667|gb|CP040558.1|	99.857	1400	2	0	1	1400	18387	16988	0	2575	77608	Pseudoalteromonas distincta	2575
P207	DOL_153	gi|1669653667|gb|CP040558.1|	99.857	1400	2	0	1	1400	3172851	3174250	0	2575	77608	Pseudoalteromonas distincta	2575
P207	DOL_153	gi|1669653667|gb|CP040558.1|	99.857	1400	2	0	1	1400	3479085	3477686	0	2575	77608	Pseudoalteromonas distincta	2575
P207	DOL_153	gi|1669653667|gb|CP040558.1|	99.714	1400	4	0	1	1400	2652666	2654065	0	2564	77608	Pseudoalteromonas distincta	2564
P208	DOL_154	gi|385881165|gb|JQ800144.1|	99.061	1385	13	0	1	1385	1431	47	0	2486	1180360	Polaribacter sp. KJF9-6	2486
P208	DOL_154	gi|1304117238|gb|CP025119.1|	98.917	1385	15	0	1	1385	19029	17645	0	2475	2058137	Polaribacter sp. ALD11	2475
P208	DOL_154	gi|1304117238|gb|CP025119.1|	98.917	1385	15	0	1	1385	25449	24065	0	2475	2058137	Polaribacter sp. ALD11	2475
P208	DOL_154	gi|1304117238|gb|CP025119.1|	98.917	1385	15	0	1	1385	31869	30485	0	2475	2058137	Polaribacter sp. ALD11	2475
P208	DOL_154	gi|1304117238|gb|CP025119.1|	98.917	1385	15	0	1	1385	1819389	1820773	0	2475	2058137	Polaribacter sp. ALD11	2475
P208	DOL_154	gi|1304117238|gb|CP025119.1|	98.917	1385	15	0	1	1385	2742538	2741154	0	2475	2058137	Polaribacter sp. ALD11	2475
P208	DOL_154	gi|1304117238|gb|CP025119.1|	98.917	1385	15	0	1	1385	2748958	2747574	0	2475	2058137	Polaribacter sp. ALD11	2475
P208	DOL_154	gi|385881193|gb|JQ800172.1|	98.845	1385	16	0	1	1385	1432	48	0	2470	1180348	Polaribacter sp. KJF11-1	2470
P208	DOL_154	gi|385881052|gb|JQ800031.1|	98.845	1385	16	0	1	1385	1434	50	0	2470	1180353	Polaribacter sp. KJF3-11	2470
P208	DOL_154	gi|161598140|gb|EU000226.1|	98.845	1385	16	0	1	1385	1411	27	0	2470	531	Polaribacter irgensii	2470
P209	DOL_155	gi|1804103747|gb|CP048031.1|	99.576	1415	5	1	3	1417	43496	42083	0	2579	2698686	Shewanella sp. Arc9-LZ	2579
P209	DOL_155	gi|1804103747|gb|CP048031.1|	99.576	1415	5	1	3	1417	197978	196565	0	2579	2698686	Shewanella sp. Arc9-LZ	2579
P209	DOL_155	gi|1804103747|gb|CP048031.1|	99.576	1415	5	1	3	1417	1908179	1906766	0	2579	2698686	Shewanella sp. Arc9-LZ	2579
P209	DOL_155	gi|1008423841|gb|KU179857.1|	99.576	1415	5	1	3	1417	1449	36	0	2579	56812	Shewanella frigidimarina	2579
P209	DOL_155	gi|565411249|dbj|AB893937.1|	99.576	1415	5	1	3	1417	1461	48	0	2579	1434312	Shewanella sp. #CK-10	2579
P209	DOL_155	gi|385881015|gb|JQ799994.1|	99.576	1415	5	1	3	1417	1458	45	0	2579	1180489	Shewanella sp. KJF1-9	2579
P209	DOL_155	gi|385881013|gb|JQ799992.1|	99.576	1415	5	1	3	1417	1460	47	0	2579	1180488	Shewanella sp. KJF1-7	2579
P209	DOL_155	gi|1804103747|gb|CP048031.1|	99.505	1415	6	1	3	1417	145790	144377	0	2573	2698686	Shewanella sp. Arc9-LZ	2573
P209	DOL_155	gi|1804103747|gb|CP048031.1|	99.505	1415	6	1	3	1417	3915946	3917359	0	2573	2698686	Shewanella sp. Arc9-LZ	2573
P209	DOL_155	gi|1804103747|gb|CP048031.1|	99.505	1415	6	1	3	1417	3922706	3924119	0	2573	2698686	Shewanella sp. Arc9-LZ	2573
P209	DOL_155	gi|1804103747|gb|CP048031.1|	99.505	1415	6	1	3	1417	4572430	4573843	0	2573	2698686	Shewanella sp. Arc9-LZ	2573
P209	DOL_155	gi|1804103747|gb|CP048031.1|	99.505	1415	6	1	3	1417	4580249	4581662	0	2573	2698686	Shewanella sp. Arc9-LZ	2573
P209	DOL_155	gi|1804103747|gb|CP048031.1|	99.505	1415	6	1	3	1417	4836940	4838353	0	2573	2698686	Shewanella sp. Arc9-LZ	2573
P209	DOL_155	gi|1804103747|gb|CP048031.1|	99.505	1415	6	1	3	1417	4849950	4851363	0	2573	2698686	Shewanella sp. Arc9-LZ	2573
P209	DOL_155	gi|1804103747|gb|CP048031.1|	99.153	1417	6	6	3	1417	4844756	4846168	0	2545	2698686	Shewanella sp. Arc9-LZ	2545
P210	DOL_156	gi|1584168350|gb|MK577328.1|	100	1399	0	0	1	1399	1436	38	0	2584	53249	Pseudoalteromonas sp.	2584
P210	DOL_156	gi|920731933|gb|KR012142.1|	100	1399	0	0	1	1399	1426	28	0	2584	1634603	Pseudoalteromonas sp. JXH-145	2584
P210	DOL_156	gi|2249046334|gb|CP087995.1|	100	1399	0	0	1	1399	2634256	2635654	0	2584	2894202	Pseudoalteromonas sp. SCSIO 43095	2584
P210	DOL_156	gi|1998270086|gb|MW709822.1|	100	1399	0	0	1	1399	1448	50	0	2584	53249	Pseudoalteromonas sp.	2584
P210	DOL_156	gi|1998270084|gb|MW709820.1|	100	1399	0	0	1	1399	1448	50	0	2584	53249	Pseudoalteromonas sp.	2584
P210	DOL_156	gi|2249046334|gb|CP087995.1|	99.5	1399	7	0	1	1399	2157497	2158895	0	2545	2894202	Pseudoalteromonas sp. SCSIO 43095	2545
P210	DOL_156	gi|2249046334|gb|CP087995.1|	99.5	1400	5	2	1	1399	2868908	2870306	0	2545	2894202	Pseudoalteromonas sp. SCSIO 43095	2545
P210	DOL_156	gi|2249046334|gb|CP087995.1|	99.5	1399	7	0	1	1399	3023411	3022013	0	2545	2894202	Pseudoalteromonas sp. SCSIO 43095	2545
P210	DOL_156	gi|2249046334|gb|CP087995.1|	99.428	1399	8	0	1	1399	1797493	1798891	0	2540	2894202	Pseudoalteromonas sp. SCSIO 43095	2540
P210	DOL_156	gi|2249046334|gb|CP087995.1|	99.429	1400	6	2	1	1399	2615007	2616405	0	2540	2894202	Pseudoalteromonas sp. SCSIO 43095	2540
P210	DOL_156	gi|2249046334|gb|CP087995.1|	99.429	1400	6	2	1	1399	2664578	2665976	0	2540	2894202	Pseudoalteromonas sp. SCSIO 43095	2540
P210	DOL_156	gi|2249046334|gb|CP087995.1|	98.856	1399	14	2	1	1399	2933894	2932498	0	2494	2894202	Pseudoalteromonas sp. SCSIO 43095	2494
P211	DOL_157	gi|1464921863|gb|MG388153.1|	100	1400	0	0	1	1400	1447	48	0	2586	53249	Pseudoalteromonas sp.	2586
P211	DOL_157	gi|570552889|gb|KF798458.1|	100	1400	0	0	1	1400	1448	49	0	2586	77133	uncultured bacterium	2586
P211	DOL_157	gi|441089509|gb|KC160912.1|	100	1400	0	0	1	1400	1447	48	0	2586	1277193	Pseudoalteromonas sp. SS12.20	2586
P211	DOL_157	gi|116710972|gb|DQ978982.1|	100	1400	0	0	1	1400	1447	48	0	2586	77133;408728	uncultured bacterium;Pseudoalteromonas sp. S-1	2586
P211	DOL_157	gi|1788966995|gb|MN889103.1|	99.929	1400	1	0	1	1400	1410	11	0	2580	53249	Pseudoalteromonas sp.	2580
P212	DOL_158	gi|78042221|dbj|AB238791.1|	99.716	1408	2	2	1	1406	1441	34	0	2577	351623	Psychromonas sp. #503	2577
P212	DOL_158	gi|1851781439|gb|MT585860.1|	99.432	1408	6	2	1	1406	1454	47	0	2555	1884585	Psychromonas sp.	2555
P212	DOL_158	gi|385881196|gb|JQ800175.1|	99.432	1408	6	2	1	1406	1454	47	0	2555	1180461	Psychromonas sp. KJF11-5	2555
P212	DOL_158	gi|268638609|gb|GU166137.1|	99.361	1408	7	2	1	1406	1455	48	0	2549	690582	Psychromonas sp. BSw20972	2549
P212	DOL_158	gi|631253031|ref|NR_114229.1|	99.215	1402	10	1	6	1406	1429	28	0	2542	88364	Psychromonas marina	2542
P213	DOL_159	gi|78042221|dbj|AB238791.1|	99.716	1409	2	2	1	1407	1442	34	0	2579	351623	Psychromonas sp. #503	2579
P213	DOL_159	gi|1851781439|gb|MT585860.1|	99.432	1409	6	2	1	1407	1455	47	0	2556	1884585	Psychromonas sp.	2556
P213	DOL_159	gi|385881196|gb|JQ800175.1|	99.432	1409	6	2	1	1407	1455	47	0	2556	1180461	Psychromonas sp. KJF11-5	2556
P213	DOL_159	gi|268638609|gb|GU166137.1|	99.361	1409	7	2	1	1407	1456	48	0	2551	690582	Psychromonas sp. BSw20972	2551
P213	DOL_159	gi|631253031|ref|NR_114229.1|	99.215	1402	10	1	7	1407	1429	28	0	2542	88364	Psychromonas marina	2542
P214	DOL_160	gi|207851130|gb|FJ196008.1|	99.858	1409	2	0	1	1409	1456	48	0	2591	564094	Colwellia sp. NF1-20	2591
P214	DOL_160	gi|207851111|gb|FJ195989.1|	99.858	1409	2	0	1	1409	1456	48	0	2591	564093	Colwellia sp. NF1-19	2591
P214	DOL_160	gi|71143482|gb|CP000083.1|	99.858	1409	2	0	1	1409	51633	50225	0	2591	167879	Colwellia psychrerythraea 34H	2591
P214	DOL_160	gi|71143482|gb|CP000083.1|	99.858	1409	2	0	1	1409	358237	356829	0	2591	167879	Colwellia psychrerythraea 34H	2591
P214	DOL_160	gi|71143482|gb|CP000083.1|	99.858	1409	2	0	1	1409	561940	560532	0	2591	167879	Colwellia psychrerythraea 34H	2591
P214	DOL_160	gi|71143482|gb|CP000083.1|	99.787	1409	3	0	1	1409	36370	34962	0	2586	167879	Colwellia psychrerythraea 34H	2586
P214	DOL_160	gi|71143482|gb|CP000083.1|	99.787	1409	1	2	1	1409	45789	44383	0	2584	167879	Colwellia psychrerythraea 34H	2584
P214	DOL_160	gi|71143482|gb|CP000083.1|	99.787	1409	1	2	1	1409	352386	350980	0	2584	167879	Colwellia psychrerythraea 34H	2584
P214	DOL_160	gi|71143482|gb|CP000083.1|	99.787	1409	1	2	1	1409	556096	554690	0	2584	167879	Colwellia psychrerythraea 34H	2584
P214	DOL_160	gi|71143482|gb|CP000083.1|	99.787	1409	1	2	1	1409	4078617	4080023	0	2584	167879	Colwellia psychrerythraea 34H	2584
P214	DOL_160	gi|71143482|gb|CP000083.1|	99.716	1409	2	2	1	1409	1657888	1656482	0	2579	167879	Colwellia psychrerythraea 34H	2579
P214	DOL_160	gi|149394708|gb|EF639383.1|	99.645	1409	3	2	1	1409	1454	48	0	2573	451020	Colwellia sp. BSi20435	2573
P214	DOL_160	gi|385880976|gb|JQ799955.1|	99.645	1409	2	3	1	1409	1413	8	0	2571	1180203	Colwellia sp. FS6-4	2571
P215	DOL_161	gi|570554115|gb|KF799684.1|	99.572	1402	6	0	3	1404	1449	48	0	2556	77133	uncultured bacterium	2556
P215	DOL_161	gi|460502417|gb|JX525055.1|	99.572	1403	5	1	3	1404	1409	7	0	2556	261015	uncultured Oleispira sp.	2556
P215	DOL_161	gi|460502516|gb|JX525154.1|	99.501	1402	7	0	3	1404	1408	7	0	2551	261015	uncultured Oleispira sp.	2551
P215	DOL_161	gi|1221156180|gb|MF571796.1|	99.641	1393	5	0	12	1404	1440	48	0	2545	77133	uncultured bacterium	2545
P215	DOL_161	gi|508728691|emb|FO203512.1|	99.358	1402	9	0	3	1404	261485	260084	0	2540	698738	Oleispira antarctica RB-8	2540
P215	DOL_161	gi|508728691|emb|FO203512.1|	99.358	1402	9	0	3	1404	1120001	1118600	0	2540	698738	Oleispira antarctica RB-8	2540
P215	DOL_161	gi|508728691|emb|FO203512.1|	99.358	1402	9	0	3	1404	1382789	1381388	0	2540	698738	Oleispira antarctica RB-8	2540
P215	DOL_161	gi|508728691|emb|FO203512.1|	99.358	1402	9	0	3	1404	3716701	3718102	0	2540	698738	Oleispira antarctica RB-8	2540
P215	DOL_161	gi|508728691|emb|FO203512.1|	99.287	1402	10	0	3	1404	457578	456177	0	2534	698738	Oleispira antarctica RB-8	2534
P217	DOL_162	gi|1102982628|gb|KY190483.1|	99.431	1405	6	2	1	1405	1431	29	0	2549	77133	uncultured bacterium	2549
P217	DOL_162	gi|1102983031|gb|KY190886.1|	99.359	1405	7	2	1	1405	1431	29	0	2543	77133	uncultured bacterium	2543
P217	DOL_162	gi|386804698|gb|JQ753215.1|	99.218	1406	8	3	1	1405	1452	49	0	2532	77133	uncultured bacterium	2532
P217	DOL_162	gi|460504812|gb|JX527450.1|	99.146	1405	9	3	1	1405	1409	8	0	2525	480475	uncultured Rubritalea sp.	2525
P217	DOL_162	gi|1102983081|gb|KY190936.1|	99.077	1408	8	5	1	1405	1434	29	0	2523	77133	uncultured bacterium	2523
P218	DOL_163	gi|1102982628|gb|KY190483.1|	99.569	1393	6	0	1	1393	1421	29	0	2540	77133	uncultured bacterium	2540
P218	DOL_163	gi|1102983031|gb|KY190886.1|	99.497	1393	7	0	1	1393	1421	29	0	2534	77133	uncultured bacterium	2534
P218	DOL_163	gi|386804698|gb|JQ753215.1|	99.354	1394	8	1	1	1393	1442	49	0	2523	77133	uncultured bacterium	2523
P218	DOL_163	gi|460504812|gb|JX527450.1|	99.282	1393	9	1	1	1393	1399	8	0	2516	480475	uncultured Rubritalea sp.	2516
P218	DOL_163	gi|1102983081|gb|KY190936.1|	99.212	1396	8	3	1	1393	1424	29	0	2514	77133	uncultured bacterium	2514
